# Supplementary material for: Ethyl 2-[4-(4-meth­oxy­benz­yl)-3-methyl-6-oxopyridazin-1-yl]acetate
Source: IUCrdata. 2022 Jun 7;7(Pt 6):x220582. doi: 10.1107/S241431462200582X (PMC9462039; doi:10.1107/S241431462200582X)
Supplement: Supplementary file 1 [file x-07-x220582-sup1.cif]

##############################################################################
#                                                                            #
# This CIF contains the data for a data article accepted for                 #
# publication in IUCrData. It conforms to the requirements of                #
# Notes for Authors for IUCrData, and has been                               #
# peer reviewed under the auspices of IUCrData.                              #
#                                                                            #
# Full details of the Crystallographic Information File format               #
# are given in the paper "The Crystallographic Information File (CIF):       #
# a New Standard Archive File for Crystallography" by S. R. Hall, F. H.      #
# Allen and I. D. Brown [Acta Cryst. (1991), A47, 655-685].                  #
#                                                                            #
# The current version of the core CIF dictionary is obtainable from          #
# ftp://ftp.iucr.org/pub/cif_core.dic.                                       #
#                                                                            #
# Software is freely available for graphical display of the structure(s)     #
# in this CIF. For information consult the CIF software page                 #
# http://www.iucr.org/resources/cif/software.                                #
#                                                                            #
# This file may be used for bona fide research purposes within the           #
# scientific community so long as proper attribution is given to the data    # 
# article from which it was obtained.                                        #
#                                                                            #
##############################################################################
data_global
_audit_creation_method     'APEX3 v2018.1-0'
_journal_date_recd_electronic     2022-05-26
_journal_date_accepted     2022-05-30
_journal_name_full     'IUCrData'
_journal_year     2022
_journal_volume     7
_journal_issue      6
_journal_page_first     0
_journal_page_last     0
_journal_paper_category     HO
_journal_paper_doi     10.1107/S241431462200582X
_journal_coeditor_code     TK4077
_publ_contact_author_name     'Abdulsalam Alsubari'
_publ_contact_author_address
;
Laboratory of medicinal chemistry, Faculty of Clinical Pharmacy,
21 September University, Yemen
;
_publ_contact_author_email     'alsubaripharmaco@21umas.edu.ye'
_publ_contact_author_fax     ?
_publ_contact_author_phone     ?
_publ_section_title
;
Ethyl 2-[4-(4-methoxybenzyl)-3-methyl-6-oxopyridazin-1-yl]acetate
;
loop_
    _publ_author_name
    _publ_author_footnote
    _publ_author_address
    'Zaoui, Younes' .
;
Laboratory of Medicinal Chemistry
Drug Sciences Research Center
Faculty of Medicine and Pharmacy
Mohammed V University in Rabat, Rabat
Morocco
;
    'Assila, Hamza' .
;
Laboratory of Medicinal Chemistry
Drug Sciences Research Center
Faculty of Medicine and Pharmacy
Mohammed V University in Rabat, Rabat
Morocco
;
    'Mague, Joel T' .
;
Department of Chemistry, Tulane University, New Orleans, LA 70118,
USA
;
    'Alsubari, Abdulsalam' .
;
Laboratory of Medicinal Chemistry, Faculty of Clinical Pharmacy,
21 September University, Yemen
;
    'Taoufik, Jamal' .
;
Laboratory of Medicinal Chemistry
Drug Sciences Research Center
Faculty of Medicine and Pharmacy
Mohammed V University in Rabat, Rabat
Morocco
;
    'Ramli, Youssef'
;
Additional correspondence author, e-mail: y.ramli@um5r.ac.ma.
;
;
Laboratory of Medicinal Chemistry
Drug Sciences Research Center
Faculty of Medicine and Pharmacy
Mohammed V University in Rabat, Rabat
Morocco
;
    'Ansar, Mhammed' .
;
Laboratory of Medicinal Chemistry
Drug Sciences Research Center
Faculty of Medicine and Pharmacy
Mohammed V University in Rabat, Rabat
Morocco
;
_publ_section_synopsis
;
The inner part of the ester substituent is nearly perpendicular to the
dihydropyridazine ring while the <i>ipso</i> carbon of the 4-methoxyphenyl
group is close to the above plane. In the crystal, corrugated layers parallel
to the <i>ab</i> plane are formed by a combination of C---H...O,
C---H...\p(ring) and \p-stacking interactions.
;
data_I
_audit_creation_method     'SHELXL-2018/1'
_chemical_name_systematic
;
Ethyl 2-[4-(4-methoxybenzyl)-3-methyl-6-oxopyridazin-1-yl]acetate
;
_chemical_name_common     ?
_chemical_formula_moiety     'C17 H20 N2 O4'
_chemical_formula_sum     'C17 H20 N2 O4'
_chemical_formula_iupac     'C17 H20 N2 O4'
_chemical_formula_weight     316.35
_chemical_melting_point     ?
_space_group_crystal_system     monoclinic
_space_group_name_H-M_alt     'C 2/c'
_space_group_name_Hall     '-C 2yc'
loop_
    _space_group_symop_operation_xyz
    'x, y, z'
    '-x, y, -z+1/2'
    'x+1/2, y+1/2, z'
    '-x+1/2, y+1/2, -z+1/2'
    '-x, -y, -z'
    'x, -y, z-1/2'
    '-x+1/2, -y+1/2, -z'
    'x+1/2, -y+1/2, z-1/2'
_cell_length_a     23.0488(9)
_cell_length_b     8.1149(3)
_cell_length_c     18.3223(7)
_cell_angle_alpha     90
_cell_angle_beta     104.4540(10)
_cell_angle_gamma     90
_cell_volume     3318.5(2)
_cell_formula_units_Z     8
_cell_measurement_reflns_used     9996
_cell_measurement_theta_min     2.2958
_cell_measurement_theta_max     27.2944
_cell_measurement_temperature     298(2)
_exptl_crystal_description     block
_exptl_crystal_colour     colourless
_exptl_crystal_size_max     0.298
_exptl_crystal_size_mid     0.269
_exptl_crystal_size_min     0.256
_exptl_crystal_density_diffrn     1.266
_exptl_crystal_density_meas     ?
_exptl_crystal_density_method     'not measured'
_exptl_crystal_F_000     1344
_exptl_absorpt_coefficient_mu     0.091
_exptl_absorpt_correction_type     multi-scan
_exptl_absorpt_process_details
;
(<i>SADABS</i>; Krause <i>et al.</i>, 2015)
;
_exptl_absorpt_correction_T_min     0.88
_exptl_absorpt_correction_T_max     0.98
_exptl_special_details
;
The diffraction data were obtained from 3 sets of 400 frames,
each of width 0.5\% in \w, collected at \f = 0.00,
90.00 and 180.00\% and 2 sets of 800 frames, each of
width 0.45\% in \f, collected at \w = --30.00 and 210.00\%.
The scan time was 20 sec/frame.
;
_diffrn_ambient_temperature     298(2)
_diffrn_source     'fine-focus sealed tube'
_diffrn_radiation_type     MoK\a
_diffrn_radiation_wavelength     0.71073
_diffrn_radiation_monochromator     graphite
_diffrn_measurement_device_type     'Bruker SMART APEX CCD'
_diffrn_measurement_method     '\f and \w scans'
_diffrn_detector_area_resol_mean     8.3333
_diffrn_reflns_number     30517
_diffrn_reflns_av_R_equivalents     0.0307
_diffrn_reflns_av_unetI/netI     0.0231
_diffrn_reflns_theta_min     1.825
_diffrn_reflns_theta_max     28.698
_diffrn_reflns_theta_full     28.650
_diffrn_measured_fraction_theta_max     0.999
_diffrn_measured_fraction_theta_full     1.000
_diffrn_reflns_limit_h_min     -31
_diffrn_reflns_limit_h_max     30
_diffrn_reflns_limit_k_min     -10
_diffrn_reflns_limit_k_max     10
_diffrn_reflns_limit_l_min     -24
_diffrn_reflns_limit_l_max     24
_refine_special_details
;
Refinement of F^2^ against ALL reflections.  The weighted R-factor wR and
goodness of fit S are based on F^2^, conventional R-factors R are based
on F, with F set to zero for negative F^2^. The threshold expression of
F^2^ > 2sigma(F^2^) is used only for calculating R-factors(gt) etc. and is
not relevant to the choice of reflections for refinement.  R-factors based
on F^2^ are statistically about twice as large as those based on F, and R-
factors based on ALL data will be even larger. H-atoms attached to carbon
were placed in calculated positions (C---H = 0.95 - 0.99 \%A). All were
included as riding contributions with isotropic displacement parameters
1.2 - 1.5 times those of the attached atoms. The ethyl group in the ester
is disordered over several closely spaced sites that could not be separated
so a 2-site model with ISOR restraints on the two carbon atoms was used
to approximate the disorder. The geometries of the two components were
restrained to be similar.
;
_reflns_number_total     4288
_reflns_number_gt     3151
_reflns_threshold_expression     'I > 2\s(I)'
_refine_ls_structure_factor_coef     Fsqd
_refine_ls_matrix_type     full
_refine_ls_R_factor_all     0.0625
_refine_ls_R_factor_gt     0.0479
_refine_ls_wR_factor_gt     0.1484
_refine_ls_wR_factor_ref     0.1602
_refine_ls_goodness_of_fit_ref     1.105
_refine_ls_restrained_S_all     1.130
_refine_ls_number_reflns     4288
_refine_ls_number_parameters     217
_refine_ls_number_restraints     26
_refine_ls_hydrogen_treatment     constr
_refine_ls_weighting_scheme     calc
_refine_ls_weighting_details
              'w=1/[\s^2^(Fo^2^)+(0.0899P)^2^+0.4855P] where P=(Fo^2^+2Fc^2^)/3'
_atom_sites_solution_hydrogens     geom
_atom_sites_solution_primary     direct
_atom_sites_solution_secondary     difmap
_refine_ls_shift/su_max     0.001
_refine_ls_shift/su_mean     0.000
_refine_diff_density_max     0.276
_refine_diff_density_min     -0.187
_refine_ls_extinction_method     none
_refine_ls_extinction_coef     .
loop_
    _atom_type_symbol
    _atom_type_description
    _atom_type_scat_dispersion_real
    _atom_type_scat_dispersion_imag
    _atom_type_scat_source
    'C' 'C' 0.0033 0.0016
                         'International Tables Vol C Tables 4.2.6.8 and 6.1.1.4'
    'H' 'H' 0.0000 0.0000
                         'International Tables Vol C Tables 4.2.6.8 and 6.1.1.4'
    'N' 'N' 0.0061 0.0033
                         'International Tables Vol C Tables 4.2.6.8 and 6.1.1.4'
    'O' 'O' 0.0106 0.0060
                         'International Tables Vol C Tables 4.2.6.8 and 6.1.1.4'
_computing_data_collection
;
<i>APEX3</i> (Bruker, 2016)
;
_computing_cell_refinement
;
<i>SAINT</i> (Bruker, 2016)
;
_computing_data_reduction
;
<i>SAINT</i> (Bruker, 2016)
;
_computing_structure_solution
;
<i>SHELXT</i> (Sheldrick, 2015<i>a</i>)
;
_computing_structure_refinement
;
<i>SHELXL2018/1</i> (Sheldrick, 2015<i>b</i>)
;
_computing_molecular_graphics
;
<i>DIAMOND</i> (Brandenburg & Putz, 2012)
;
_computing_publication_material
;
<i>SHELXTL</i> (Sheldrick, 2008)
;
loop_
    _atom_site_type_symbol
    _atom_site_label
    _atom_site_fract_x
    _atom_site_fract_y
    _atom_site_fract_z
    _atom_site_U_iso_or_equiv
    _atom_site_adp_type
    _atom_site_calc_flag
    _atom_site_occupancy
    _atom_site_disorder_assembly
    _atom_site_disorder_group
    O O1 0.41842(6) 0.43017(16) 0.23630(6) 0.0793(4) Uani d 1 . .
    O O2 0.22537(6) 1.02992(16) -0.00750(6) 0.0805(4) Uani d 1 . .
    O O3 0.41772(5) 0.17898(16) 0.38013(10) 0.0912(5) Uani d 1 . .
    O O4 0.51197(4) 0.12696(12) 0.37673(8) 0.0698(3) Uani d 1 . .
    N N1 0.42422(5) 0.60597(13) 0.41467(6) 0.0471(3) Uani d 1 . .
    N N2 0.43660(5) 0.51627(13) 0.35755(6) 0.0486(3) Uani d 1 . .
    C C1 0.40601(6) 0.52488(17) 0.28277(8) 0.0535(3) Uani d 1 . .
    C C2 0.36172(6) 0.65291(17) 0.26634(7) 0.0509(3) Uani d 1 . .
    H H2 0.340914 0.670615 0.216534 0.061 Uiso calc 1 . .
    C C3 0.34933(5) 0.74800(14) 0.32046(6) 0.0426(3) Uani d 1 . .
    C C4 0.38196(5) 0.71634(15) 0.39722(6) 0.0438(3) Uani d 1 . .
    C C5 0.30371(6) 0.88585(16) 0.30417(7) 0.0517(3) Uani d 1 . .
    H H5A 0.270037 0.855686 0.324288 0.062 Uiso calc 1 . .
    H H5B 0.321688 0.984256 0.330396 0.062 Uiso calc 1 . .
    C C6 0.28079(6) 0.92540(15) 0.22187(7) 0.0455(3) Uani d 1 . .
    C C7 0.23054(6) 0.84826(17) 0.17780(8) 0.0539(3) Uani d 1 . .
    H H7 0.209482 0.774610 0.200416 0.065 Uiso calc 1 . .
    C C8 0.21068(6) 0.87733(18) 0.10115(8) 0.0574(3) Uani d 1 . .
    H H8 0.177154 0.822651 0.072685 0.069 Uiso calc 1 . .
    C C9 0.24120(7) 0.98837(17) 0.06746(8) 0.0544(3) Uani d 1 . .
    C C10 0.29086(7) 1.06967(19) 0.11082(8) 0.0570(3) Uani d 1 . .
    H H10 0.310934 1.146522 0.088495 0.068 Uiso calc 1 . .
    C C11 0.31060(6) 1.03723(17) 0.18676(8) 0.0502(3) Uani d 1 . .
    H H11 0.344438 1.091021 0.214985 0.060 Uiso calc 1 . .
    C C12 0.17493(11) 0.9506(3) -0.05390(11) 0.0984(7) Uani d 1 . .
    H H12A 0.166108 0.998274 -0.103401 0.148 Uiso calc 1 . .
    H H12B 0.141106 0.964302 -0.032724 0.148 Uiso calc 1 . .
    H H12C 0.183288 0.835300 -0.057109 0.148 Uiso calc 1 . .
    C C13 0.36960(7) 0.81397(19) 0.46090(7) 0.0582(4) Uani d 1 . .
    H H13A 0.327840 0.805916 0.459828 0.087 Uiso calc 1 . .
    H H13B 0.379875 0.927322 0.455881 0.087 Uiso calc 1 . .
    H H13C 0.393143 0.771336 0.507866 0.087 Uiso calc 1 . .
    C C14 0.48657(6) 0.40227(17) 0.37869(8) 0.0528(3) Uani d 1 . .
    H H14A 0.510307 0.429970 0.428760 0.063 Uiso calc 1 . .
    H H14B 0.511925 0.414544 0.343992 0.063 Uiso calc 1 . .
    C C15 0.46657(6) 0.22591(17) 0.37810(9) 0.0558(3) Uani d 1 . .
    C C16 0.50265(17) -0.0502(2) 0.3871(3) 0.0734(9) Uani d 0.715(10) A 1
    H H16A 0.494832 -0.068922 0.436038 0.088 Uiso calc 0.715(10) A 1
    H H16B 0.468250 -0.088510 0.348723 0.088 Uiso calc 0.715(10) A 1
    C C17 0.55487(19) -0.1393(5) 0.3817(4) 0.1014(15) Uani d 0.715(10) A 1
    H H17A 0.548809 -0.254816 0.388470 0.152 Uiso calc 0.715(10) A 1
    H H17B 0.562186 -0.121305 0.333017 0.152 Uiso calc 0.715(10) A 1
    H H17C 0.588697 -0.101770 0.420100 0.152 Uiso calc 0.715(10) A 1
    C C16A 0.4944(4) -0.0438(6) 0.3548(7) 0.0734(9) Uani d 0.285(10) A 2
    H H16C 0.480714 -0.097642 0.394661 0.088 Uiso calc 0.285(10) A 2
    H H16D 0.461730 -0.043996 0.309608 0.088 Uiso calc 0.285(10) A 2
    C C17A 0.5442(5) -0.1313(15) 0.3410(9) 0.1014(15) Uani d 0.285(10) A 2
    H H17D 0.532487 -0.242603 0.326694 0.152 Uiso calc 0.285(10) A 2
    H H17E 0.557365 -0.078443 0.301098 0.152 Uiso calc 0.285(10) A 2
    H H17F 0.576306 -0.131964 0.385953 0.152 Uiso calc 0.285(10) A 2
loop_
    _atom_site_aniso_label
    _atom_site_aniso_U_11
    _atom_site_aniso_U_22
    _atom_site_aniso_U_33
    _atom_site_aniso_U_12
    _atom_site_aniso_U_13
    _atom_site_aniso_U_23
    O1 0.0871(8) 0.0886(8) 0.0579(6) 0.0359(6) 0.0098(6) -0.0166(6)
    O2 0.1027(9) 0.0890(8) 0.0432(6) 0.0049(7) 0.0060(6) 0.0026(5)
    O3 0.0543(6) 0.0670(7) 0.1584(14) 0.0010(5) 0.0378(7) 0.0124(8)
    O4 0.0504(6) 0.0479(5) 0.1109(9) 0.0018(4) 0.0199(6) -0.0016(5)
    N1 0.0496(6) 0.0486(6) 0.0416(5) -0.0019(4) 0.0085(4) 0.0021(4)
    N2 0.0494(6) 0.0477(6) 0.0465(6) 0.0068(4) 0.0079(5) 0.0020(4)
    C1 0.0559(7) 0.0569(7) 0.0467(7) 0.0103(6) 0.0107(6) -0.0031(5)
    C2 0.0572(7) 0.0545(7) 0.0382(6) 0.0099(6) 0.0067(5) 0.0000(5)
    C3 0.0457(6) 0.0419(6) 0.0403(6) 0.0004(5) 0.0109(5) 0.0030(4)
    C4 0.0481(6) 0.0452(6) 0.0382(6) -0.0033(5) 0.0113(5) 0.0016(4)
    C5 0.0603(8) 0.0492(7) 0.0466(7) 0.0110(6) 0.0150(6) 0.0022(5)
    C6 0.0479(6) 0.0420(6) 0.0468(6) 0.0087(5) 0.0125(5) 0.0032(5)
    C7 0.0512(7) 0.0477(7) 0.0618(8) -0.0010(5) 0.0120(6) 0.0075(6)
    C8 0.0497(7) 0.0550(8) 0.0604(8) 0.0004(6) 0.0002(6) -0.0032(6)
    C9 0.0619(8) 0.0554(7) 0.0445(7) 0.0104(6) 0.0103(6) 0.0008(5)
    C10 0.0625(8) 0.0588(8) 0.0531(8) -0.0039(6) 0.0210(6) 0.0047(6)
    C11 0.0460(6) 0.0532(7) 0.0514(7) -0.0034(5) 0.0120(5) -0.0023(5)
    C12 0.1217(17) 0.0963(14) 0.0571(10) 0.0208(12) -0.0154(10) -0.0184(9)
    C13 0.0673(9) 0.0660(8) 0.0411(7) 0.0043(7) 0.0130(6) -0.0044(6)
    C14 0.0451(7) 0.0519(7) 0.0578(8) 0.0046(5) 0.0064(6) 0.0050(6)
    C15 0.0469(7) 0.0528(7) 0.0662(9) 0.0044(6) 0.0112(6) 0.0040(6)
    C16 0.0679(13) 0.0496(9) 0.100(3) -0.0014(8) 0.0153(17) 0.0002(11)
    C17 0.0807(19) 0.0606(12) 0.159(4) 0.0052(12) 0.022(3) -0.018(3)
    C16A 0.0679(13) 0.0496(9) 0.100(3) -0.0014(8) 0.0153(17) 0.0002(11)
    C17A 0.0807(19) 0.0606(12) 0.159(4) 0.0052(12) 0.022(3) -0.018(3)
_geom_special_details
;
 All esds (except the esd in the dihedral angle between two l.s. planes)
 are estimated using the full covariance matrix.  The cell esds are taken
 into account individually in the estimation of esds in distances, angles
 and torsion angles; correlations between esds in cell parameters are only
 used when they are defined by crystal symmetry.  An approximate (isotropic)
 treatment of cell esds is used for estimating esds involving l.s. planes.
;
loop_
    _geom_bond_atom_site_label_1
    _geom_bond_atom_site_label_2
    _geom_bond_site_symmetry_2
    _geom_bond_distance
    _geom_bond_publ_flag
    O1 C1 . 1.2325(16) ?
    O2 C9 . 1.3722(17) ?
    O2 C12 . 1.413(3) ?
    O3 C15 . 1.1980(17) ?
    O4 C15 . 1.3243(17) ?
    O4 C16A . 1.471(3) ?
    O4 C16 . 1.473(2) ?
    N1 C4 . 1.3030(16) ?
    N1 N2 . 1.3623(15) ?
    N2 C1 . 1.3773(17) ?
    N2 C14 . 1.4525(16) ?
    C1 C2 . 1.4347(18) ?
    C2 C3 . 1.3423(17) ?
    C2 H2 . 0.9300 ?
    C3 C4 . 1.4428(16) ?
    C3 C5 . 1.5131(17) ?
    C4 C13 . 1.4953(17) ?
    C5 C6 . 1.5027(18) ?
    C5 H5A . 0.9700 ?
    C5 H5B . 0.9700 ?
    C6 C7 . 1.3850(19) ?
    C6 C11 . 1.3894(18) ?
    C7 C8 . 1.384(2) ?
    C7 H7 . 0.9300 ?
    C8 C9 . 1.380(2) ?
    C8 H8 . 0.9300 ?
    C9 C10 . 1.386(2) ?
    C10 C11 . 1.3770(19) ?
    C10 H10 . 0.9300 ?
    C11 H11 . 0.9300 ?
    C12 H12A . 0.9600 ?
    C12 H12B . 0.9600 ?
    C12 H12C . 0.9600 ?
    C13 H13A . 0.9600 ?
    C13 H13B . 0.9600 ?
    C13 H13C . 0.9600 ?
    C14 C15 . 1.503(2) ?
    C14 H14A . 0.9700 ?
    C14 H14B . 0.9700 ?
    C16 C17 . 1.428(3) ?
    C16 H16A . 0.9700 ?
    C16 H16B . 0.9700 ?
    C17 H17A . 0.9600 ?
    C17 H17B . 0.9600 ?
    C17 H17C . 0.9600 ?
    C16A C17A . 1.424(4) ?
    C16A H16C . 0.9700 ?
    C16A H16D . 0.9700 ?
    C17A H17D . 0.9600 ?
    C17A H17E . 0.9600 ?
    C17A H17F . 0.9600 ?
loop_
    _geom_angle_atom_site_label_1
    _geom_angle_atom_site_label_2
    _geom_angle_atom_site_label_3
    _geom_angle_site_symmetry_1
    _geom_angle_site_symmetry_3
    _geom_angle
    _geom_angle_publ_flag
    C9 O2 C12 . . 117.63(16) ?
    C15 O4 C16A . . 114.3(4) ?
    C15 O4 C16 . . 116.62(16) ?
    C4 N1 N2 . . 117.76(10) ?
    N1 N2 C1 . . 125.72(10) ?
    N1 N2 C14 . . 116.08(10) ?
    C1 N2 C14 . . 118.20(11) ?
    O1 C1 N2 . . 120.40(12) ?
    O1 C1 C2 . . 125.62(13) ?
    N2 C1 C2 . . 113.97(11) ?
    C3 C2 C1 . . 122.19(12) ?
    C3 C2 H2 . . 118.9 ?
    C1 C2 H2 . . 118.9 ?
    C2 C3 C4 . . 117.55(11) ?
    C2 C3 C5 . . 123.01(11) ?
    C4 C3 C5 . . 119.44(11) ?
    N1 C4 C3 . . 122.52(11) ?
    N1 C4 C13 . . 116.68(11) ?
    C3 C4 C13 . . 120.78(11) ?
    C6 C5 C3 . . 114.13(10) ?
    C6 C5 H5A . . 108.7 ?
    C3 C5 H5A . . 108.7 ?
    C6 C5 H5B . . 108.7 ?
    C3 C5 H5B . . 108.7 ?
    H5A C5 H5B . . 107.6 ?
    C7 C6 C11 . . 117.61(12) ?
    C7 C6 C5 . . 121.46(12) ?
    C11 C6 C5 . . 120.90(12) ?
    C8 C7 C6 . . 122.08(13) ?
    C8 C7 H7 . . 119.0 ?
    C6 C7 H7 . . 119.0 ?
    C9 C8 C7 . . 119.25(13) ?
    C9 C8 H8 . . 120.4 ?
    C7 C8 H8 . . 120.4 ?
    O2 C9 C8 . . 124.76(14) ?
    O2 C9 C10 . . 115.59(14) ?
    C8 C9 C10 . . 119.63(13) ?
    C11 C10 C9 . . 120.36(13) ?
    C11 C10 H10 . . 119.8 ?
    C9 C10 H10 . . 119.8 ?
    C10 C11 C6 . . 121.05(13) ?
    C10 C11 H11 . . 119.5 ?
    C6 C11 H11 . . 119.5 ?
    O2 C12 H12A . . 109.5 ?
    O2 C12 H12B . . 109.5 ?
    H12A C12 H12B . . 109.5 ?
    O2 C12 H12C . . 109.5 ?
    H12A C12 H12C . . 109.5 ?
    H12B C12 H12C . . 109.5 ?
    C4 C13 H13A . . 109.5 ?
    C4 C13 H13B . . 109.5 ?
    H13A C13 H13B . . 109.5 ?
    C4 C13 H13C . . 109.5 ?
    H13A C13 H13C . . 109.5 ?
    H13B C13 H13C . . 109.5 ?
    N2 C14 C15 . . 112.53(11) ?
    N2 C14 H14A . . 109.1 ?
    C15 C14 H14A . . 109.1 ?
    N2 C14 H14B . . 109.1 ?
    C15 C14 H14B . . 109.1 ?
    H14A C14 H14B . . 107.8 ?
    O3 C15 O4 . . 124.13(14) ?
    O3 C15 C14 . . 126.27(13) ?
    O4 C15 C14 . . 109.58(11) ?
    C17 C16 O4 . . 109.4(3) ?
    C17 C16 H16A . . 109.8 ?
    O4 C16 H16A . . 109.8 ?
    C17 C16 H16B . . 109.8 ?
    O4 C16 H16B . . 109.8 ?
    H16A C16 H16B . . 108.2 ?
    C16 C17 H17A . . 109.5 ?
    C16 C17 H17B . . 109.5 ?
    H17A C17 H17B . . 109.5 ?
    C16 C17 H17C . . 109.5 ?
    H17A C17 H17C . . 109.5 ?
    H17B C17 H17C . . 109.5 ?
    C17A C16A O4 . . 109.9(7) ?
    C17A C16A H16C . . 109.7 ?
    O4 C16A H16C . . 109.7 ?
    C17A C16A H16D . . 109.7 ?
    O4 C16A H16D . . 109.7 ?
    H16C C16A H16D . . 108.2 ?
    C16A C17A H17D . . 109.5 ?
    C16A C17A H17E . . 109.5 ?
    H17D C17A H17E . . 109.5 ?
    C16A C17A H17F . . 109.5 ?
    H17D C17A H17F . . 109.5 ?
    H17E C17A H17F . . 109.5 ?
loop_
    _geom_torsion_atom_site_label_1
    _geom_torsion_atom_site_label_2
    _geom_torsion_atom_site_label_3
    _geom_torsion_atom_site_label_4
    _geom_torsion_site_symmetry_1
    _geom_torsion_site_symmetry_2
    _geom_torsion_site_symmetry_3
    _geom_torsion_site_symmetry_4
    _geom_torsion
    _geom_torsion_publ_flag
    C4 N1 N2 C1 . . . . -3.99(18) ?
    C4 N1 N2 C14 . . . . 176.09(11) ?
    N1 N2 C1 O1 . . . . -175.15(13) ?
    C14 N2 C1 O1 . . . . 4.8(2) ?
    N1 N2 C1 C2 . . . . 6.4(2) ?
    C14 N2 C1 C2 . . . . -173.70(12) ?
    O1 C1 C2 C3 . . . . 177.80(15) ?
    N2 C1 C2 C3 . . . . -3.8(2) ?
    C1 C2 C3 C4 . . . . -0.6(2) ?
    C1 C2 C3 C5 . . . . 178.73(13) ?
    N2 N1 C4 C3 . . . . -1.25(17) ?
    N2 N1 C4 C13 . . . . -179.54(11) ?
    C2 C3 C4 N1 . . . . 3.40(18) ?
    C5 C3 C4 N1 . . . . -175.96(11) ?
    C2 C3 C4 C13 . . . . -178.39(12) ?
    C5 C3 C4 C13 . . . . 2.25(18) ?
    C2 C3 C5 C6 . . . . -9.45(19) ?
    C4 C3 C5 C6 . . . . 169.88(11) ?
    C3 C5 C6 C7 . . . . 90.46(16) ?
    C3 C5 C6 C11 . . . . -87.41(15) ?
    C11 C6 C7 C8 . . . . 1.3(2) ?
    C5 C6 C7 C8 . . . . -176.68(12) ?
    C6 C7 C8 C9 . . . . -1.0(2) ?
    C12 O2 C9 C8 . . . . -1.5(2) ?
    C12 O2 C9 C10 . . . . -179.82(15) ?
    C7 C8 C9 O2 . . . . -178.74(13) ?
    C7 C8 C9 C10 . . . . -0.4(2) ?
    O2 C9 C10 C11 . . . . 180.00(13) ?
    C8 C9 C10 C11 . . . . 1.5(2) ?
    C9 C10 C11 C6 . . . . -1.3(2) ?
    C7 C6 C11 C10 . . . . -0.12(19) ?
    C5 C6 C11 C10 . . . . 177.83(12) ?
    N1 N2 C14 C15 . . . . 105.60(13) ?
    C1 N2 C14 C15 . . . . -74.33(16) ?
    C16A O4 C15 O3 . . . . 17.8(6) ?
    C16 O4 C15 O3 . . . . -7.2(3) ?
    C16A O4 C15 C14 . . . . -163.6(6) ?
    C16 O4 C15 C14 . . . . 171.4(3) ?
    N2 C14 C15 O3 . . . . -18.8(2) ?
    N2 C14 C15 O4 . . . . 162.61(12) ?
    C15 O4 C16 C17 . . . . 178.2(2) ?
    C15 O4 C16A C17A . . . . 168.9(7) ?
loop_
    _geom_hbond_atom_site_label_D
    _geom_hbond_atom_site_label_H
    _geom_hbond_atom_site_label_A
    _geom_hbond_site_symmetry_A
    _geom_hbond_distance_DH
    _geom_hbond_distance_HA
    _geom_hbond_distance_DA
    _geom_hbond_angle_DHA
    _geom_hbond_publ_flag
    C14 H14B O1 2_655 0.97 2.44 3.4041(19) 175 yes
    C16 H16B Cg1 1_545 0.97 2.86 3.586(3) 132 yes
_shelx_space_group_comment
;
The symmetry employed for this shelxl refinement is uniquely defined
by the following loop, which should always be used as a source of
symmetry information in preference to the above space-group names.
They are only intended as comments.
;
_shelx_estimated_absorpt_T_min     0.973
_shelx_estimated_absorpt_T_max     0.977
_shelx_hkl_file
;
   2   0   0    5.70    0.30
  -2   0   0    5.20    0.30
  -4   0   0 1082.79   54.79
  -4   0   0 1006.30   54.79
   4   0   0 1044.60   54.79
   4   0   0 1040.70   54.79
   4   0   0 1048.20   54.79
  -4   0   0 1035.60   54.79
   4   0   0 1028.20   54.79
   6   0   0  213.58   10.50
   6   0   0  197.38   10.50
  -6   0   0  192.58   10.50
  -6   0   0  193.08   10.50
   6   0   0  193.28   10.50
   6   0   0  205.68   10.50
  -6   0   0  198.98   10.50
   8   0   0   25.30    1.50
  -8   0   0   26.40    1.50
   8   0   0   28.30    1.50
   8   0   0   26.10    1.40
  -8   0   0   27.20    1.50
  -8   0   0   25.20    1.50
   8   0   0   25.90    1.50
  10   0   0  525.75   28.20
 -10   0   0  527.35   28.20
  10   0   0  548.65   28.20
  10   0   0  509.65   28.20
 -10   0   0  535.85   28.30
 -10   0   0  557.14   28.20
  10   0   0  540.55   28.30
  12   0   0   94.59    4.90
 -12   0   0   92.29    5.00
  12   0   0   92.49    4.90
 -12   0   0   83.19    4.90
  12   0   0   93.39    4.90
  12   0   0   91.39    5.00
 -12   0   0   94.69    4.90
  14   0   0  822.12   44.20
  14   0   0  831.52   44.20
 -14   0   0  862.31   44.20
 -14   0   0  838.02   44.20
  14   0   0  851.71   44.20
  14   0   0  817.42   44.20
 -14   0   0  839.52   44.20
  16   0   0    1.30    0.50
  16   0   0    1.60    0.40
 -16   0   0    1.50    0.40
 -16   0   0    0.70    0.40
  16   0   0    0.60    0.40
  16   0   0    1.50    0.40
  18   0   0   17.90    1.30
 -18   0   0   16.70    1.20
 -18   0   0   19.70    1.30
  18   0   0   19.70    1.20
 -20   0   0   15.80    1.30
  20   0   0   18.70    1.20
 -20   0   0   16.90    1.20
  20   0   0   15.10    1.30
 -22   0   0    0.90    0.60
  22   0   0    1.00    0.70
 -22   0   0    1.40    0.70
 -24   0   0   -0.80    0.60
 -24   0   0   -0.10    0.70
  24   0   0   -0.30    0.80
 -26   0   0    3.40    1.00
 -26   0   0    2.90    0.80
  26   0   0    5.10    1.00
  28   0   0    0.60    1.10
 -28   0   0    0.10    1.10
 -28   0   0   -0.10    0.80
 -30   0   0    1.40    0.90
 -30   0   0    0.90    1.30
  30   0   0   -0.10    1.30
   1  -1   0  283.47   15.60
  -1  -1   0  286.37   15.60
  -1  -1   0  294.87   15.60
  -1   1   0  296.97   15.60
   1   1   0  286.87   15.60
   1   1   0  292.77   15.60
   1   1   0  298.37   15.50
  -1   1   0  308.27   15.60
  -1   1   0  302.27   15.60
   1   1   0  302.27   15.60
   3  -1   0  193.58   10.20
  -3  -1   0  200.98   10.30
  -3  -1   0  188.78   10.20
   3  -1   0  188.38   10.20
   3   1   0  189.08   10.20
  -3   1   0  204.08   10.30
   3   1   0  193.28   10.20
   3   1   0  191.08   10.20
  -3   1   0  196.08   10.20
  -3   1   0  194.08   10.20
  -5  -1   0 1945.31  100.69
   5  -1   0 1914.51  100.69
   5  -1   0 1947.11  100.69
  -5  -1   0 1979.80  100.69
  -5  -1   0 1968.00  100.69
  -5   1   0 1885.31  100.69
  -5   1   0 1867.21  100.69
   5   1   0 1830.82  100.69
   5   1   0 1885.71  100.69
   5   1   0 1860.51  100.69
   5   1   0 1948.80  100.69
  -7  -1   0  712.93   37.40
  -7  -1   0  711.63   37.40
   7  -1   0  666.23   37.40
  -7  -1   0  723.33   37.40
   7  -1   0  727.33   37.40
  -7   1   0  731.93   37.40
   7   1   0  670.63   37.40
   7   1   0  713.63   37.40
   7   1   0  732.93   37.40
   7   1   0  716.43   37.40
  -7   1   0  699.43   37.40
   9  -1   0   30.00    1.50
   9  -1   0   27.10    1.60
  -9  -1   0   28.10    1.60
  -9  -1   0   30.20    1.60
   9  -1   0   29.40    1.60
  -9  -1   0   27.60    1.60
   9  -1   0   28.20    1.60
   9   1   0   28.50    1.60
   9   1   0   27.30    1.60
  -9   1   0   28.00    1.60
   9   1   0   30.50    1.60
   9   1   0   29.80    1.60
  -9   1   0   27.60    1.60
  11  -1   0   72.19    3.70
 -11  -1   0   71.99    3.80
 -11  -1   0   72.69    3.80
  11  -1   0   66.29    3.80
  11  -1   0   70.19    3.80
 -11  -1   0   68.99    3.80
  11  -1   0   67.59    3.80
 -11   1   0   72.09    3.80
  11   1   0   73.39    3.80
  11   1   0   69.19    3.80
 -11   1   0   71.19    3.80
  11   1   0   65.59    3.80
  11   1   0   72.99    3.80
  13  -1   0  499.25   25.40
 -13  -1   0  482.15   25.40
  13  -1   0  466.15   25.50
 -13  -1   0  469.75   25.50
 -13  -1   0  481.75   25.40
  13  -1   0  490.05   25.40
  13  -1   0  492.45   25.40
  13   1   0  503.65   25.40
  13   1   0  479.85   25.40
 -13   1   0  463.25   25.40
 -13   1   0  489.75   25.40
  13   1   0  479.15   25.40
  13   1   0  479.05   25.40
 -13   1   0  454.95   25.40
  15  -1   0   84.09    4.40
 -15  -1   0   79.79    4.50
  15  -1   0   78.69    4.50
 -15  -1   0   82.69    4.40
  15  -1   0   88.59    4.50
 -15  -1   0   78.89    4.40
  15   1   0   81.79    4.50
 -15   1   0   80.69    4.50
  15   1   0   81.49    4.40
  15   1   0   82.49    4.40
 -15   1   0   78.59    4.40
  15   1   0   81.59    4.40
 -17  -1   0    8.00    0.70
  17  -1   0    6.40    0.80
  17  -1   0    6.80    0.60
 -17  -1   0    9.40    0.90
 -17   1   0    8.60    0.80
  17   1   0    6.50    0.70
  17   1   0    7.00    0.80
 -17   1   0    8.30    0.70
  17   1   0    7.90    0.70
  17   1   0    8.50    0.70
  19  -1   0   30.90    1.90
 -19  -1   0   29.20    1.80
 -19  -1   0   31.10    1.90
  19  -1   0   29.50    1.80
  19   1   0   28.70    1.80
 -19   1   0   30.50    1.80
  19   1   0   29.80    1.90
 -19   1   0   28.20    1.90
  21  -1   0    3.80    0.60
 -21  -1   0    4.40    0.80
  21  -1   0    4.70    0.80
 -21  -1   0    4.60    0.70
  21   1   0    4.90    0.80
 -21   1   0    3.70    0.70
  21   1   0    4.00    0.80
 -21   1   0    5.00    0.60
 -23  -1   0    6.30    1.00
 -23  -1   0    7.20    0.90
  23  -1   0    6.10    1.00
  23  -1   0    5.80    0.80
 -23   1   0    7.30    0.80
  23   1   0    4.70    0.90
 -23   1   0    6.60    1.00
 -25  -1   0    0.30    0.70
 -25  -1   0    0.70    0.90
  25  -1   0   -0.20    0.80
  25   1   0    1.20    0.90
 -25   1   0    1.30    0.90
 -25   1   0    1.10    0.60
 -27  -1   0    3.70    1.10
 -27  -1   0    6.00    1.00
  27  -1   0    1.50    1.10
 -27   1   0    3.10    0.70
  27   1   0    2.30    1.20
 -27   1   0    1.80    1.10
 -29  -1   0    2.40    1.10
 -29  -1   0    2.90    1.40
  29  -1   0    1.90    1.30
  29   1   0    3.30    1.30
 -29   1   0    2.50    0.90
 -29   1   0    2.80    1.20
   0   2   0 2291.17  119.29
   0   2   0 2302.67  119.29
   0   2   0 2198.58  119.19
  -2  -2   0  362.76   19.40
  -2  -2   0  373.26   19.40
   2  -2   0  368.96   19.40
   2   2   0  371.76   19.40
  -2   2   0  369.66   19.40
   2   2   0  377.56   19.40
  -2   2   0  350.96   19.40
  -2   2   0  371.76   19.40
   2   2   0  363.86   19.40
   2   2   0  367.66   19.40
   2   2   0  369.56   19.40
   4  -2   0 1948.91  101.89
   4  -2   0 1932.91  101.89
  -4  -2   0 1906.01  101.89
   4  -2   0 1888.61  101.89
  -4  -2   0 1914.61  101.89
   4   2   0 1961.90  101.99
   4   2   0 1914.91  101.89
  -4   2   0 1895.11  101.89
  -4   2   0 2008.60  101.89
   4   2   0 1977.10  101.89
  -6  -2   0  262.67   13.60
   6  -2   0  260.87   13.60
   6  -2   0  258.47   13.60
   6  -2   0  255.77   13.60
  -6  -2   0  256.87   13.60
   6  -2   0  248.08   13.60
   6   2   0  249.18   13.60
  -6   2   0  263.67   13.60
  -6   2   0  256.97   13.60
   6   2   0  256.37   13.60
  -6   2   0  253.97   13.60
   6   2   0  261.97   13.60
  -8  -2   0  339.97   18.00
  -8  -2   0  340.57   18.00
   8  -2   0  336.07   18.00
   8  -2   0  343.67   18.00
  -8  -2   0  327.27   18.00
  -8   2   0  353.66   18.00
  -8   2   0  348.97   18.00
  -8   2   0  333.87   18.00
   8   2   0  340.67   18.00
   8   2   0  328.37   18.00
   8   2   0  351.16   18.00
 -10  -2   0  339.67   17.30
  10  -2   0  310.57   17.20
 -10  -2   0  323.57   17.30
 -10  -2   0  331.97   17.30
  10  -2   0  316.27   17.30
  10   2   0  319.57   17.30
 -10   2   0  346.77   17.20
  10   2   0  326.07   17.30
  10   2   0  327.87   17.30
 -10   2   0  317.77   17.30
 -10   2   0  330.87   17.20
  10   2   0  324.77   17.30
 -12  -2   0  221.18   11.70
  12  -2   0  232.68   11.70
 -12  -2   0  213.88   11.70
 -12  -2   0  219.58   11.70
  12  -2   0  212.78   11.70
 -12   2   0  210.68   11.70
  12   2   0  220.88   11.70
  12   2   0  227.48   11.70
  12   2   0  212.68   11.70
 -12   2   0  222.38   11.70
  12   2   0  223.28   11.70
 -12   2   0  228.08   11.70
  14  -2   0   41.10    2.60
  14  -2   0   45.10    2.50
 -14  -2   0   45.60    2.50
 -14  -2   0   43.00    2.60
 -14  -2   0   46.60    2.60
  14   2   0   46.70    2.50
  14   2   0   49.00    2.60
 -14   2   0   47.00    2.50
 -14   2   0   44.10    2.60
  14   2   0   48.20    2.60
  14   2   0   44.90    2.50
 -16  -2   0   31.10    2.00
 -16  -2   0   31.60    2.00
 -16  -2   0   35.90    2.00
  16  -2   0   33.60    1.90
  16  -2   0   37.40    2.10
 -16   2   0   34.40    2.10
 -16   2   0   35.60    1.90
  16   2   0   30.80    2.00
  16   2   0   34.70    2.00
  16   2   0   34.30    2.00
 -18  -2   0   16.40    1.20
 -18  -2   0   14.30    1.20
  18  -2   0   18.80    1.30
  18  -2   0   16.10    1.10
 -18  -2   0   17.10    1.20
  18   2   0   13.70    1.20
  18   2   0   17.80    1.20
 -18   2   0   18.90    1.20
  18   2   0   15.30    1.20
 -18   2   0   16.30    1.10
  20  -2   0    3.60    0.70
  20  -2   0    3.10    0.60
 -20  -2   0    4.40    0.80
 -20   2   0    3.60    0.50
  20   2   0    4.10    0.70
 -20   2   0    3.70    0.80
  20   2   0    3.50    0.60
  22  -2   0    1.80    0.70
 -22  -2   0    0.70    0.70
  22  -2   0    0.70    0.60
  22   2   0    0.10    0.70
 -22   2   0    1.00    0.50
  22   2   0    1.60    0.70
 -22   2   0    1.00    0.70
  24  -2   0    2.50    0.90
  24  -2   0    2.30    0.70
 -24  -2   0    2.60    0.90
 -24   2   0    2.90    0.60
  24   2   0    3.70    0.80
 -24   2   0    3.90    0.90
  24   2   0    2.40    1.00
 -26  -2   0    4.00    1.10
  26  -2   0    4.30    1.10
 -26   2   0    3.60    1.10
 -26   2   0    4.80    0.70
  26   2   0    4.30    1.10
 -28  -2   0    1.10    1.10
  28  -2   0   -0.30    1.20
 -28   2   0    0.30    0.70
  28   2   0   -0.60    1.10
 -28   2   0    0.60    1.20
  -1  -3   0  917.21   48.80
  -1  -3   0  926.01   48.80
  -1   3   0  943.71   48.90
  -1   3   0  930.31   48.90
   1   3   0  904.21   48.90
   1   3   0  902.01   48.90
   1   3   0  936.81   48.90
  -1   3   0  956.20   48.90
  -3  -3   0  258.97   13.70
  -3  -3   0  251.17   13.70
  -3  -3   0  250.27   13.80
   3  -3   0  257.17   13.70
  -3   3   0  265.87   13.80
   3   3   0  265.07   13.70
   3   3   0  257.47   13.80
  -3   3   0  265.57   13.70
   3   3   0  257.77   13.70
  -3   3   0  265.57   13.70
   5  -3   0  207.08   11.20
   5  -3   0  221.28   11.20
  -5  -3   0  205.28   11.30
   5  -3   0  208.68   11.20
  -5  -3   0  205.58   11.20
   5   3   0  218.38   11.20
  -5   3   0  213.78   11.30
   5   3   0  213.68   11.20
   5   3   0  202.18   11.20
  -5   3   0  215.08   11.20
   5   3   0  216.28   11.20
  -7  -3   0  339.97   19.50
   7  -3   0  366.56   19.60
   7  -3   0  365.86   19.50
  -7  -3   0  366.46   19.60
   7  -3   0  365.16   19.50
   7  -3   0  391.06   19.50
   7   3   0  370.96   19.50
  -7   3   0  388.56   19.50
  -7   3   0  371.16   19.60
   7   3   0  360.46   19.50
   7   3   0  367.96   19.60
   7   3   0  379.46   19.50
   9  -3   0   68.39    3.40
  -9  -3   0   64.99    3.50
   9  -3   0   61.09    3.50
  -9  -3   0   63.19    3.60
   9  -3   0   67.09    3.50
   9  -3   0   59.19    3.50
  -9  -3   0   61.69    3.50
   9   3   0   59.99    3.50
   9   3   0   65.99    3.50
  -9   3   0   64.29    3.40
  -9   3   0   67.89    3.50
   9   3   0   65.99    3.50
  -9   3   0   68.29    3.40
  11  -3   0    8.20    0.70
 -11  -3   0    6.50    0.60
 -11  -3   0    7.00    0.70
  11  -3   0    6.60    0.50
 -11  -3   0    7.50    0.60
 -11   3   0    7.50    0.50
 -11   3   0    8.00    0.70
  11   3   0    6.70    0.60
 -11   3   0    7.00    0.50
  11   3   0    6.30    0.60
  11   3   0    7.10    0.60
 -13  -3   0   41.50    2.20
  13  -3   0   36.60    2.30
 -13  -3   0   40.10    2.30
  13  -3   0   41.20    2.20
  13   3   0   38.40    2.20
 -13   3   0   40.40    2.30
  13   3   0   40.40    2.30
 -13   3   0   38.50    2.20
  13   3   0   40.90    2.30
  15  -3   0    5.40    0.70
 -15  -3   0    3.60    0.50
  15  -3   0    3.10    0.40
 -15  -3   0    2.90    0.60
  15   3   0    3.60    0.60
  15   3   0    4.70    0.50
  15   3   0    2.00    0.50
 -15   3   0    2.90    0.60
 -15   3   0    3.40    0.40
 -17  -3   0    1.10    0.60
  17  -3   0    0.70    0.40
  17  -3   0    1.40    0.60
 -17  -3   0    0.20    0.50
 -17   3   0    0.10    0.30
  17   3   0    0.70    0.50
  17   3   0    0.20    0.50
  17   3   0    0.90    0.50
 -17   3   0    0.30    0.50
 -19  -3   0    5.30    0.70
 -19  -3   0    6.30    0.80
  19  -3   0    4.60    0.60
  19  -3   0    6.60    0.80
 -19   3   0    6.50    0.80
  19   3   0    6.40    0.90
 -19   3   0    4.60    0.50
  19   3   0    5.00    0.70
  19   3   0    3.30    0.70
 -21  -3   0    0.10    0.70
  21  -3   0    0.30    0.50
  21  -3   0   -0.10    0.70
  21   3   0    0.30    0.70
 -21   3   0    0.20    0.40
 -21   3   0    0.00    0.70
  21   3   0   -1.20    0.70
  21   3   0   -0.10    0.60
 -23  -3   0    0.70    0.90
  23  -3   0    0.40    0.80
  23  -3   0    0.40    0.60
 -23   3   0   -0.10    0.40
 -23   3   0    0.10    0.80
  23   3   0   -0.10    0.70
  23   3   0    0.70    0.80
 -25  -3   0    0.40    0.90
  25  -3   0    0.80    0.80
  25  -3   0    0.40    0.90
  25   3   0   -0.20    0.80
 -25   3   0   -0.50    0.80
  25   3   0    0.20    1.00
 -25   3   0   -0.10    0.50
 -27  -3   0    6.50    1.30
  27  -3   0    6.90    1.10
  27  -3   0    6.40    1.30
  27   3   0    3.80    1.10
  27   3   0    6.40    1.40
 -27   3   0    6.70    1.30
 -27   3   0    4.60    0.80
   0  -4   0   70.09    3.70
   0  -4   0   68.99    3.70
   0   4   0   68.59    3.80
   0   4   0   73.69    3.80
   0   4   0   66.09    3.80
  -2  -4   0   73.19    4.00
  -2  -4   0   73.69    4.00
  -2  -4   0   75.49    4.10
   2   4   0   72.19    4.10
  -2   4   0   80.29    4.10
   2   4   0   76.99    4.10
  -2   4   0   76.29    4.10
  -2   4   0   75.69    4.10
   2   4   0   76.59    4.10
  -4  -4   0  181.18    9.60
   4  -4   0  181.68    9.60
   4  -4   0  184.48    9.50
  -4  -4   0  176.08    9.70
   4  -4   0  174.58    9.50
  -4  -4   0  178.98    9.60
  -4   4   0  181.08    9.60
   4   4   0  178.28    9.70
  -4   4   0  186.68    9.60
  -4   4   0  190.78    9.70
   4   4   0  186.08    9.60
   4   4   0  175.08    9.70
  -6  -4   0   32.50    1.90
   6  -4   0   33.40    1.80
  -6  -4   0   32.60    2.00
   6  -4   0   32.60    1.90
   6  -4   0   33.00    1.80
  -6  -4   0   33.40    1.90
   6   4   0   35.00    1.80
   6   4   0   36.40    1.80
  -6   4   0   37.10    1.90
   6   4   0   35.40    1.90
   6   4   0   30.40    1.90
  -6   4   0   33.70    2.00
   8  -4   0    0.10    0.20
   8  -4   0    0.20    0.20
  -8  -4   0   -0.20    0.20
  -8  -4   0    0.20    0.40
   8  -4   0    0.10    0.30
   8  -4   0    0.30    0.30
  -8   4   0    0.20    0.40
   8   4   0   -0.20    0.20
   8   4   0    0.00    0.20
  -8   4   0   -0.30    0.20
   8   4   0    0.10    0.40
   8   4   0    0.30    0.30
  10  -4   0  159.58    8.50
 -10  -4   0  162.38    8.40
  10  -4   0  153.88    8.40
 -10  -4   0  166.68    8.50
  10   4   0  156.68    8.50
  10   4   0  159.38    8.40
  10   4   0  153.78    8.50
 -10   4   0  157.78    8.50
  12  -4   0    0.10    0.40
 -12  -4   0    0.20    0.50
  12  -4   0   -0.10    0.20
 -12  -4   0   -0.30    0.30
  12   4   0    0.00    0.30
  12   4   0    0.30    0.50
 -12   4   0    0.30    0.40
  12   4   0    0.30    0.40
 -14  -4   0  121.69    6.30
  14  -4   0  109.69    6.40
 -14  -4   0  117.89    6.40
  14  -4   0  113.19    6.30
 -14   4   0  117.89    6.20
 -14   4   0  115.09    6.20
 -14   4   0  116.59    6.40
  14   4   0  118.09    6.40
  14   4   0  124.09    6.30
 -16  -4   0    0.70    0.60
  16  -4   0    0.60    0.40
  16  -4   0    0.60    0.60
 -16  -4   0    0.70    0.40
  16   4   0    1.30    0.60
  16   4   0    1.10    0.40
 -16   4   0    1.80    0.70
 -16   4   0    1.50    0.30
  16   4   0    1.00    0.50
  18  -4   0    0.10    0.60
 -18  -4   0    0.10    0.70
  18  -4   0   -0.20    0.40
 -18  -4   0   -0.20    0.50
 -18   4   0   -0.10    0.30
  18   4   0   -0.10    0.60
  18   4   0    0.20    0.60
  18   4   0   -0.10    0.50
 -18   4   0    0.70    0.60
  20  -4   0    2.70    0.80
 -20  -4   0    1.50    0.70
 -20  -4   0    2.70    0.80
  20  -4   0    3.00    0.60
  20   4   0    2.30    0.70
  20   4   0    1.80    0.80
 -20   4   0    1.80    0.40
  20   4   0    2.90    0.60
 -20   4   0    2.50    0.80
  22  -4   0   -0.40    0.90
  22  -4   0    1.30    0.60
 -22  -4   0    0.00    0.80
 -22   4   0    1.20    0.90
  22   4   0    0.60    0.90
  22   4   0    1.00    0.90
 -22   4   0    1.00    0.40
  22   4   0    0.90    0.60
  24  -4   0    0.90    0.70
  24  -4   0    1.80    0.90
 -24  -4   0    1.70    1.00
  24   4   0    1.30    0.70
  24   4   0    0.80    0.90
 -24   4   0    1.50    0.50
 -24   4   0    2.80    1.10
  26  -4   0    1.20    1.10
 -26  -4   0    2.00    1.10
  26  -4   0    2.60    0.90
 -26   4   0    1.70    0.60
  26   4   0    2.70    0.90
 -26   4   0    2.50    1.30
  26   4   0    1.20    1.10
 -28  -4   0    2.40    1.30
  28  -4   0   -0.10    1.00
  28  -4   0    0.60    1.40
  28   4   0    1.30    1.40
 -28   4   0    0.70    0.60
  28   4   0    1.70    1.10
  -1  -5   0    3.90    0.30
  -1  -5   0    3.60    0.50
   1  -5   0    3.80    0.20
   1  -5   0    3.90    0.20
  -1  -5   0    3.70    0.30
   1   5   0    4.00    0.50
  -1   5   0    4.90    0.50
   1   5   0    5.00    0.50
   1   5   0    4.10    0.40
  -1   5   0    3.60    0.40
  -1   5   0    4.20    0.50
   3  -5   0   40.60    2.20
  -3  -5   0   38.50    2.30
  -3  -5   0   38.60    2.20
  -3  -5   0   36.50    2.20
   3   5   0   39.10    2.30
  -3   5   0   45.60    2.30
   3   5   0   38.80    2.30
  -3   5   0   40.10    2.30
   3   5   0   43.40    2.20
  -3   5   0   42.10    2.20
   5  -5   0   67.79    3.80
  -5  -5   0   68.09    3.80
  -5  -5   0   73.09    3.80
   5  -5   0   68.99    3.70
   5  -5   0   66.49    3.70
  -5  -5   0   66.59    3.70
   5   5   0   70.39    3.80
  -5   5   0   74.59    3.80
   5   5   0   73.79    3.80
  -5   5   0   67.99    3.80
  -5   5   0   71.69    3.80
   5   5   0   67.79    3.90
   7  -5   0    7.80    0.50
  -7  -5   0    7.10    0.80
   7  -5   0    7.80    0.70
  -7  -5   0    8.90    0.60
   7  -5   0    8.50    0.60
   7   5   0    9.90    0.80
  -7   5   0    8.80    0.90
   7   5   0    8.70    0.80
   7   5   0    9.70    0.50
  -7   5   0    9.40    0.70
   7   5   0    9.40    0.50
   9  -5   0   26.70    1.60
  -9  -5   0   27.10    1.80
  -9  -5   0   30.20    1.70
   9  -5   0   30.40    1.80
   9   5   0   31.50    1.70
  -9   5   0   28.90    1.80
   9   5   0   29.20    1.60
   9   5   0   32.60    1.60
   9   5   0   26.30    1.80
  11  -5   0   48.40    2.70
 -11  -5   0   50.19    2.90
 -11  -5   0   47.90    2.70
  11  -5   0   47.40    2.80
 -11   5   0   51.99    2.90
  11   5   0   49.99    2.80
  11   5   0   50.29    2.80
  11   5   0   49.20    2.70
 -13  -5   0    5.50    0.60
  13  -5   0    5.70    0.70
  13  -5   0    4.30    0.50
 -13  -5   0    6.70    0.80
  13   5   0    5.10    0.70
 -13   5   0    6.60    0.80
  13   5   0    5.00    0.50
  13   5   0    6.00    0.70
 -15  -5   0    0.10    0.70
  15  -5   0    0.20    0.30
 -15  -5   0    0.70    0.50
  15  -5   0    0.00    0.60
 -15   5   0    0.60    0.60
  15   5   0    0.20    0.40
  15   5   0    0.40    0.60
  15   5   0    0.10    0.60
 -17  -5   0   34.10    2.20
  17  -5   0   38.10    2.30
  17  -5   0   38.20    2.10
 -17  -5   0   38.40    2.40
  17   5   0   39.00    2.30
  17   5   0   34.80    2.10
 -17   5   0   39.00    2.40
 -19  -5   0   17.70    1.50
 -19  -5   0   15.70    1.30
  19  -5   0   15.80    1.20
  19  -5   0   19.30    1.50
  19   5   0   17.50    1.20
 -19   5   0   16.30    1.50
  19   5   0   19.00    1.50
  19   5   0   20.70    1.60
  21  -5   0    1.80    0.90
  21  -5   0    1.70    0.60
 -21  -5   0    1.20    0.80
 -21  -5   0    1.70    0.90
  21   5   0    2.60    0.90
  21   5   0    0.90    0.60
 -21   5   0    1.90    1.00
  21   5   0    1.50    1.00
 -23  -5   0    8.20    1.20
  23  -5   0    7.80    1.20
  23  -5   0    6.60    0.90
 -23   5   0    9.30    1.20
  23   5   0    7.80    0.90
  23   5   0    5.70    1.20
  25  -5   0    1.70    0.80
  25  -5   0    0.40    1.10
 -25  -5   0    0.60    1.10
  25   5   0    2.20    0.80
   0  -6   0    1.70    0.20
   0  -6   0    1.90    0.50
   0  -6   0    1.50    0.20
   0   6   0    1.60    0.50
   0   6   0    2.40    0.40
   0   6   0    2.00    0.50
  -2  -6   0   10.60    0.70
   2  -6   0   10.60    0.60
   2  -6   0   11.40    0.90
   2  -6   0   11.10    0.60
  -2  -6   0    9.60    0.70
  -2  -6   0    9.80    0.90
   2   6   0   10.70    0.90
  -2   6   0   11.80    0.90
   2   6   0   11.30    0.80
   2   6   0   10.40    0.90
  -2   6   0   11.70    0.80
  -2   6   0   12.70    0.90
   4  -6   0    7.40    0.70
  -4  -6   0    7.10    0.80
  -4  -6   0    6.90    0.50
   4  -6   0    6.50    0.40
   4  -6   0    6.30    0.40
  -4   6   0    7.60    0.70
   4   6   0    7.50    0.70
  -4   6   0    7.90    0.70
  -4   6   0    8.60    0.80
   4   6   0    8.00    0.80
   4   6   0    6.50    0.80
  -6  -6   0   84.69    4.40
  -6  -6   0   81.59    4.50
   6  -6   0   76.99    4.30
   6  -6   0   78.79    4.40
   6  -6   0   77.89    4.30
   6   6   0   84.69    4.50
  -6   6   0   79.99    4.50
  -6   6   0   81.09    4.40
   6   6   0   89.19    4.40
  -8  -6   0    0.70    0.60
   8  -6   0    0.80    0.60
   8  -6   0    1.00    0.20
  -8  -6   0    1.30    0.30
  -8   6   0    0.60    0.50
   8   6   0    1.50    0.50
   8   6   0    0.70    0.50
 -10  -6   0   34.20    2.10
  10  -6   0   37.20    2.20
 -10  -6   0   36.50    2.30
  10  -6   0   36.40    2.00
 -10   6   0   38.10    2.30
  10   6   0   38.00    2.30
  10   6   0   37.10    2.00
  10   6   0   38.30    2.00
  10   6   0   40.00    2.30
  12  -6   0    2.60    0.70
  12  -6   0    2.30    0.40
 -12  -6   0    1.70    0.40
 -12  -6   0    2.10    0.70
  12   6   0    2.20    0.30
 -12   6   0    2.10    0.70
  12   6   0    3.30    0.70
  14  -6   0    9.50    0.70
  14  -6   0    7.70    0.90
 -14  -6   0    7.80    0.80
 -14  -6   0    8.60    1.00
  14   6   0    8.40    1.00
  14   6   0    8.90    0.70
 -14   6   0    7.90    1.00
 -16  -6   0   19.40    1.60
  16  -6   0   22.60    1.30
  16  -6   0   19.60    1.60
 -16  -6   0   18.70    1.40
 -16   6   0   18.40    1.60
  16   6   0   19.60    1.30
  16   6   0   21.00    1.60
  18  -6   0    0.30    0.50
 -18  -6   0    0.50    0.60
 -18  -6   0    0.60    0.80
  18  -6   0    0.20    0.70
 -18   6   0    0.60    0.90
  18   6   0   -0.10    0.80
  18   6   0    0.20    0.40
  20  -6   0   -0.20    0.50
 -20  -6   0    0.90    1.00
  20  -6   0    0.20    1.00
 -20  -6   0    0.70    0.70
  20   6   0   -0.10    0.90
 -20   6   0   -1.40    0.90
  20   6   0   -0.40    0.50
  22  -6   0    1.90    1.10
 -22  -6   0    4.20    1.00
  22  -6   0    3.90    0.70
 -22  -6   0    4.20    1.20
  22   6   0    4.70    0.70
  22   6   0    4.90    1.30
 -24  -6   0    0.40    1.30
  24  -6   0    1.00    0.80
  24  -6   0    1.60    1.20
  24   6   0    0.60    0.80
  24   6   0    0.60    1.30
   1  -7   0    0.00    0.20
  -1  -7   0    0.20    0.60
  -1  -7   0    0.10    0.20
   1  -7   0   -0.30    0.60
  -1   7   0   -0.60    0.60
   1   7   0   -0.20    0.60
   1   7   0    0.30    0.60
  -1   7   0    0.70    0.60
   3  -7   0   27.30    1.90
   3  -7   0   29.80    1.60
  -3  -7   0   30.00    1.90
  -3  -7   0   28.80    1.60
  -3   7   0   28.90    1.80
  -3   7   0   27.70    1.80
   3   7   0   29.20    1.90
  -3   7   0   28.00    1.90
   3   7   0   31.50    1.90
  -5  -7   0   19.40    1.50
   5  -7   0   23.60    1.20
   5  -7   0   19.10    1.50
  -5  -7   0   22.60    1.30
  -5   7   0   23.00    1.50
  -5   7   0   22.80    1.50
  -5   7   0   19.30    1.50
   5   7   0   21.90    1.50
   5   7   0   20.90    1.60
  -7  -7   0   40.60    2.50
   7  -7   0   40.10    2.20
  -7  -7   0   44.60    2.30
   7  -7   0   40.10    2.40
  -7   7   0   40.90    2.50
   7   7   0   38.80    2.50
   9  -7   0    9.30    1.00
  -9  -7   0   10.20    1.10
   9  -7   0    9.50    0.60
  -9  -7   0    8.80    0.80
  -9   7   0    8.00    1.00
   9   7   0    9.50    1.00
 -11  -7   0   46.00    2.90
 -11  -7   0   47.60    2.70
  11  -7   0   49.20    2.80
  11  -7   0   47.90    2.60
 -11   7   0   50.29    2.90
  11   7   0   44.30    2.90
 -13  -7   0    4.80    0.70
  13  -7   0    7.60    1.00
  13  -7   0    5.90    0.50
 -13  -7   0    7.20    1.10
 -13   7   0    6.30    1.00
  13   7   0    5.50    0.90
  15  -7   0    1.50    0.40
 -15  -7   0    2.00    0.80
 -15  -7   0    2.20    0.60
  15  -7   0    1.10    0.80
  15   7   0    2.00    0.80
 -15   7   0    0.90    0.90
  15   7   0    1.40    0.30
  17  -7   0    3.10    1.00
 -17  -7   0    1.80    0.70
  17  -7   0    2.90    0.50
 -17  -7   0    4.30    1.10
 -17   7   0    2.90    1.00
  17   7   0    1.20    0.90
  17   7   0    3.30    0.50
  19  -7   0   -0.10    0.90
 -19  -7   0   -1.00    0.70
 -19  -7   0   -0.30    1.00
  19  -7   0   -0.20    0.60
 -19   7   0   -0.80    1.00
  19   7   0    0.10    1.00
  19   7   0   -0.20    0.40
  21  -7   0    0.60    0.70
 -21  -7   0    1.00    1.20
  21  -7   0    1.10    1.10
 -21  -7   0    1.40    0.90
  21   7   0    0.80    1.10
  21   7   0    0.30    0.60
 -23  -7   0    0.10    1.30
  23  -7   0    0.20    1.30
  23  -7   0    0.80    0.80
 -23  -7   0   -0.10    1.10
  23   7   0    0.40    1.30
  23   7   0    0.00    0.60
   0  -8   0   17.20    1.50
   0  -8   0   19.10    1.10
   0   8   0   17.30    1.40
   0   8   0   17.40    1.50
  -2  -8   0    1.40    0.30
  -2  -8   0    1.10    0.70
   2  -8   0    1.50    0.20
   2  -8   0    0.60    0.70
  -2   8   0    0.90    0.70
  -2   8   0    0.50    0.70
   2   8   0    0.20    0.70
   2   8   0    0.90    0.70
  -4  -8   0    6.40    0.90
   4  -8   0    5.60    0.50
  -4  -8   0    5.70    0.50
   4   8   0    6.40    1.00
  -4   8   0    6.40    0.90
  -4   8   0    7.50    1.00
   4   8   0    8.00    1.00
  -6  -8   0    1.20    0.80
   6  -8   0    0.60    0.30
  -6  -8   0    1.30    0.40
   6   8   0    0.80    0.70
  -6   8   0    1.60    0.80
  -8  -8   0   -0.10    0.30
   8  -8   0    0.00    0.30
  -8  -8   0   -0.60    0.80
  -8   8   0    1.50    0.80
   8   8   0    0.30    0.80
  10  -8   0    9.60    0.70
 -10  -8   0    8.80    0.80
 -10  -8   0    9.00    1.20
  10   8   0    9.10    1.10
 -10   8   0   10.00    1.20
 -12  -8   0    0.70    0.50
 -12  -8   0    0.30    0.90
  12  -8   0    0.60    0.30
 -12   8   0    0.20    0.90
  12   8   0    0.10    0.80
  14  -8   0   -0.20    0.40
 -14  -8   0   -0.30    0.60
 -14  -8   0   -0.20    1.00
  14   8   0    0.00    0.90
 -14   8   0   -0.10    1.00
  16  -8   0    0.50    0.50
 -16  -8   0    0.10    0.70
 -16  -8   0   -0.20    1.00
  16   8   0    0.70    1.00
 -16   8   0   -0.30    1.10
  18  -8   0    0.60    0.60
 -18  -8   0   -0.20    0.70
 -18  -8   0   -0.70    1.10
  18   8   0    0.90    1.10
  20  -8   0    7.20    2.20
 -20  -8   0    4.00    1.40
 -20  -8   0    3.70    1.00
  20  -8   0    3.20    0.70
  20   8   0    6.20    1.40
  20   8   0    5.10    0.50
   1  -9   0    9.20    0.60
  -1  -9   0    8.90    1.20
  -1  -9   0    6.90    0.70
   1  -9   0    9.40    1.20
   1   9   0    7.50    1.20
  -1   9   0    7.80    1.00
  -1   9   0    9.00    1.20
   1   9   0    9.50    1.10
   3  -9   0   -0.10    0.90
  -3  -9   0    0.30    0.40
  -3  -9   0   -0.50    0.90
   3  -9   0    0.50    0.30
   3   9   0    1.10    0.90
   3   9   0    0.40    0.90
  -3   9   0    0.40    0.80
  -5  -9   0    3.90    0.50
   5  -9   0    2.70    0.30
  -5  -9   0    2.70    0.90
   5   9   0    2.40    0.90
  -5   9   0    0.80    0.90
  -7  -9   0    2.40    0.50
  -7  -9   0    2.80    0.90
   7  -9   0    4.20    0.40
   7   9   0    3.60    1.00
  -7   9   0    3.10    1.10
   9  -9   0    4.60    0.50
  -9  -9   0    3.60    0.60
  -9  -9   0    5.30    1.10
   9   9   0    6.20    1.10
  -9   9   0    5.30    1.20
 -11  -9   0    1.90    1.10
 -11  -9   0    2.00    0.60
  11  -9   0    2.00    0.40
 -11   9   0    1.70    1.00
  11   9   0    1.90    1.00
 -13  -9   0    0.60    0.70
 -13  -9   0    1.40    1.20
  13  -9   0    2.30    0.50
 -13   9   0    1.50    1.20
  13   9   0    1.00    1.20
 -15  -9   0    4.00    0.80
  15  -9   0    2.60    0.60
 -15  -9   0    2.00    1.20
  15   9   0    3.60    1.30
 -17  -9   0    0.90    1.30
  17  -9   0   -0.40    0.70
 -17  -9   0   -0.20    0.80
  17   9   0    0.70    1.50
   0 -10   0    0.50    0.40
   0 -10   0   -0.30    1.00
   0  10   0    0.70    1.00
   0  10   0    1.00    1.10
  -2 -10   0    2.10    1.20
  -2 -10   0    1.80    0.50
   2 -10   0    2.40    1.20
   2  10   0    1.70    1.30
   2  10   0    1.80    1.00
  -2  10   0    2.00    1.20
  -4 -10   0   -0.20    1.00
  -4 -10   0    0.10    0.50
   4 -10   0    0.90    1.20
   4 -10   0    0.30    0.30
  -4  10   0    0.70    1.20
   4  10   0    0.60    1.10
   6 -10   0    7.50    0.60
  -6 -10   0    6.30    0.70
   6 -10   0    8.30    1.40
  -6 -10   0    4.90    1.20
  -6  10   0    6.10    1.30
   6  10   0    7.20    1.20
   8 -10   0   -0.10    0.40
  -8 -10   0   -0.10    0.50
  -8 -10   0    0.20    1.30
  -8  10   0    0.10    1.20
   8  10   0   -1.10    1.10
 -10 -10   0   -1.00    1.30
 -10 -10   0    1.30    0.70
  10 -10   0    1.80    0.40
 -10  10   0    1.90    1.40
  10  10   0    0.40    1.20
 -12 -10   0    0.10    0.80
  12 -10   0   -0.30    0.50
 -12 -10   0   -0.20    1.30
  12  10   0    0.30    1.40
 -30   0   1   -0.30    0.90
 -30   0   1   -1.30    1.20
  30   0  -1    0.60    1.30
  28   0  -1   -0.30    1.10
 -28   0   1   -0.70    0.70
 -28   0   1    0.20    1.00
 -26   0   1   -0.60    0.70
 -26   0   1    0.00    0.90
  26   0  -1   -1.20    0.80
 -24   0   1    0.70    0.80
  24   0  -1   -0.70    0.70
 -24   0   1    0.20    0.60
 -22   0   1   -0.40    0.50
  22   0  -1   -0.20    0.70
 -22   0   1    0.00    0.70
  20   0  -1    0.10    0.50
  20   0  -1    0.50    0.60
 -20   0   1    0.20    0.60
 -20   0   1    0.00    0.50
 -18   0   1   -0.30    0.40
  18   0  -1   -0.20    0.50
  18   0  -1   -0.10    0.40
  18   0  -1   -0.20    0.50
 -18   0   1    0.00    0.50
 -16   0   1    0.00    0.40
  16   0  -1   -0.20    0.40
  16   0  -1    0.00    0.30
 -16   0   1   -0.20    0.30
  16   0  -1    0.20    0.40
  16   0  -1    0.10    0.40
 -14   0   1    0.20    0.30
 -14   0   1    0.40    0.40
  14   0  -1    0.00    0.30
  14   0  -1    0.10    0.30
  14   0  -1    0.00    0.40
 -14   0   1    0.20    0.30
  14   0  -1   -0.30    0.30
  12   0  -1   -0.30    0.30
 -12   0   1   -0.10    0.30
 -12   0   1   -0.20    0.30
 -12   0   1   -0.10    0.20
  12   0  -1    0.20    0.20
  12   0  -1   -0.30    0.30
  12   0  -1    0.00    0.20
  10   0  -1    0.20    0.30
 -10   0   1   -0.10    0.20
 -10   0   1    0.00    0.20
 -10   0   1    0.30    0.20
  10   0  -1    0.00    0.20
  10   0  -1    0.00    0.20
  10   0  -1    0.20    0.20
   8   0  -1    0.00    0.20
  -8   0   1    0.00    0.20
  -8   0   1   -0.30    0.20
  -8   0   1    0.40    0.20
   8   0  -1    0.20    0.20
   8   0  -1   -0.10    0.20
   8   0  -1    0.10    0.10
   6   0  -1    0.20    0.10
   6   0  -1    0.00    0.10
   6   0  -1    0.30    0.20
  -6   0   1    0.00    0.10
  -6   0   1    0.00    0.20
   6   0  -1    0.10    0.20
  -6   0   1    0.10    0.10
   4   0  -1    0.00    0.10
  -4   0   1   -0.10    0.10
   4   0  -1    0.20    0.10
   4   0  -1   -0.10    0.10
  -4   0   1   -0.10    0.10
   4   0  -1    0.00    0.10
  -4   0   1   -0.10    0.10
   2   0  -1    0.60    0.10
  -2   0   1    0.80    0.10
  -2   0  -1    0.10    0.10
   2   0   1    0.00    0.10
   2   0   1    0.00    0.10
  -2   0  -1    0.00    0.10
   4   0   1    0.50    0.10
  -4   0  -1    0.50    0.10
  -4   0  -1    0.40    0.10
   4   0   1    0.30    0.10
  -4   0  -1    0.10    0.10
   4   0   1    0.60    0.10
   4   0   1    0.30    0.10
   6   0   1    0.00    0.20
   6   0   1    0.10    0.20
  -6   0  -1   -0.20    0.10
   6   0   1    0.10    0.10
   6   0   1    0.10    0.10
  -6   0  -1   -0.10    0.10
  -6   0  -1    0.10    0.20
   8   0   1    0.00    0.20
   8   0   1    0.20    0.20
  -8   0  -1   -0.10    0.20
   8   0   1    0.00    0.20
  -8   0  -1    0.00    0.20
  -8   0  -1    0.00    0.20
   8   0   1    0.10    0.20
  10   0   1   -0.30    0.20
 -10   0  -1    0.10    0.20
  10   0   1   -0.10    0.30
 -10   0  -1   -0.30    0.20
  10   0   1   -0.20    0.30
 -10   0  -1    0.20    0.20
  10   0   1    0.10    0.20
 -12   0  -1    0.00    0.30
  12   0   1    0.00    0.30
  12   0   1    0.20    0.20
 -12   0  -1    0.20    0.30
  12   0   1    0.00    0.30
 -12   0  -1    0.10    0.30
  12   0   1    0.20    0.30
  14   0   1   -0.30    0.30
  14   0   1   -0.30    0.30
  14   0   1   -0.50    0.30
 -14   0  -1   -0.70    0.30
 -14   0  -1    0.00    0.40
 -14   0  -1   -0.90    0.30
  14   0   1    0.10    0.30
  16   0   1    0.20    0.40
 -16   0  -1   -0.20    0.40
 -16   0  -1    0.10    0.30
  16   0   1    0.10    0.40
  16   0   1   -0.20    0.30
  16   0   1    0.10    0.40
 -18   0  -1   -0.70    0.40
  18   0   1    0.30    0.40
  18   0   1    0.40    0.50
 -18   0  -1    0.10    0.50
 -20   0  -1    0.30    0.60
 -20   0  -1   -0.50    0.50
  20   0   1   -0.40    0.60
  20   0   1    0.00    0.50
 -22   0  -1    0.20    0.50
  22   0   1    0.00    0.70
 -22   0  -1   -0.40    0.70
 -24   0  -1    0.00    0.80
 -24   0  -1    0.00    0.60
  24   0   1    0.30    0.80
 -26   0  -1   -0.40    0.90
  26   0   1   -0.20    1.00
 -26   0  -1   -0.40    0.70
 -28   0  -1   -0.60    1.20
 -28   0  -1   -1.10    0.80
  28   0   1    1.00    1.10
  29  -1  -1    0.60    1.20
 -29  -1   1   -0.70    1.10
 -29  -1   1    0.70    1.10
 -29   1   1    1.10    0.80
 -29   1   1    0.10    1.10
  29   1  -1    0.60    1.20
 -27  -1   1    0.00    0.90
 -27  -1   1   -0.30    0.80
  27  -1  -1   -0.10    1.00
 -27   1   1    0.40    1.00
  27   1  -1    0.30    1.00
 -27   1   1   -0.50    0.70
  25  -1  -1    0.50    0.90
 -25  -1   1    0.00    0.70
 -25  -1   1    1.10    0.80
 -25   1   1   -0.20    0.50
  25   1  -1   -0.80    0.90
 -25   1   1    0.70    0.90
  23  -1  -1    1.50    0.70
 -23  -1   1    2.60    0.70
  23  -1  -1    2.40    0.80
 -23  -1   1    2.50    0.80
 -23   1   1    2.40    0.90
 -23   1   1    1.60    0.50
  23   1  -1    2.50    0.80
 -21  -1   1    1.50    0.60
 -21  -1   1    1.60    0.70
  21  -1  -1    2.20    0.60
  21  -1  -1    1.20    0.60
  21   1  -1    0.80    0.70
  21   1  -1    1.10    0.70
 -21   1   1    0.50    0.60
 -21   1   1    1.90    0.50
  19  -1  -1    0.80    0.60
  19  -1  -1    0.40    0.50
 -19  -1   1    0.10    0.50
 -19  -1   1    1.00    0.60
  19   1  -1    1.10    0.60
  19   1  -1    0.20    0.50
 -19   1   1    0.30    0.40
 -19   1   1    1.30    0.60
  17  -1  -1   12.20    0.80
 -17  -1   1    8.50    0.80
 -17  -1   1   12.00    1.00
 -17  -1   1   10.90    0.90
  17  -1  -1    9.30    0.90
  17   1  -1   12.90    0.90
  17   1  -1   10.90    0.90
  17   1  -1    8.90    0.80
 -17   1   1    9.80    0.80
 -17   1   1   10.10    1.00
  17   1  -1   11.20    0.90
  15  -1  -1   81.09    4.30
 -15  -1   1   78.59    4.40
  15  -1  -1   71.99    4.30
  15  -1  -1   78.69    4.30
 -15  -1   1   82.69    4.30
 -15  -1   1   79.09    4.30
  15   1  -1   80.19    4.40
  15   1  -1   84.19    4.30
  15   1  -1   77.09    4.30
 -15   1   1   76.69    4.30
  15   1  -1   82.39    4.30
 -15   1   1   79.99    4.40
  13  -1  -1   -0.20    0.20
  13  -1  -1    0.00    0.30
  13  -1  -1   -0.30    0.30
 -13  -1   1    0.00    0.30
 -13  -1   1    0.10    0.30
  13  -1  -1    0.10    0.40
 -13  -1   1    0.00    0.30
  13   1  -1   -0.30    0.30
  13   1  -1   -0.30    0.30
 -13   1   1   -0.10    0.30
 -13   1   1    0.00    0.20
 -13   1   1   -0.20    0.30
  13   1  -1    0.00    0.30
  13   1  -1    0.70    0.30
 -11  -1   1  432.96   22.60
 -11  -1   1  426.26   22.60
  11  -1  -1  439.76   22.60
 -11  -1   1  423.16   22.60
  11  -1  -1  407.46   22.60
  11  -1  -1  443.76   22.50
  11  -1  -1  419.56   22.60
 -11   1   1  437.96   22.60
  11   1  -1  427.26   22.60
 -11   1   1  428.96   22.60
  11   1  -1  436.56   22.60
 -11   1   1  411.36   22.60
  11   1  -1  424.16   22.60
  11   1  -1  426.56   22.60
   9  -1  -1  473.15   24.00
  -9  -1   1  443.76   24.10
  -9  -1   1  460.75   24.00
   9  -1  -1  440.56   24.10
  -9  -1   1  465.45   24.00
   9  -1  -1  457.45   24.00
   9   1  -1  448.36   24.00
  -9   1   1  442.26   24.10
  -9   1   1  444.16   24.00
   9   1  -1  458.35   24.00
   9   1  -1  470.35   24.00
   9   1  -1  457.25   24.10
   7  -1  -1 1043.70   57.99
  -7  -1   1 1126.29   57.99
  -7  -1   1 1065.09   57.99
  -7  -1   1 1085.39   57.99
   7  -1  -1 1102.89   57.99
   7   1  -1 1153.78   57.99
   7   1  -1 1143.59   57.99
  -7   1   1 1111.29   57.99
   7   1  -1 1094.09   57.99
   7   1  -1 1073.19   57.99
  -7   1   1 1109.39   57.99
   5  -1  -1  140.09    7.50
  -5  -1   1  137.79    7.60
  -5  -1   1  141.69    7.50
   5  -1  -1  140.99    7.50
   5   1  -1  148.99    7.50
  -5   1   1  147.79    7.60
   5   1  -1  141.19    7.50
   5   1  -1  138.09    7.50
  -5   1   1  144.89    7.50
  -3  -1   1 1943.11  101.09
   3  -1  -1 1951.60  101.09
   3  -1  -1 1857.81  101.09
  -3  -1   1 1889.11  101.19
  -3   1   1 1964.30  101.19
   3   1  -1 1958.20  101.19
   3   1  -1 1917.41  101.19
  -3   1   1 1881.71  101.09
   3   1  -1 1913.81  101.09
   1  -1  -1   71.09    3.80
  -1  -1   1   72.19    3.80
  -1  -1   1   67.79    3.80
  -1  -1   1   70.89    3.80
  -1   1   1   71.79    3.80
   1   1  -1   72.59    3.80
   1   1  -1   72.39    3.80
  -1   1   1   71.99    3.80
  -1   1   1   70.79    3.80
   1   1  -1   73.79    3.80
  -1  -1  -1  127.09    6.50
  -1  -1  -1  120.89    6.50
   1  -1   1  121.59    6.50
  -1   1  -1  120.39    6.50
   1   1   1  129.69    6.50
  -1   1  -1  122.19    6.50
  -1   1  -1  118.29    6.50
   1   1   1  126.59    6.50
   1   1   1  122.49    6.50
   3  -1   1  638.14   35.10
  -3  -1  -1  657.03   35.10
   3  -1   1  654.13   35.10
  -3  -1  -1  664.53   35.10
   3  -1   1  672.63   35.10
  -3   1  -1  681.43   35.10
  -3   1  -1  664.43   35.10
  -3   1  -1  684.33   35.10
   3   1   1  665.83   35.10
   3   1   1  656.43   35.10
  -3   1  -1  666.03   35.10
   3   1   1  688.13   35.10
  -5  -1  -1 1999.00  105.19
   5  -1   1 1930.21  105.19
  -5  -1  -1 1918.51  105.29
   5  -1   1 2064.79  105.19
  -5  -1  -1 2131.69  105.19
   5  -1   1 1860.11  105.19
   5   1   1 2038.70  105.19
   5   1   1 1949.01  105.19
  -5   1  -1 2037.10  105.19
   5   1   1 1964.50  105.19
  -5   1  -1 2057.19  105.19
   5   1   1 2024.40  105.19
  -7  -1  -1   15.90    0.90
   7  -1   1   15.10    0.90
   7  -1   1   15.80    0.90
  -7  -1  -1   13.10    0.90
  -7  -1  -1   14.70    0.90
   7  -1   1   15.90    0.80
   7   1   1   15.30    0.90
  -7   1  -1   14.50    0.90
   7   1   1   15.80    0.90
   7   1   1   16.80    0.90
   7   1   1   14.10    0.90
  -7   1  -1   16.00    0.90
   9  -1   1   22.00    1.20
   9  -1   1   22.10    1.30
   9  -1   1   23.00    1.30
  -9  -1  -1   23.30    1.30
   9  -1   1   22.90    1.30
  -9  -1  -1   23.90    1.30
  -9  -1  -1   20.90    1.30
  -9   1  -1   23.00    1.30
   9   1   1   23.00    1.30
   9   1   1   22.60    1.30
   9   1   1   24.70    1.30
  -9   1  -1   21.20    1.30
   9   1   1   25.20    1.30
  11  -1   1   71.79    3.70
  11  -1   1   69.59    3.60
  11  -1   1   68.39    3.70
  11  -1   1   63.39    3.70
 -11  -1  -1   66.79    3.70
 -11  -1  -1   64.39    3.70
 -11  -1  -1   73.89    3.70
 -11   1  -1   67.89    3.70
 -11   1  -1   68.49    3.70
  11   1   1   68.79    3.70
  11   1   1   65.69    3.70
  11   1   1   71.39    3.70
  11   1   1   67.49    3.70
  13  -1   1   75.19    4.10
  13  -1   1   80.39    4.10
  13  -1   1   77.89    4.00
 -13  -1  -1   73.89    4.10
 -13  -1  -1   75.39    4.10
 -13  -1  -1   75.19    4.10
  13  -1   1   72.49    4.10
  13   1   1   73.69    4.10
  13   1   1   76.09    4.10
  13   1   1   75.39    4.10
 -13   1  -1   74.39    4.10
 -13   1  -1   72.09    4.00
  13   1   1   74.29    4.10
 -15  -1  -1   13.60    1.00
  15  -1   1   16.60    1.00
  15  -1   1   15.30    1.00
 -15  -1  -1   14.90    1.00
 -15  -1  -1   15.80    1.00
 -15   1  -1   14.10    1.00
  15   1   1   13.70    1.00
  15   1   1   12.50    1.00
  15   1   1   14.70    1.00
  15   1   1   13.90    1.00
 -15   1  -1   12.10    0.90
  17  -1   1   41.80    2.60
 -17  -1  -1   45.50    2.60
  17  -1   1   43.40    2.70
 -17  -1  -1   48.20    2.70
  17   1   1   47.90    2.70
  17   1   1   48.50    2.60
  17   1   1   49.30    2.70
 -17   1  -1   44.60    2.60
  17   1   1   49.40    2.70
 -17   1  -1   49.80    2.70
  19  -1   1   40.40    2.30
  19  -1   1   36.10    2.10
 -19  -1  -1   33.70    2.10
 -19  -1  -1   36.00    2.20
  19   1   1   37.30    2.20
  19   1   1   35.90    2.20
 -19   1  -1   37.00    2.30
 -19   1  -1   37.30    2.10
 -21  -1  -1   14.50    1.20
 -21  -1  -1   13.50    1.10
  21  -1   1   13.70    1.20
  21  -1   1   11.70    1.10
  21   1   1   11.20    1.20
 -21   1  -1   13.40    1.20
 -21   1  -1   11.40    1.00
 -23  -1  -1    1.70    0.70
  23  -1   1    1.60    0.70
 -23  -1  -1    1.20    0.80
  23  -1   1    2.00    0.80
 -23   1  -1    2.60    0.60
 -23   1  -1    2.00    0.90
  23   1   1    1.40    0.80
 -25  -1  -1    0.90    0.70
 -25  -1  -1    0.10    0.80
  25  -1   1    0.70    0.90
 -25   1  -1    0.20    0.80
 -25   1  -1    1.50    0.60
  25   1   1    2.30    0.90
 -27  -1  -1    3.90    1.00
  27  -1   1    2.10    1.10
 -27  -1  -1    2.90    1.10
 -27   1  -1    4.10    0.80
 -27   1  -1    1.00    1.10
  27   1   1    4.40    1.30
 -29  -1  -1   -0.30    1.00
 -29  -1  -1   -0.40    1.20
  29  -1   1   -0.10    1.20
 -29   1  -1   -0.70    1.30
  29   1   1    0.50    1.40
 -29   1  -1    0.30    0.80
  28  -2  -1   -0.10    1.10
 -28  -2   1    0.00    1.10
 -28   2   1    0.10    0.60
  28   2  -1    0.20    1.10
 -28   2   1   -0.70    1.20
  26  -2  -1    1.80    0.90
 -26  -2   1    2.90    1.00
  26   2  -1    1.50    0.90
 -26   2   1    4.20    1.00
 -26   2   1    3.60    0.70
  24  -2  -1   13.80    1.10
  24  -2  -1   12.30    1.30
 -24  -2   1   12.90    1.30
 -24   2   1   13.40    1.30
 -24   2   1    9.70    0.90
  24   2  -1   11.20    1.20
  24   2  -1   12.80    1.20
  22  -2  -1    6.90    0.90
 -22  -2   1    7.20    1.00
  22  -2  -1    6.70    0.80
 -22   2   1    7.70    0.70
 -22   2   1    6.60    1.00
  22   2  -1    7.20    0.90
  22   2  -1    6.60    0.90
 -20  -2   1   13.90    1.20
  20  -2  -1   14.50    1.10
  20  -2  -1   15.70    1.20
 -20   2   1   14.50    1.00
 -20   2   1   13.90    1.20
  20   2  -1   14.00    1.20
  20   2  -1   15.80    1.20
 -18  -2   1   17.10    1.20
 -18  -2   1   17.00    1.20
  18  -2  -1   16.90    1.20
 -18  -2   1   16.90    1.30
  18  -2  -1   19.00    1.30
 -18   2   1   17.10    1.10
 -18   2   1   17.80    1.30
  18   2  -1   18.90    1.30
  18   2  -1   15.90    1.20
  18   2  -1   15.30    1.20
 -16  -2   1   38.70    2.30
 -16  -2   1   40.10    2.20
  16  -2  -1   37.10    2.20
 -16  -2   1   40.10    2.20
  16  -2  -1   39.40    2.20
 -16   2   1   39.00    2.30
  16   2  -1   37.00    2.20
  16   2  -1   36.00    2.20
  16   2  -1   39.50    2.20
 -16   2   1   36.30    2.10
 -14  -2   1    0.30    0.30
  14  -2  -1    0.00    0.30
  14  -2  -1   -0.10    0.40
 -14  -2   1   -0.10    0.30
 -14  -2   1    0.00    0.40
  14   2  -1    0.10    0.30
  14   2  -1    0.10    0.40
  14   2  -1    0.10    0.30
 -14   2   1    0.60    0.50
 -14   2   1   -0.20    0.20
  14   2  -1    0.20    0.30
  12  -2  -1  342.47   18.20
  12  -2  -1  349.07   18.30
  12  -2  -1  338.27   18.20
 -12  -2   1  344.87   18.30
 -12  -2   1  351.66   18.30
 -12  -2   1  359.06   18.30
 -12   2   1  331.97   18.20
  12   2  -1  347.17   18.30
  12   2  -1  343.27   18.30
  12   2  -1  355.36   18.20
  12   2  -1  337.27   18.30
 -12   2   1  340.07   18.30
 -10  -2   1  197.68   10.50
 -10  -2   1  194.98   10.40
 -10  -2   1  202.58   10.40
  10  -2  -1  205.28   10.40
  10  -2  -1  191.58   10.40
  10   2  -1  200.08   10.40
 -10   2   1  196.48   10.40
 -10   2   1  196.38   10.50
  10   2  -1  185.28   10.40
  10   2  -1  202.38   10.40
 -10   2   1  192.58   10.40
  10   2  -1  191.28   10.40
  -8  -2   1  128.69    7.00
  -8  -2   1  128.49    6.90
   8  -2  -1  133.69    7.00
  -8  -2   1  131.69    7.00
   8  -2  -1  136.29    6.90
   8   2  -1  126.29    6.90
   8   2  -1  127.69    7.00
   8   2  -1  129.99    7.00
  -8   2   1  129.99    7.00
  -8   2   1  137.99    6.90
  -8   2   1  127.99    6.90
  -6  -2   1  362.56   19.20
   6  -2  -1  361.36   19.20
   6  -2  -1  373.96   19.20
  -6  -2   1  348.17   19.20
   6  -2  -1  362.56   19.20
   6   2  -1  371.06   19.20
  -6   2   1  369.66   19.20
  -6   2   1  373.06   19.20
   6   2  -1  369.76   19.20
  -6   2   1  354.46   19.20
  -6   2   1  370.46   19.20
   6   2  -1  342.17   19.20
  -4  -2   1 5588.54  315.97
  -4  -2   1 6033.00  315.87
   4  -2  -1 6055.99  315.97
   4  -2  -1 6340.47  315.77
   4  -2  -1 5841.72  315.77
  -4   2   1 6170.88  315.77
   4   2  -1 6010.70  315.97
   4   2  -1 6140.69  315.77
   4   2  -1 5764.32  315.97
  -4   2   1 6005.80  316.07
   4   2  -1 6005.50  315.77
  -2  -2   1  317.47   16.80
   2  -2  -1  319.47   16.80
  -2  -2   1  303.57   16.80
   2  -2  -1  316.27   16.80
  -2  -2   1  314.47   16.80
   2  -2  -1  322.67   16.80
   2   2  -1  324.57   16.80
   2   2  -1  316.17   16.80
  -2   2   1  318.87   16.80
   2   2  -1  318.97   16.80
  -2   2   1  323.57   16.80
  -2   2   1  329.17   16.80
   0  -2  -1  184.28    9.60
   0  -2  -1  181.58    9.60
   0   2   1  182.28    9.70
   0   2   1  178.68    9.60
   0   2  -1  186.78    9.70
   0   2  -1  181.38    9.70
   0   2   1  183.18    9.70
   0   2  -1  183.38    9.70
  -2  -2  -1  237.58   12.50
  -2  -2  -1  232.28   12.50
   2   2   1  240.88   12.50
   2   2   1  233.18   12.50
  -2   2  -1  233.78   12.50
   2   2   1  232.48   12.50
  -2   2  -1  233.08   12.50
  -2   2  -1  238.08   12.50
   2   2   1  239.28   12.50
   2   2   1  241.48   12.50
  -4  -2  -1  176.28    9.20
   4  -2   1  174.18    9.20
   4  -2   1  173.48    9.20
   4  -2   1  171.68    9.20
   4  -2   1  174.88    9.20
  -4  -2  -1  168.68    9.20
  -4   2  -1  177.98    9.20
  -4   2  -1  178.88    9.20
   4   2   1  172.88    9.20
   4   2   1  171.38    9.20
   4   2   1  174.78    9.20
  -6  -2  -1    0.60    0.20
   6  -2   1    0.70    0.20
  -6  -2  -1    1.20    0.30
   6  -2   1    0.70    0.10
  -6  -2  -1    0.60    0.20
   6  -2   1    1.00    0.20
   6  -2   1    0.90    0.20
  -6   2  -1    1.00    0.20
   6   2   1    1.30    0.20
   6   2   1    0.80    0.20
   6   2   1    0.80    0.20
  -6   2  -1    1.20    0.10
  -6   2  -1    1.50    0.10
  -8  -2  -1   62.89    3.50
   8  -2   1   67.29    3.40
  -8  -2  -1   62.49    3.40
   8  -2   1   60.89    3.50
  -8  -2  -1   64.79    3.40
   8  -2   1   59.69    3.40
  -8   2  -1   68.69    3.50
   8   2   1   62.89    3.50
   8   2   1   66.59    3.40
  -8   2  -1   68.79    3.40
   8   2   1   60.79    3.40
   8   2   1   60.49    3.50
  -8   2  -1   63.49    3.40
  10  -2   1  558.84   29.50
  10  -2   1  589.34   29.50
  10  -2   1  537.25   29.50
 -10  -2  -1  564.34   29.50
 -10  -2  -1  564.74   29.60
 -10  -2  -1  549.65   29.50
 -10   2  -1  586.34   29.50
 -10   2  -1  554.74   29.50
  10   2   1  543.75   29.50
 -10   2  -1  548.45   29.50
  10   2   1  543.35   29.50
  10   2   1  539.85   29.50
  10   2   1  583.04   29.50
  12  -2   1   26.60    1.60
 -12  -2  -1   26.40    1.60
 -12  -2  -1   29.60    1.70
  12  -2   1   29.90    1.60
  12  -2   1   28.40    1.70
 -12  -2  -1   27.80    1.60
  12   2   1   30.10    1.70
 -12   2  -1   29.20    1.70
  12   2   1   28.30    1.70
  12   2   1   25.00    1.60
  12   2   1   29.60    1.70
 -12   2  -1   34.50    1.60
 -12   2  -1   28.40    1.60
 -14  -2  -1    0.90    0.40
  14  -2   1    0.10    0.30
 -14  -2  -1    0.70    0.40
  14  -2   1    0.60    0.40
 -14  -2  -1    1.20    0.40
  14   2   1    0.60    0.60
  14   2   1    0.50    0.40
 -14   2  -1    0.20    0.40
  14   2   1    0.60    0.40
 -14   2  -1    0.20    0.20
  14   2   1    0.40    0.40
 -16  -2  -1   -0.30    0.40
  16  -2   1    0.40    0.40
 -16  -2  -1    0.50    0.50
 -16  -2  -1   -0.10    0.40
  16  -2   1    0.40    0.50
  16   2   1    0.10    0.40
  16   2   1    0.00    0.50
  16   2   1    0.10    0.50
 -16   2  -1   -0.10    0.30
 -16   2  -1   -0.20    0.40
 -18  -2  -1   34.20    2.20
  18  -2   1   36.20    2.10
 -18  -2  -1   39.90    2.30
  18  -2   1   37.30    2.30
 -18   2  -1   35.50    2.10
  18   2   1   38.30    2.20
  18   2   1   36.30    2.20
 -18   2  -1   39.90    2.30
  18   2   1   38.90    2.20
 -20  -2  -1   14.10    1.20
  20  -2   1   16.00    1.30
  20  -2   1   14.20    1.10
 -20   2  -1   14.00    1.00
 -20   2  -1   14.90    1.30
  20   2   1   17.70    1.20
  20   2   1   14.30    1.20
 -22  -2  -1   18.70    1.40
  22  -2   1   14.60    1.40
  22  -2   1   17.30    1.30
 -22   2  -1   16.40    1.20
  22   2   1   19.80    1.40
 -22   2  -1   15.30    1.40
  22   2   1   17.00    1.40
 -24  -2  -1    4.80    1.00
  24  -2   1    3.20    0.90
  24  -2   1    4.80    0.80
 -24   2  -1    5.10    0.70
 -24   2  -1    4.60    1.00
  24   2   1    6.30    1.00
  26  -2   1    4.30    1.10
 -26  -2  -1    3.60    1.10
 -26   2  -1    4.60    0.70
 -26   2  -1    3.40    1.00
  26   2   1    3.80    1.10
  28  -2   1    4.00    1.30
 -28  -2  -1    2.90    1.20
 -28   2  -1    2.90    0.80
  28   2   1    2.70    1.20
 -29  -3   1    0.60    1.30
  29  -3  -1    2.40    1.50
 -29   3   1    1.60    0.70
 -29   3   1    3.10    1.50
  29   3  -1    2.20    1.10
  29   3  -1    4.60    1.60
  27  -3  -1    1.60    1.10
  27  -3  -1    1.00    0.90
 -27  -3   1    1.80    1.20
  27   3  -1    1.20    1.20
  27   3  -1    1.60    0.90
 -27   3   1    1.70    0.60
 -27   3   1    1.20    1.20
  25  -3  -1    1.00    0.70
 -25  -3   1    0.50    0.90
  25  -3  -1   -0.10    0.90
 -25   3   1   -0.30    0.80
  25   3  -1    0.40    0.90
 -25   3   1    0.50    0.50
  25   3  -1    0.80    0.80
 -23  -3   1    9.50    1.20
  23  -3  -1   13.20    1.10
  23  -3  -1   11.70    1.20
  23   3  -1   10.90    1.10
  23   3  -1   12.60    1.30
 -23   3   1   12.20    1.20
 -23   3   1   11.50    0.90
 -21  -3   1    2.80    0.80
  21  -3  -1    2.10    0.60
  21  -3  -1    1.10    0.70
 -21   3   1    2.90    0.50
  21   3  -1    3.00    0.70
  21   3  -1    3.20    0.80
  21   3  -1    3.20    0.80
 -21   3   1    2.50    0.80
  19  -3  -1    1.40    0.70
 -19  -3   1    0.50    0.60
  19  -3  -1    1.40    0.50
 -19  -3   1    1.90    0.70
 -19   3   1    1.80    0.40
  19   3  -1    2.40    0.70
  19   3  -1    1.90    0.70
  19   3  -1    2.30    0.60
 -19   3   1    1.30    0.70
  17  -3  -1    5.60    0.60
 -17  -3   1    6.90    0.70
  17  -3  -1    6.20    0.80
 -17  -3   1    6.80    0.80
  17   3  -1    6.70    0.70
  17   3  -1    4.20    0.70
 -17   3   1    6.30    0.80
  17   3  -1    6.60    0.60
 -17   3   1    6.10    0.50
  15  -3  -1   29.80    1.90
 -15  -3   1   30.70    1.80
  15  -3  -1   31.20    1.80
 -15  -3   1   32.20    1.90
  15   3  -1   28.00    1.80
  15   3  -1   34.30    1.90
 -15   3   1   32.50    1.70
  15   3  -1   30.50    1.90
 -15   3   1   32.50    1.90
  13  -3  -1   21.60    1.50
 -13  -3   1   26.70    1.60
 -13  -3   1   26.50    1.50
  13  -3  -1   24.10    1.40
  13   3  -1   25.50    1.50
  13   3  -1   24.20    1.50
 -13   3   1   26.40    1.40
 -13   3   1   25.70    1.50
  13   3  -1   22.10    1.40
  11  -3  -1   15.90    0.80
 -11  -3   1   11.30    0.90
  11  -3  -1   11.70    0.90
 -11  -3   1   13.70    0.90
 -11  -3   1   12.60    0.80
 -11   3   1   12.40    0.70
 -11   3   1   13.40    0.80
  11   3  -1   12.80    0.90
  11   3  -1   11.00    0.90
 -11   3   1   12.70    0.90
  11   3  -1   10.90    0.80
  -9  -3   1    6.00    0.60
   9  -3  -1    8.30    0.50
   9  -3  -1    7.20    0.60
   9  -3  -1    6.80    0.60
  -9  -3   1   12.10    0.70
   9  -3  -1    8.00    0.50
   9   3  -1    7.80    0.60
  -9   3   1    8.60    0.50
  -9   3   1    9.50    0.70
   9   3  -1    9.00    0.70
  -9   3   1    9.10    0.50
   9   3  -1    9.10    0.70
   7  -3  -1  364.36   19.30
   7  -3  -1  369.26   19.30
  -7  -3   1  359.46   19.30
  -7  -3   1  352.26   19.40
   7  -3  -1  364.56   19.30
   7   3  -1  373.26   19.30
  -7   3   1  351.36   19.40
  -7   3   1  381.36   19.30
   7   3  -1  390.76   19.30
   7   3  -1  350.16   19.40
   7   3  -1  363.46   19.30
  -5  -3   1  465.05   24.00
  -5  -3   1  448.26   24.10
  -5  -3   1  467.15   24.00
   5  -3  -1  469.65   24.00
   5  -3  -1  450.45   24.00
   5  -3  -1  449.36   24.00
  -5   3   1  457.25   24.00
   5   3  -1  452.65   24.00
   5   3  -1  448.96   24.00
   5   3  -1  441.46   24.10
  -5   3   1  445.86   24.10
   5   3  -1  466.15   24.00
  -3  -3   1   10.20    0.70
  -3  -3   1   10.80    0.60
   3  -3  -1   10.80    0.60
   3  -3  -1   11.40    0.70
  -3  -3   1    9.50    0.60
   3  -3  -1   11.00    0.60
  -3   3   1   11.10    0.70
   3   3  -1   12.20    0.70
   3   3  -1   12.80    0.70
  -3   3   1   12.10    0.70
  -3   3   1   11.50    0.80
   3   3  -1   11.40    0.70
   1  -3  -1   15.50    0.90
   1  -3  -1   15.80    0.90
  -1  -3   1   16.10    0.90
   1   3  -1   15.80    1.00
   1   3  -1   16.10    0.90
   1   3  -1   16.70    0.90
  -1   3   1   15.80    1.00
  -1   3   1   15.80    0.90
  -1   3   1   15.60    0.90
  -1  -3  -1    4.90    0.30
  -1  -3  -1    4.90    0.30
  -1   3  -1    4.90    0.40
   1   3   1    4.90    0.40
  -1   3  -1    5.10    0.40
  -1   3  -1    5.70    0.40
   1   3   1    6.10    0.40
   1   3   1    5.40    0.50
   3  -3   1   83.59    4.60
  -3  -3  -1   82.79    4.50
  -3  -3  -1   82.99    4.60
  -3   3  -1   82.49    4.60
  -3   3  -1   87.29    4.60
   3   3   1   87.09    4.60
   3   3   1   84.59    4.60
   3   3   1   87.09    4.50
   3   3   1   85.59    4.60
   3   3   1   90.89    4.50
  -3   3  -1   84.59    4.60
  -5  -3  -1  376.06   19.90
   5  -3   1  374.36   19.80
   5  -3   1  386.26   19.80
   5  -3   1  344.37   19.80
   5  -3   1  372.96   19.80
  -5  -3  -1  368.36   19.80
  -5   3  -1  371.06   19.80
   5   3   1  383.76   19.80
   5   3   1  378.66   19.80
   5   3   1  360.26   19.80
  -5   3  -1  372.66   19.80
   5   3   1  398.46   19.80
  -5   3  -1  389.06   19.80
  -7  -3  -1   63.19    3.60
   7  -3   1   62.39    3.60
   7  -3   1   61.39    3.50
   7  -3   1   67.29    3.50
   7  -3   1   64.99    3.50
  -7  -3  -1   69.39    3.50
  -7   3  -1   69.19    3.60
   7   3   1   68.99    3.50
   7   3   1   61.99    3.60
   7   3   1   65.29    3.50
   9  -3   1  243.58   12.40
  -9  -3  -1  231.88   12.50
  -9  -3  -1  239.88   12.50
   9  -3   1  235.88   12.40
   9  -3   1  223.98   12.40
   9  -3   1  236.88   12.50
  -9  -3  -1  234.28   12.50
  -9   3  -1  237.58   12.50
  -9   3  -1  235.88   12.40
   9   3   1  232.98   12.50
   9   3   1  234.48   12.50
  -9   3  -1  229.78   12.40
   9   3   1  243.08   12.50
 -11  -3  -1   16.00    1.10
  11  -3   1   16.40    1.00
 -11  -3  -1   19.60    1.20
  11  -3   1   15.30    1.10
 -11   3  -1   18.00    1.00
  11   3   1   16.30    1.10
  11   3   1   16.50    1.10
 -11   3  -1   19.60    1.00
 -11   3  -1   18.90    1.10
  11   3   1   16.90    1.10
  13  -3   1    8.10    0.80
  13  -3   1    9.10    0.60
 -13  -3  -1   14.20    0.90
 -13  -3  -1    8.90    0.70
  13   3   1    8.10    0.80
 -13   3  -1    8.30    0.60
 -13   3  -1    8.00    0.80
  13   3   1    6.20    0.70
  13   3   1    7.60    0.70
  15  -3   1    4.30    0.70
 -15  -3  -1    5.20    0.60
 -15  -3  -1    4.10    0.70
  15  -3   1    4.60    0.50
  15   3   1    3.90    0.60
  15   3   1    3.60    0.60
 -15   3  -1    4.00    0.60
 -15   3  -1    4.50    0.40
  15   3   1    4.60    0.50
  17  -3   1   10.50    0.80
  17  -3   1    9.80    1.00
 -17  -3  -1   10.60    0.90
 -17  -3  -1   11.80    1.00
 -17   3  -1   10.50    1.00
  17   3   1    9.10    0.80
 -17   3  -1   10.30    0.70
  17   3   1   10.70    1.00
  17   3   1    9.90    0.90
 -19  -3  -1    7.30    0.90
 -19  -3  -1    7.30    0.90
  19  -3   1    6.00    0.60
  19  -3   1    5.30    0.90
 -19   3  -1    5.70    0.90
  19   3   1    9.40    0.90
 -19   3  -1    5.20    0.50
  19   3   1    5.50    0.80
  19   3   1    6.40    0.80
  21  -3   1    2.70    0.60
  21  -3   1    1.90    0.80
 -21  -3  -1    2.80    0.80
 -21   3  -1    2.60    0.40
  21   3   1    4.10    0.70
  21   3   1    2.00    0.80
 -21   3  -1    2.20    0.80
  21   3   1    2.90    0.80
  23  -3   1   -0.20    0.80
  23  -3   1    1.10    0.60
 -23  -3  -1    1.90    0.90
  23   3   1    0.70    0.70
 -23   3  -1    1.20    0.50
 -23   3  -1    1.20    0.90
  23   3   1    1.00    0.90
  25  -3   1    3.80    0.90
  25  -3   1    4.70    1.10
 -25  -3  -1    3.50    1.10
 -25   3  -1    3.80    1.10
 -25   3  -1    3.30    0.60
  25   3   1    4.00    1.20
  25   3   1    2.10    0.90
 -27  -3  -1    0.90    1.10
  27  -3   1   -0.30    1.10
  27  -3   1    0.10    0.90
  27   3   1   -0.10    0.90
 -27   3  -1    0.80    0.60
  27   3   1    0.10    1.20
  28  -4  -1   -1.50    1.20
  28  -4  -1    0.20    0.90
 -28  -4   1    0.80    1.20
  28   4  -1   -1.30    1.20
 -28   4   1    0.30    0.60
  28   4  -1    1.50    1.00
 -28   4   1    0.30    1.20
 -26  -4   1    0.20    1.10
  26  -4  -1    0.50    1.20
  26  -4  -1   -0.10    0.80
 -26   4   1    0.00    1.00
  26   4  -1   -0.80    1.10
  26   4  -1    0.00    0.80
 -26   4   1    0.50    0.50
  24  -4  -1    9.90    1.00
 -24  -4   1   12.80    1.30
  24  -4  -1    9.90    1.30
  24   4  -1    8.30    1.00
 -24   4   1    9.50    1.20
 -24   4   1   10.50    0.90
  22  -4  -1    1.40    0.90
  22  -4  -1    1.40    0.60
 -22  -4   1   -0.30    0.80
  22   4  -1    1.40    0.60
 -22   4   1    0.40    0.80
  22   4  -1    0.40    0.80
  22   4  -1    0.70    0.80
 -22   4   1    1.10    0.40
 -20  -4   1    7.00    0.80
  20  -4  -1    4.90    0.70
  20  -4  -1    5.30    0.90
 -20  -4   1    7.90    1.00
  20   4  -1    5.10    0.80
  20   4  -1    5.80    0.90
 -20   4   1    5.70    0.50
  20   4  -1    4.90    0.70
 -20   4   1    8.00    1.00
 -18  -4   1   -0.20    0.70
  18  -4  -1   -0.10    0.40
 -18  -4   1   -0.20    0.50
  18  -4  -1    0.20    0.70
 -18   4   1    0.20    0.30
  18   4  -1    0.20    0.40
  18   4  -1   -0.10    0.60
  18   4  -1    0.30    0.60
 -18   4   1    0.50    0.60
  16  -4  -1    9.70    0.80
  16  -4  -1   10.70    1.00
 -16  -4   1    9.10    0.80
 -16  -4   1   10.50    1.00
 -16   4   1   11.80    1.00
  16   4  -1   10.50    1.00
 -16   4   1   10.70    0.70
  16   4  -1   10.70    0.80
  16   4  -1    9.60    0.90
  14  -4  -1   33.80    2.00
  14  -4  -1   33.30    2.10
 -14  -4   1   40.10    2.10
 -14  -4   1   37.90    2.20
 -14   4   1   36.80    2.20
 -14   4   1   39.60    2.00
  14   4  -1   32.50    2.10
 -14   4   1   33.70    1.90
  14   4  -1   35.10    2.00
 -12  -4   1   12.70    1.00
  12  -4  -1   12.50    1.00
  12  -4  -1   13.70    0.80
 -12  -4   1   13.10    0.90
  12   4  -1   12.20    0.90
 -12   4   1   13.30    1.00
  12   4  -1   13.00    1.00
  12   4  -1   11.70    0.80
 -10  -4   1   43.70    2.40
  10  -4  -1   42.90    2.30
 -10  -4   1   43.20    2.50
  10  -4  -1   42.40    2.40
  10   4  -1   41.40    2.40
  10   4  -1   42.50    2.30
 -10   4   1   46.40    2.50
  10   4  -1   41.40    2.40
   8  -4  -1   36.30    2.00
  -8  -4   1   38.30    2.10
   8  -4  -1   35.40    2.10
  -8  -4   1   33.70    2.20
   8  -4  -1   36.10    2.00
  -8   4   1   37.90    2.10
   8   4  -1   38.80    2.00
   8   4  -1   42.10    2.10
   8   4  -1   42.50    2.10
   8   4  -1   32.30    2.10
  -8   4   1   39.70    2.20
  -6  -4   1   14.00    1.00
   6  -4  -1   13.50    0.80
  -6  -4   1   13.20    0.80
   6  -4  -1   12.10    0.90
   6  -4  -1   13.80    0.80
  -6  -4   1   13.90    0.90
   6   4  -1   14.50    0.80
   6   4  -1   13.90    1.00
   6   4  -1   15.00    0.80
   6   4  -1   14.50    0.90
  -6   4   1   16.90    1.00
  -6   4   1   16.30    0.90
  -4  -4   1    0.30    0.20
   4  -4  -1    0.60    0.10
  -4  -4   1    0.60    0.30
   4  -4  -1    0.80    0.30
  -4  -4   1    0.40    0.20
   4  -4  -1    0.50    0.10
  -4   4   1    0.50    0.30
  -4   4   1    0.50    0.30
   4   4  -1    0.80    0.30
   4   4  -1    0.20    0.30
  -4   4   1    0.10    0.30
   4   4  -1    0.50    0.30
  -2  -4   1  101.49    5.30
  -2  -4   1   96.69    5.30
   2  -4  -1  100.79    5.30
   2  -4  -1  102.49    5.30
   2  -4  -1  100.19    5.40
  -2  -4   1   97.19    5.40
  -2   4   1  105.69    5.40
   2   4  -1  105.19    5.50
  -2   4   1  103.09    5.40
   2   4  -1  104.49    5.40
  -2   4   1   95.79    5.50
   2   4  -1  102.49    5.40
   0  -4  -1  274.17   14.40
   0  -4  -1  266.87   14.40
   0   4  -1  272.27   14.50
   0   4   1  284.17   14.40
   0   4  -1  265.57   14.40
   0   4  -1  272.87   14.40
   0   4   1  275.27   14.40
   0   4   1  268.77   14.50
  -2  -4  -1  357.76   19.60
  -2  -4  -1  362.06   19.50
  -2  -4  -1  378.66   19.50
   2   4   1  359.06   19.60
  -2   4  -1  367.46   19.60
  -2   4  -1  373.46   19.60
  -2   4  -1  382.66   19.60
   2   4   1  362.56   19.60
   2   4   1  390.26   19.60
  -4  -4  -1    0.20    0.30
   4  -4   1    0.30    0.30
  -4  -4  -1    0.30    0.20
  -4  -4  -1    0.10    0.20
   4   4   1   -0.30    0.20
   4   4   1    0.10    0.10
  -4   4  -1   -0.20    0.30
   4   4   1   -0.40    0.30
   4   4   1   -0.20    0.30
   4   4   1    0.10    0.10
  -4   4  -1   -0.30    0.30
  -4   4  -1   -0.20    0.30
  -6  -4  -1    5.10    0.40
  -6  -4  -1    4.80    0.60
   6  -4   1    5.00    0.30
   6  -4   1    5.20    0.40
   6  -4   1    3.60    0.50
   6  -4   1    4.90    0.40
  -6   4  -1    6.20    0.50
  -6   4  -1    5.70    0.60
   6   4   1    6.10    0.40
  -6   4  -1    6.30    0.50
   6   4   1    6.60    0.40
   6   4   1    4.90    0.50
   6   4   1    6.20    0.50
   8  -4   1   98.99    5.30
   8  -4   1   96.19    5.20
  -8  -4  -1  102.59    5.40
   8  -4   1   99.69    5.30
  -8  -4  -1   97.39    5.30
   8  -4   1   97.59    5.20
  -8   4  -1  103.49    5.30
   8   4   1   97.79    5.20
   8   4   1  102.99    5.30
   8   4   1   91.29    5.30
   8   4   1   96.19    5.30
  -8   4  -1   96.69    5.30
 -10  -4  -1    1.50    0.50
 -10  -4  -1    0.90    0.30
  10  -4   1    0.60    0.20
  10  -4   1    1.00    0.40
  10   4   1    1.00    0.30
  10   4   1    1.00    0.50
  10   4   1    1.00    0.40
 -10   4  -1    1.00    0.40
  12  -4   1  104.39    5.60
 -12  -4  -1  104.99    5.70
  12  -4   1  101.59    5.50
 -12  -4  -1  105.59    5.60
  12   4   1   97.59    5.60
  12   4   1  104.49    5.60
  12   4   1  100.89    5.50
 -12   4  -1  107.59    5.60
 -14  -4  -1   15.70    1.10
 -14  -4  -1   19.60    1.30
  14  -4   1   19.00    1.10
  14  -4   1   19.80    1.30
 -14   4  -1   16.90    1.00
 -14   4  -1   17.50    1.20
  14   4   1   20.70    1.30
  14   4   1   17.80    1.10
 -14   4  -1   17.50    1.00
  14   4   1   16.50    1.20
  16  -4   1    2.30    0.70
 -16  -4  -1    2.50    0.50
  16  -4   1    1.60    0.40
 -16  -4  -1    0.70    0.60
  16   4   1    1.20    0.60
  16   4   1    2.20    0.50
  16   4   1    1.90    0.60
 -16   4  -1    1.80    0.30
 -16   4  -1    2.10    0.60
 -18  -4  -1    6.00    0.90
 -18  -4  -1    6.70    0.80
  18  -4   1    5.70    0.60
  18  -4   1    7.40    0.90
 -18   4  -1    6.20    0.50
 -18   4  -1    8.00    0.90
  18   4   1    7.10    0.90
  18   4   1    4.50    0.70
  18   4   1    4.10    0.80
  20  -4   1    1.80    0.80
  20  -4   1    2.10    0.60
 -20  -4  -1    2.70    0.70
 -20  -4  -1    3.20    0.90
  20   4   1    2.60    0.80
 -20   4  -1    3.10    0.40
  20   4   1    2.60    0.60
  20   4   1    3.80    0.90
 -20   4  -1    1.80    0.80
 -22  -4  -1    1.00    0.80
  22  -4   1    0.30    0.60
  22  -4   1    0.00    0.80
 -22   4  -1    0.10    0.40
  22   4   1   -0.20    0.80
 -22   4  -1    0.00    0.80
  22   4   1   -0.20    0.60
  22   4   1   -0.30    0.90
 -24  -4  -1    1.80    1.00
  24  -4   1    0.80    0.70
  24  -4   1   -0.20    0.90
 -24   4  -1    0.30    0.50
  24   4   1    0.90    0.80
  24   4   1    3.10    1.00
  26  -4   1    3.60    1.20
 -26  -4  -1    1.00    1.30
  26  -4   1    2.40    0.90
  26   4   1    4.20    1.40
 -26   4  -1    3.70    0.60
  26   4   1    3.80    1.00
  27  -5  -1    0.40    0.90
  27  -5  -1   -0.10    1.30
 -27  -5   1    1.70    1.30
  27   5  -1    0.10    0.90
 -27   5   1    0.00    0.40
  25  -5  -1   -0.30    1.20
 -25  -5   1   -0.30    1.10
  25  -5  -1    0.20    0.80
  25   5  -1   -0.30    0.70
 -25   5   1   -0.50    0.30
 -25   5   1   -0.90    1.20
  23  -5  -1    0.90    0.70
 -23  -5   1    0.20    1.00
  23  -5  -1    1.30    0.90
  23   5  -1   -0.60    0.80
  23   5  -1    0.10    0.60
  23   5  -1   -0.70    0.90
 -23   5   1   -0.20    1.00
  21  -5  -1    1.90    0.60
  21  -5  -1    1.30    0.80
 -21  -5   1    1.90    0.70
 -21  -5   1    1.60    0.90
  21   5  -1    3.50    0.90
  21   5  -1    2.50    0.90
 -21   5   1    3.70    0.90
  21   5  -1    1.80    0.60
  19  -5  -1   13.20    1.20
 -19  -5   1   13.60    1.30
  19  -5  -1   11.90    1.00
 -19  -5   1   11.90    1.10
  19   5  -1   13.60    1.00
  19   5  -1   12.40    1.20
 -19   5   1   13.60    1.30
  19   5  -1   12.30    1.20
  17  -5  -1   21.20    1.50
  17  -5  -1   20.50    1.30
 -17  -5   1   22.80    1.60
 -17  -5   1   20.40    1.40
  17   5  -1   20.80    1.50
  17   5  -1   20.10    1.30
  17   5  -1   21.40    1.50
 -17   5   1   19.60    1.50
  15  -5  -1   15.70    1.00
  15  -5  -1   16.80    1.30
 -15  -5   1   14.70    1.10
 -15  -5   1   17.40    1.30
  15   5  -1   14.80    1.00
  15   5  -1   16.20    1.30
  15   5  -1   14.90    1.30
 -15   5   1   18.30    1.40
 -13  -5   1  208.88   11.00
  13  -5  -1  202.58   11.00
  13  -5  -1  210.28   11.10
 -13  -5   1  212.88   11.10
  13   5  -1  215.78   11.10
  13   5  -1  200.18   11.00
  13   5  -1  202.78   11.10
 -13   5   1  204.98   11.10
  11  -5  -1    4.90    0.70
  11  -5  -1    7.50    0.50
 -11  -5   1    4.40    0.50
 -11  -5   1    6.50    0.80
 -11   5   1    8.20    0.80
  11   5  -1    6.00    0.70
  11   5  -1    9.00    0.70
  11   5  -1    7.60    0.50
  -9  -5   1  171.98    9.60
   9  -5  -1  175.48    9.40
  -9  -5   1  181.98    9.50
   9  -5  -1  172.58    9.50
  -9   5   1  183.58    9.60
   9   5  -1  173.38    9.50
   9   5  -1  179.18    9.40
   9   5  -1  182.18    9.50
   9   5  -1  180.88    9.40
   7  -5  -1   50.99    2.90
  -7  -5   1   49.99    2.80
   7  -5  -1   54.19    2.80
  -7  -5   1   50.89    2.90
   7  -5  -1   51.09    2.70
  -7   5   1   52.39    2.80
  -7   5   1   50.99    2.90
   7   5  -1   49.60    2.80
   7   5  -1   49.30    2.90
  -5  -5   1    2.10    0.50
   5  -5  -1    3.20    0.40
   5  -5  -1    3.70    0.30
  -5  -5   1    2.70    0.30
  -5  -5   1    3.80    0.30
   5  -5  -1    3.10    0.30
  -5   5   1    3.60    0.40
   5   5  -1    3.90    0.50
  -5   5   1    2.90    0.50
   5   5  -1    2.50    0.50
   3  -5  -1   21.20    1.20
  -3  -5   1   21.20    1.20
  -3  -5   1   22.00    1.20
   3  -5  -1   20.70    1.20
  -3  -5   1   21.20    1.40
   3  -5  -1   21.80    1.30
  -3   5   1   22.50    1.30
   3   5  -1   22.90    1.40
  -3   5   1   22.00    1.40
   3   5  -1   22.70    1.40
   3   5  -1   24.10    1.30
  -3   5   1   25.70    1.30
  -1  -5   1   26.50    1.50
  -1  -5   1   28.00    1.60
  -1  -5   1   27.60    1.50
   1  -5  -1   26.60    1.50
   1  -5  -1   26.90    1.50
   1   5  -1   27.30    1.60
  -1   5   1   28.80    1.60
  -1   5   1   27.90    1.70
   1   5  -1   27.40    1.60
   1   5  -1   29.00    1.60
  -1   5   1   28.10    1.60
  -1  -5  -1  202.58   11.00
  -1  -5  -1  204.88   11.10
  -1  -5  -1  207.48   11.00
   1   5   1  206.18   11.10
  -1   5  -1  204.68   11.10
   1   5   1  211.48   11.10
  -1   5  -1  208.78   11.10
   1   5   1  221.78   11.20
  -1   5  -1  210.08   11.10
  -3  -5  -1    4.50    0.60
  -3  -5  -1    4.80    0.40
   3  -5   1    5.40    0.50
   3   5   1    3.30    0.60
  -3   5  -1    5.70    0.50
  -3   5  -1    5.70    0.60
  -3   5  -1    6.10    0.50
   3   5   1    5.30    0.60
   3   5   1    5.10    0.50
   5  -5   1   45.40    2.40
   5  -5   1   45.20    2.40
   5  -5   1   45.40    2.50
  -5  -5  -1   43.60    2.50
  -5  -5  -1   42.10    2.60
  -5   5  -1   45.60    2.50
   5   5   1   45.20    2.60
  -5   5  -1   43.90    2.60
   5   5   1   47.50    2.50
   5   5   1   44.40    2.60
  -5   5  -1   49.30    2.50
   7  -5   1    2.30    0.20
   7  -5   1    1.50    0.40
  -7  -5  -1    2.10    0.30
   7  -5   1    1.80    0.20
   7  -5   1    1.10    0.40
  -7  -5  -1    1.90    0.50
   7   5   1    2.00    0.20
   7   5   1    2.70    0.40
  -7   5  -1    2.00    0.50
   7   5   1    1.20    0.50
   7   5   1    2.30    0.20
  -7   5  -1    1.70    0.40
  -9  -5  -1    5.20    0.50
  -9  -5  -1    4.60    0.70
   9  -5   1    4.50    0.40
   9  -5   1    4.80    0.70
   9   5   1    4.90    0.40
   9   5   1    6.10    0.60
  -9   5  -1    6.40    0.70
   9   5   1    4.50    0.70
  11  -5   1    0.30    0.20
  11  -5   1    0.30    0.50
 -11  -5  -1   -0.40    0.50
 -11  -5  -1    0.20    0.30
  11   5   1    0.20    0.30
  11   5   1    0.60    0.50
 -11   5  -1    0.10    0.50
  11   5   1    0.80    0.50
  13  -5   1    6.90    0.60
  13  -5   1    6.60    0.80
 -13  -5  -1    4.40    0.60
 -13  -5  -1    6.60    0.80
  13   5   1    7.90    0.60
  13   5   1    7.50    0.90
  13   5   1    7.70    0.70
 -13   5  -1    6.50    0.80
 -15  -5  -1    3.30    0.80
  15  -5   1    3.40    0.40
  15  -5   1    4.80    0.80
 -15  -5  -1    4.30    0.60
  15   5   1    4.00    0.70
  15   5   1    5.10    0.70
 -15   5  -1    5.20    0.80
  15   5   1    3.80    0.50
  17  -5   1   -0.40    0.40
 -17  -5  -1   -0.30    0.50
 -17  -5  -1    0.40    0.80
  17  -5   1    0.50    0.70
  17   5   1    0.30    0.50
 -17   5  -1    0.60    0.80
  17   5   1   -0.20    0.70
  17   5   1   -0.10    0.70
  19  -5   1   12.70    1.20
 -19  -5  -1   11.70    1.00
 -19  -5  -1   10.80    1.20
  19  -5   1    8.60    0.80
  19   5   1   13.00    1.20
  19   5   1   11.20    1.00
 -19   5  -1   10.70    1.20
 -21  -5  -1    0.30    1.00
  21  -5   1    0.10    0.80
 -21  -5  -1   -0.20    0.70
  21  -5   1    0.30    0.60
  21   5   1    0.10    0.60
  21   5   1    0.30    0.90
 -21   5  -1   -1.20    0.90
 -23  -5  -1    0.80    0.90
  23  -5   1    0.60    0.70
  23  -5   1    0.80    1.00
  23   5   1    0.60    0.70
  23   5   1    0.60    0.90
  25  -5   1    1.50    0.80
 -25  -5  -1    1.50    1.20
  25  -5   1    1.00    1.20
  25   5   1    0.90    0.80
  24  -6  -1    0.40    1.30
  24  -6  -1    0.30    0.70
 -24  -6   1    0.30    1.20
 -24   6   1    0.00    2.10
  24   6  -1    0.40    1.30
  24   6  -1    1.30    0.70
 -22  -6   1    0.50    0.80
  22  -6  -1    0.50    0.60
  22  -6  -1    0.40    1.10
 -22  -6   1    0.20    1.00
  22   6  -1    0.60    1.10
 -22   6   1    0.20    1.00
  22   6  -1    0.30    0.60
 -20  -6   1    2.30    1.00
  20  -6  -1    3.90    1.10
  20  -6  -1    3.60    0.60
 -20  -6   1    3.20    0.80
  20   6  -1    3.20    0.60
  20   6  -1    3.90    1.10
 -20   6   1    2.90    1.00
 -18  -6   1    1.10    0.60
 -18  -6   1    0.70    0.90
  18  -6  -1    2.00    0.50
  18  -6  -1    1.40    0.80
 -18   6   1    1.40    0.80
  18   6  -1    2.00    0.80
  18   6  -1    1.30    0.40
 -16  -6   1    2.80    0.90
  16  -6  -1    3.10    0.50
 -16  -6   1    2.70    0.60
  16  -6  -1    2.70    0.80
  16   6  -1    1.70    0.40
  16   6  -1    1.10    0.80
 -16   6   1    1.90    0.80
 -14  -6   1   57.19    3.10
  14  -6  -1   56.99    3.20
  14  -6  -1   56.99    3.00
 -14  -6   1   56.09    3.30
 -14   6   1   53.39    3.30
  14   6  -1   51.19    3.00
  14   6  -1   61.59    3.30
  14   6  -1   51.99    3.20
  12  -6  -1   65.29    3.40
 -12  -6   1   61.69    3.50
 -12  -6   1   56.19    3.30
  12  -6  -1   58.29    3.20
  12   6  -1   63.19    3.40
  12   6  -1   53.69    3.20
 -12   6   1   61.09    3.50
  12   6  -1   62.99    3.40
  10  -6  -1   23.20    1.40
 -10  -6   1   24.00    1.40
  10  -6  -1   24.10    1.50
 -10  -6   1   22.20    1.60
  10   6  -1   23.10    1.60
  10   6  -1   25.80    1.60
 -10   6   1   27.30    1.70
   8  -6  -1   32.50    1.90
  -8  -6   1   33.60    2.10
   8  -6  -1   34.40    1.80
  -8  -6   1   30.80    1.80
   8   6  -1   31.70    1.90
  -8   6   1   34.10    2.00
   8   6  -1   33.10    2.00
  -6  -6   1   67.59    3.60
   6  -6  -1   65.09    3.60
   6  -6  -1   64.89    3.60
   6  -6  -1   72.69    3.70
  -6  -6   1   68.99    3.80
   6   6  -1   70.39    3.80
  -6   6   1   66.29    3.70
  -6   6   1   67.69    3.80
   6   6  -1   67.39    3.70
   4  -6  -1   11.70    0.70
  -4  -6   1    9.90    1.00
   4  -6  -1   12.80    0.70
   4  -6  -1   12.70    0.90
  -4  -6   1   11.40    0.70
  -4   6   1   13.80    1.00
  -4   6   1   12.00    0.90
   4   6  -1   11.90    1.00
   4   6  -1   10.10    1.00
   4   6  -1   12.40    0.90
  -4   6   1   14.00    0.90
   2  -6  -1   43.40    2.50
   2  -6  -1   47.30    2.60
   2  -6  -1   44.20    2.50
  -2  -6   1   43.70    2.70
  -2  -6   1   46.10    2.50
   2   6  -1   49.20    2.60
   2   6  -1   49.50    2.60
   2   6  -1   49.40    2.70
  -2   6   1   43.50    2.70
  -2   6   1   47.10    2.60
  -2   6   1   48.50    2.60
   0  -6   1   71.09    4.20
   0  -6   1   73.19    4.00
   0  -6  -1   72.69    4.20
   0  -6  -1   78.79    4.10
   0  -6  -1   73.29    4.00
   0  -6   1   75.59    4.00
   0   6  -1   80.39    4.20
   0   6   1   81.39    4.10
   0   6   1   77.39    4.20
   0   6  -1   79.19    4.20
   0   6  -1   73.89    4.20
   0   6   1   78.09    4.20
  -2  -6  -1   20.30    1.20
   2  -6   1   23.30    1.40
  -2  -6  -1   19.20    1.40
  -2   6  -1   22.80    1.40
  -2   6  -1   20.70    1.30
   2   6   1   21.40    1.40
   2   6   1   22.20    1.40
   2   6   1   21.20    1.30
  -2   6  -1   23.70    1.50
  -4  -6  -1   -0.30    0.50
  -4  -6  -1   -0.20    0.20
   4  -6   1    0.10    0.50
   4   6   1    0.10    0.50
   4   6   1    0.30    0.40
   4   6   1   -0.60    0.40
  -4   6  -1    0.20    0.40
  -4   6  -1   -0.50    0.40
  -4   6  -1    0.00    0.50
   6  -6   1    0.10    0.40
   6  -6   1    0.10    0.20
  -6  -6  -1    0.00    0.30
  -6  -6  -1    0.00    0.50
   6  -6   1   -0.10    0.10
  -6   6  -1    0.00    0.50
   6   6   1   -0.50    0.40
  -6   6  -1    0.10    0.50
  -6   6  -1   -0.20    0.40
   8  -6   1   86.19    4.50
   8  -6   1   82.39    4.60
  -8  -6  -1   87.79    4.70
  -8  -6  -1   82.59    4.50
   8   6   1   81.79    4.70
  -8   6  -1   84.69    4.70
 -10  -6  -1   81.89    4.60
 -10  -6  -1   84.09    4.50
  10  -6   1   87.39    4.60
  10  -6   1   83.09    4.40
  10   6   1   82.19    4.40
  10   6   1   81.79    4.60
 -10   6  -1   80.09    4.60
 -12  -6  -1   12.60    1.20
 -12  -6  -1   11.60    0.90
  12  -6   1   11.70    0.80
  12  -6   1   11.80    1.10
  12   6   1   10.40    0.80
 -12   6  -1   11.10    1.10
  12   6   1   10.90    1.10
 -14  -6  -1    3.00    0.50
  14  -6   1    1.60    0.70
  14  -6   1    3.80    0.40
 -14  -6  -1    2.30    0.80
  14   6   1    1.80    0.70
 -14   6  -1    3.00    0.80
  14   6   1    2.10    0.40
  16  -6   1    0.40    0.70
 -16  -6  -1   -0.30    0.50
 -16  -6  -1    0.50    0.80
  16  -6   1    0.10    0.40
 -16   6  -1   -0.30    0.80
  16   6   1    0.60    0.40
  16   6   1    0.60    0.70
 -18  -6  -1    0.30    0.90
  18  -6   1    2.00    0.50
 -18  -6  -1    1.00    0.60
  18  -6   1    0.50    0.80
 -18   6  -1    1.10    0.80
  18   6   1    1.70    0.90
  18   6   1    1.30    0.50
 -20  -6  -1   12.70    1.40
  20  -6   1   14.00    1.40
 -20  -6  -1   16.50    1.30
  20  -6   1   10.70    1.00
  20   6   1   12.60    1.10
  20   6   1   13.10    1.40
  22  -6   1   -0.50    0.70
  22  -6   1    0.70    1.20
 -22  -6  -1    1.10    1.10
  22   6   1   -1.10    1.10
  22   6   1    0.00    0.60
  24  -6   1    0.20    1.20
  24  -6   1    0.20    0.80
 -24  -6  -1    0.80    1.20
  24   6   1   -0.80    1.30
  24   6   1    0.20    0.80
  23  -7  -1    0.80    1.40
 -23  -7   1    2.00    1.00
  23  -7  -1    1.50    0.80
 -23  -7   1    1.70    1.30
  23   7  -1    1.70    1.30
  23   7  -1    0.90    0.60
 -21  -7   1   -0.30    0.80
  21  -7  -1    0.80    1.20
 -21  -7   1    1.30    1.10
  21  -7  -1    0.40    0.60
 -21   7   1    0.20    1.20
  21   7  -1    1.50    0.60
  21   7  -1    2.40    1.10
  19  -7  -1    4.10    1.10
  19  -7  -1    1.70    0.60
 -19  -7   1    3.40    0.80
 -19  -7   1    1.70    1.00
  19   7  -1    4.00    1.10
 -19   7   1    4.90    1.20
  19   7  -1    1.90    0.50
 -17  -7   1    4.50    0.70
  17  -7  -1    3.30    0.90
  17  -7  -1    3.80    0.60
 -17  -7   1    3.10    1.00
  17   7  -1    2.00    0.90
  17   7  -1    3.30    0.40
 -17   7   1    2.70    1.00
 -15  -7   1    0.40    0.80
 -15  -7   1    1.80    0.60
  15  -7  -1    1.00    0.40
  15  -7  -1    0.60    0.80
 -15   7   1    0.70    0.90
  15   7  -1    1.00    0.90
  15   7  -1    1.10    0.30
 -13  -7   1    6.20    0.70
  13  -7  -1    8.20    1.00
 -13  -7   1    5.30    1.00
  13  -7  -1    5.70    0.50
  13   7  -1    6.30    0.90
 -13   7   1    6.60    1.00
 -11  -7   1    9.80    1.10
  11  -7  -1   11.70    1.10
 -11  -7   1    9.60    0.80
  11  -7  -1    9.70    0.70
  11   7  -1    8.50    1.00
 -11   7   1   10.20    1.10
   9  -7  -1    2.40    0.30
  -9  -7   1    3.40    0.40
  -9  -7   1    4.50    0.80
   9  -7  -1    3.00    0.70
   9   7  -1    4.60    0.80
  -9   7   1    1.60    0.70
  -7  -7   1   18.10    1.20
   7  -7  -1   21.60    1.10
  -7  -7   1   19.40    1.60
  -7   7   1   17.30    1.50
   7   7  -1   20.70    1.50
  -5  -7   1    0.00    0.30
   5  -7  -1   -0.10    0.20
  -5  -7   1    0.90    0.60
  -5   7   1   -0.30    0.60
   5   7  -1   -0.50    0.60
  -5   7   1   -0.80    0.50
  -3  -7   1   91.69    5.20
   3  -7  -1   94.39    4.90
  -3  -7   1   90.69    5.00
   3   7  -1   88.29    5.10
  -3   7   1   99.89    5.20
   3   7  -1   91.39    5.20
  -3   7   1   95.09    5.10
   1  -7  -1    4.60    0.30
  -1  -7   1    3.70    0.70
   1  -7  -1    4.30    0.70
  -1  -7   1    4.30    0.40
   1   7  -1    2.50    0.60
   1   7  -1    3.80    0.60
  -1   7   1    3.90    0.70
   1   7  -1    4.20    0.80
  -1   7   1    3.50    0.60
   1  -7   1    4.90    0.70
  -1  -7  -1    5.90    0.80
   1  -7   1    5.90    0.40
  -1  -7  -1    5.70    0.50
   1  -7   1    6.50    0.80
   1  -7   1    6.20    0.40
  -1   7  -1    6.60    0.70
   1   7   1    8.60    0.80
  -1   7  -1    5.50    0.70
   1   7   1    4.70    0.80
  -1   7  -1    7.30    0.90
   3  -7   1   20.00    1.40
  -3  -7  -1   22.00    1.20
  -3  -7  -1   19.80    1.50
  -3   7  -1   22.60    1.60
  -3   7  -1   22.70    1.40
   3   7   1   21.10    1.50
   3   7   1   21.70    1.60
  -3   7  -1   21.40    1.40
   5  -7   1    0.50    0.20
  -5  -7  -1    0.10    0.60
   5  -7   1    1.00    0.60
   5  -7   1    0.50    0.20
  -5  -7  -1    0.30    0.30
   5   7   1    1.70    0.70
  -5   7  -1    0.20    0.60
  -5   7  -1   -0.70    0.50
  -5   7  -1    1.20    0.60
   5   7   1    0.00    0.60
  -7  -7  -1   33.90    2.10
   7  -7   1   35.10    2.00
   7  -7   1   43.90    2.30
  -7  -7  -1   38.50    2.30
  -7   7  -1   36.90    2.30
   7   7   1   38.80    2.30
  -9  -7  -1   36.90    2.50
   9  -7   1   44.70    2.50
  -9  -7  -1   37.90    2.20
   9  -7   1   41.00    2.20
  -9   7  -1   37.70    2.50
   9   7   1   37.90    2.40
  11  -7   1   26.50    1.60
 -11  -7  -1   23.20    1.60
  11  -7   1   19.30    1.20
 -11  -7  -1   21.00    1.40
 -11   7  -1   21.80    1.70
  11   7   1   19.50    1.60
  13  -7   1    6.60    0.60
  13  -7   1    7.60    1.00
 -13  -7  -1    5.40    1.00
 -13  -7  -1    6.70    0.70
  13   7   1    4.60    0.90
  13   7   1    6.80    0.50
 -13   7  -1    6.40    1.00
  15  -7   1    1.50    0.40
 -15  -7  -1    1.50    0.60
  15  -7   1    1.60    0.80
 -15  -7  -1    1.80    0.90
 -15   7  -1    0.80    0.90
  15   7   1    1.20    0.30
  15   7   1    0.40    0.90
 -17  -7  -1   -0.20    0.60
  17  -7   1    0.10    1.00
  17  -7   1    0.50    0.50
 -17  -7  -1    0.50    0.90
  17   7   1    0.10    0.90
  17   7   1   -0.50    0.40
  19  -7   1    6.20    0.80
 -19  -7  -1    7.70    1.30
 -19  -7  -1    7.20    1.00
  19  -7   1    5.20    1.30
  19   7   1    6.80    0.70
  19   7   1    4.70    1.10
  21  -7   1    1.00    0.70
 -21  -7  -1   -0.40    0.90
 -21  -7  -1    0.20    1.20
  21  -7   1   -0.50    1.10
  21   7   1    0.10    0.60
  21   7   1   -0.10    1.10
 -20  -8   1    0.10    1.20
 -20  -8   1   -0.10    0.90
  20  -8  -1    0.20    0.70
  20   8  -1    0.00    1.20
 -18  -8   1    0.40    1.10
  18  -8  -1    0.80    0.60
 -18  -8   1    0.90    0.80
 -18   8   1    0.20    1.10
  18   8  -1    1.10    1.10
  16  -8  -1    0.80    0.50
 -16  -8   1    0.90    0.70
 -16  -8   1    0.80    1.00
  16   8  -1    1.20    1.00
 -16   8   1    1.30    1.00
  14  -8  -1    0.50    0.40
 -14  -8   1   -0.40    0.90
 -14  -8   1    0.40    0.60
 -14   8   1    1.60    0.90
  14   8  -1    0.50    0.90
  12  -8  -1    3.50    0.50
 -12  -8   1    3.50    0.60
 -12  -8   1    5.10    1.00
  12   8  -1    3.20    0.90
 -12   8   1    3.20    0.90
 -10  -8   1   13.10    1.30
  10  -8  -1   13.20    0.90
 -10  -8   1   12.00    0.90
 -10   8   1   11.70    1.30
  10   8  -1   10.50    1.20
  -8  -8   1    6.40    0.60
   8  -8  -1    6.30    0.50
  -8  -8   1    6.10    1.00
  -8   8   1    4.50    0.90
   8   8  -1    4.90    0.90
   6  -8  -1    0.00    0.20
  -6  -8   1   -0.20    0.70
  -6  -8   1    0.30    0.30
   6   8  -1    0.30    0.70
  -6   8   1    0.20    0.70
  -4  -8   1    8.10    1.00
  -4  -8   1    7.30    0.60
   4  -8  -1    6.60    0.50
   4   8  -1    6.90    1.00
  -4   8   1    7.90    0.90
   4   8  -1    4.10    0.90
  -4   8   1    7.10    1.00
   2  -8  -1    0.40    0.70
   2  -8  -1    1.10    0.30
  -2  -8   1    1.30    0.30
  -2  -8   1    1.10    0.70
   2   8  -1    0.50    0.70
   2   8  -1    0.80    0.70
  -2   8   1    1.10    0.70
  -2   8   1    0.40    0.70
   0  -8   1    7.80    0.60
   0  -8  -1    9.20    0.60
   0  -8   1    9.10    1.10
   0  -8  -1    8.40    1.00
   0   8  -1    8.80    1.00
   0   8   1    8.30    1.00
   0   8   1    8.20    1.00
   0   8  -1    9.40    1.10
  -2  -8  -1    3.00    0.80
   2  -8   1    3.10    0.30
  -2  -8  -1    3.50    0.40
   2  -8   1    2.70    0.80
   2   8   1    2.90    0.80
  -2   8  -1    3.10    0.80
   2   8   1    4.10    0.80
  -2   8  -1    3.30    0.80
   4  -8   1    3.40    0.30
  -4  -8  -1    3.50    0.80
  -4  -8  -1    4.10    0.40
  -4   8  -1    4.00    0.80
   4   8   1    3.10    0.90
  -4   8  -1    2.60    0.80
   4   8   1    2.10    0.80
   6  -8   1    5.50    0.40
  -6  -8  -1    6.00    0.60
  -6  -8  -1    5.40    0.90
  -6   8  -1    4.70    0.90
   6   8   1    4.90    0.90
  -8  -8  -1    3.10    0.90
  -8  -8  -1    3.10    0.50
   8  -8   1    3.80    0.40
   8   8   1    3.80    0.90
  -8   8  -1    3.30    0.90
 -10  -8  -1    3.40    1.00
 -10  -8  -1    5.30    0.60
  10  -8   1    6.10    0.50
 -10   8  -1    6.30    1.10
  10   8   1    7.00    1.00
 -12  -8  -1    0.00    0.50
  12  -8   1    0.50    0.40
 -12  -8  -1    0.20    0.90
  12  -8   1    1.20    0.80
  12   8   1    0.20    0.90
 -12   8  -1    0.40    1.00
  14  -8   1    1.00    0.40
  14  -8   1    0.20    0.90
 -14  -8  -1    1.40    0.60
 -14  -8  -1    2.40    1.00
 -14   8  -1    2.50    1.30
  14   8   1    0.30    0.90
  16  -8   1    1.90    0.50
  16  -8   1    1.10    1.10
 -16  -8  -1    3.60    0.80
 -16  -8  -1    3.20    1.20
  16   8   1    2.80    1.10
  18  -8   1    8.30    1.50
 -18  -8  -1    7.80    1.40
  18  -8   1    8.10    0.80
 -18  -8  -1    8.50    1.00
  18   8   1    6.50    1.30
  18   8   1    7.70    0.60
  20  -8   1    4.50    1.50
  20  -8   1    5.60    0.90
 -20  -8  -1    5.30    1.60
 -20  -8  -1    7.50    1.10
  20   8   1    4.70    0.60
  20   8   1    5.30    1.40
 -17  -9   1    5.70    1.00
  17  -9  -1    7.70    0.80
 -17  -9   1    4.90    1.60
  17   9  -1    8.20    1.50
  15  -9  -1    0.00    0.50
 -15  -9   1   -0.30    1.20
 -15  -9   1    0.10    0.70
 -15   9   1   -0.20    1.30
  15   9  -1    0.70    1.10
 -13  -9   1   -0.20    1.10
 -13  -9   1    0.30    0.70
  13  -9  -1   -0.20    0.50
  13   9  -1   -0.60    1.00
 -13   9   1    0.60    1.20
 -11  -9   1    1.50    0.60
 -11  -9   1    2.50    1.10
  11  -9  -1    1.50    0.40
  11   9  -1    2.00    1.10
 -11   9   1    1.00    1.20
   9  -9  -1    5.90    0.50
  -9  -9   1    5.80    1.10
  -9  -9   1    4.70    0.60
   9   9  -1    4.90    1.10
  -9   9   1    4.90    1.10
  -7  -9   1   -0.10    0.40
  -7  -9   1    0.30    1.00
   7  -9  -1    0.20    0.30
   7   9  -1   -0.20    0.90
  -7   9   1   -0.50    1.00
  -5  -9   1   12.20    0.90
   5  -9  -1   12.20    0.80
  -5  -9   1   13.70    1.40
   5   9  -1   12.70    1.30
  -5   9   1   12.90    1.30
  -3  -9   1    0.40    0.80
   3  -9  -1    0.50    0.80
   3  -9  -1    0.40    0.30
  -3  -9   1    0.10    0.30
  -3   9   1    0.40    0.80
   3   9  -1    0.50    0.80
   3   9  -1   -0.50    0.90
   1  -9  -1   15.10    0.90
  -1  -9   1   14.30    0.90
   1  -9  -1   15.00    1.40
  -1  -9   1   14.20    1.40
   1   9  -1   12.30    1.30
   1   9  -1   12.60    1.50
  -1   9   1   12.50    1.40
  -1   9   1   13.30    1.30
   1  -9   1    4.80    1.00
  -1  -9  -1    4.70    1.00
  -1  -9  -1    5.00    0.50
  -1   9  -1    5.30    1.00
   1   9   1    6.80    1.00
  -1   9  -1    5.50    1.00
   1   9   1    4.40    1.00
   3  -9   1    1.20    0.90
   3  -9   1    1.20    0.30
  -3  -9  -1    1.50    0.40
  -3  -9  -1    1.30    0.90
   3   9   1    1.60    0.80
  -3   9  -1    0.00    0.90
   3   9   1    0.80    0.90
  -5  -9  -1   12.80    0.90
  -5  -9  -1   12.90    1.30
   5  -9   1   12.30    1.30
   5  -9   1   11.80    0.70
   5   9   1   10.10    1.20
  -5   9  -1   10.60    1.30
  -7  -9  -1    4.70    1.10
  -7  -9  -1    4.40    0.60
   7  -9   1    5.40    0.50
  -7   9  -1    4.90    1.10
   7   9   1    3.60    1.00
  -9  -9  -1    6.00    0.70
   9  -9   1    7.10    0.60
  -9  -9  -1    5.30    1.10
   9   9   1    7.50    1.20
  -9   9  -1    5.50    1.20
  11  -9   1    0.30    0.40
 -11  -9  -1   -0.40    1.00
 -11  -9  -1    0.50    0.60
  11   9   1    0.30    1.00
 -11   9  -1    0.20    1.30
 -13  -9  -1    4.90    0.80
 -13  -9  -1    7.30    1.30
  13  -9   1    6.60    0.60
  13   9   1    4.90    1.20
  15  -9   1    6.40    0.70
 -15  -9  -1    5.30    1.40
 -15  -9  -1    6.00    0.90
  15   9   1    7.00    1.40
  12 -10  -1    2.60    0.50
 -12 -10   1    2.70    0.80
 -12 -10   1    2.60    1.40
  12  10  -1    3.30    1.30
 -12  10   1    1.30    1.30
 -10 -10   1   -0.40    0.60
  10 -10  -1   -0.20    0.50
 -10 -10   1   -0.80    1.20
 -10  10   1    0.60    1.30
  10  10  -1    0.30    1.20
  -8 -10   1   -0.60    1.10
  -8 -10   1    0.40    0.50
   8 -10  -1   -0.40    0.40
  -8  10   1    0.70    1.20
   8  10  -1   -0.60    1.00
   6 -10  -1    0.30    0.40
   6 -10  -1    0.90    1.10
  -6 -10   1   -0.90    1.00
  -6 -10   1   -0.10    0.50
   6  10  -1   -0.10    1.10
  -6  10   1   -0.20    1.10
  -4 -10   1    2.00    0.50
  -4 -10   1    0.90    1.10
   4 -10  -1    2.10    0.40
   4 -10  -1    1.40    1.20
   4  10  -1    1.60    1.10
  -4  10   1    2.10    1.10
  -2 -10   1    0.00    0.40
  -2 -10   1   -0.70    1.10
   2 -10  -1    0.30    1.00
   2 -10  -1    0.40    0.40
   2  10  -1   -0.20    1.20
  -2  10   1   -0.70    1.10
   2  10  -1    0.70    1.10
   0 -10  -1    9.70    1.40
   0 -10   1    8.80    0.70
   0 -10   1    8.10    1.30
   0 -10  -1    9.20    0.80
   0  10  -1    8.20    1.40
   0  10   1    8.40    1.20
   0  10  -1    9.50    1.20
   0  10   1    9.90    1.40
  -2 -10  -1    5.60    1.30
   2 -10   1    9.20    1.40
  -2 -10  -1   10.30    0.80
   2 -10   1    9.60    0.70
  -2  10  -1    7.50    1.40
   2  10   1    7.70    1.40
   2  10   1    8.20    1.30
   4 -10   1    1.50    0.30
  -4 -10  -1    2.30    0.50
   4 -10   1    3.00    1.30
  -4 -10  -1    1.90    1.20
  -4  10  -1    1.90    1.20
   4  10   1    2.10    1.00
   6 -10   1    0.20    1.10
   6 -10   1    0.40    0.30
  -6 -10  -1    1.20    1.20
  -6 -10  -1    0.60    0.50
   6  10   1    0.70    1.00
  -6  10  -1    1.00    1.10
  -8 -10  -1    0.90    0.60
  -8 -10  -1    0.60    1.20
   8 -10   1    1.30    0.40
   8  10   1    0.40    1.10
  -8  10  -1    2.00    1.60
 -10 -10  -1   -1.30    1.30
  10 -10   1    0.30    0.40
 -10 -10  -1    0.80    0.60
  10  10   1    1.20    1.20
 -12 -10  -1   -0.50    1.20
 -30   0   2    0.00    0.90
 -30   0   2   -0.70    1.20
  30   0  -2    2.40    1.30
  28   0  -2   -0.10    1.10
 -28   0   2    0.70    1.10
 -28   0   2   -0.80    0.70
 -26   0   2   -0.60    0.90
  26   0  -2    0.80    0.90
 -26   0   2    1.20    0.70
 -24   0   2    6.50    1.00
  24   0  -2    6.40    1.00
 -24   0   2    5.70    0.80
  22   0  -2   56.19    3.30
 -22   0   2   54.19    3.30
 -22   0   2   59.59    3.20
  20   0  -2   74.39    4.00
  20   0  -2   71.69    4.10
 -20   0   2   68.59    4.10
 -20   0   2   73.69    4.00
  18   0  -2   88.79    4.90
 -18   0   2   89.89    5.00
  18   0  -2   92.79    4.90
 -18   0   2   85.59    4.90
  18   0  -2   92.39    4.90
 -16   0   2  136.89    7.20
  16   0  -2  130.29    7.00
  16   0  -2  130.59    7.10
 -16   0   2  135.29    7.10
  16   0  -2  130.99    7.10
 -16   0   2  126.79    7.10
  16   0  -2  136.29    7.10
  14   0  -2   -0.20    0.30
  14   0  -2    0.00    0.30
 -14   0   2   -0.10    0.30
  14   0  -2    0.20    0.30
 -14   0   2    0.40    0.30
  14   0  -2    0.00    0.40
 -14   0   2    1.50    0.40
 -12   0   2  378.06   19.70
  12   0  -2  380.26   19.70
  12   0  -2  375.96   19.70
 -12   0   2  372.06   19.80
  12   0  -2  369.26   19.70
 -12   0   2  366.86   19.70
  12   0  -2  366.26   19.70
  10   0  -2   24.30    1.40
 -10   0   2   31.00    1.40
 -10   0   2   26.20    1.50
  10   0  -2   23.60    1.40
  10   0  -2   22.90    1.40
 -10   0   2   25.60    1.40
  10   0  -2   23.30    1.40
   8   0  -2    4.30    0.30
  -8   0   2    5.50    0.40
   8   0  -2    4.30    0.40
   8   0  -2    5.40    0.40
   8   0  -2    5.10    0.40
  -8   0   2    5.00    0.40
  -8   0   2    4.50    0.40
   6   0  -2   42.70    2.30
  -6   0   2   44.40    2.30
   6   0  -2   40.20    2.30
   6   0  -2   45.20    2.30
  -6   0   2   41.10    2.30
   6   0  -2   41.80    2.30
  -4   0   2 2637.34  137.59
   4   0  -2 2655.63  137.59
  -4   0   2 2608.64  137.59
  -4   0   2 2647.24  137.59
   4   0  -2 2589.44  137.59
  -4   0   2 2625.14  137.59
   4   0  -2 2514.35  137.49
   2   0  -2 2216.08  118.19
  -2   0   2 2258.57  118.19
  -2   0   2 2225.68  118.19
  -2   0   2 2236.78  118.19
   2   0  -2 2279.27  118.19
   0   0   2  469.25   25.80
   0   0  -2  506.35   25.80
   0   0  -2  480.35   25.80
   0   0   2  504.45   25.80
  -2   0  -2 3690.93  189.58
   2   0   2 3627.54  189.58
  -2   0  -2 3438.26  189.48
   2   0   2 3648.83  189.58
  -2   0  -2 3587.64  189.48
   4   0   2  323.57   17.20
   4   0   2  312.07   17.20
   4   0   2  326.87   17.20
  -4   0  -2  339.87   17.20
  -4   0  -2  327.77   17.20
   4   0   2  336.47   17.20
  -4   0  -2  319.67   17.20
   6   0   2   97.59    5.20
  -6   0  -2   96.19    5.20
   6   0   2   96.39    5.20
  -6   0  -2   95.59    5.20
  -6   0  -2  102.79    5.20
   6   0   2   97.69    5.20
   6   0   2   94.69    5.20
  -8   0  -2 1133.69   62.69
  -8   0  -2 1206.88   62.69
   8   0   2 1139.49   62.69
   8   0   2 1257.87   62.69
  -8   0  -2 1171.88   62.69
   8   0   2 1195.68   62.69
   8   0   2 1224.58   62.69
 -10   0  -2   72.49    3.90
  10   0   2   69.59    3.90
  10   0   2   73.79    3.90
  10   0   2   69.79    3.90
 -10   0  -2   76.99    3.90
 -10   0  -2   69.49    3.90
 -12   0  -2  144.79    7.30
  12   0   2  141.59    7.30
  12   0   2  135.39    7.40
  12   0   2  133.89    7.40
 -12   0  -2  126.59    7.30
 -12   0  -2  140.59    7.40
  12   0   2  141.79    7.40
  14   0   2  138.29    7.30
  14   0   2  138.39    7.30
  14   0   2  132.79    7.30
  14   0   2  137.29    7.40
 -14   0  -2  129.19    7.30
 -14   0  -2  141.89    7.40
 -14   0  -2  139.09    7.30
 -16   0  -2    3.80    0.60
 -16   0  -2    1.90    0.40
  16   0   2    3.50    0.60
  16   0   2    4.30    0.50
  16   0   2    3.20    0.50
  16   0   2    3.60    0.60
  18   0   2    2.20    0.60
 -18   0  -2    2.80    0.70
 -18   0  -2    3.70    0.50
  18   0   2    2.00    0.50
 -20   0  -2    1.20    0.70
  20   0   2    1.00    0.60
 -20   0  -2    1.20    0.50
  20   0   2    0.20    0.60
 -22   0  -2    0.20    0.70
 -22   0  -2    0.60    0.60
  22   0   2    0.20    0.70
 -24   0  -2   79.69    4.60
  24   0   2   78.49    4.60
 -24   0  -2   80.69    4.50
 -26   0  -2    0.90    1.00
  26   0   2    0.70    1.10
 -26   0  -2    0.10    0.80
 -28   0  -2   -0.40    1.20
 -28   0  -2    0.80    0.90
  28   0   2    0.10    1.10
  29  -1  -2   -0.60    1.10
 -29  -1   2   -0.70    1.20
 -29   1   2   -0.10    1.30
 -29   1   2   -0.50    0.80
  29   1  -2   -0.80    1.10
 -27  -1   2    2.50    0.90
 -27  -1   2    2.60    1.00
  27  -1  -2    1.80    1.00
 -27   1   2    2.70    0.80
  27   1  -2    3.60    1.10
 -27   1   2    2.60    1.00
 -25  -1   2    4.00    0.90
 -25  -1   2    5.10    0.80
  25  -1  -2    4.10    0.90
 -25   1   2    4.20    0.70
 -25   1   2    2.80    0.90
  25   1  -2    3.60    0.90
 -23  -1   2    2.00    0.70
  23  -1  -2    0.90    0.80
  23  -1  -2    2.00    0.70
 -23  -1   2    1.80    0.80
  23   1  -2    1.30    0.80
 -23   1   2    1.10    0.70
 -23   1   2    2.50    0.60
  21  -1  -2   29.50    1.90
 -21  -1   2   31.00    1.80
  21  -1  -2   30.20    1.70
 -21  -1   2   26.40    1.80
 -21   1   2   24.20    1.80
  21   1  -2   25.30    1.80
  21   1  -2   26.50    1.80
 -21   1   2   26.20    1.70
  19  -1  -2   49.30    2.90
 -19  -1   2   54.69    2.90
 -19  -1   2   46.90    2.80
  19  -1  -2   52.69    2.80
  19   1  -2   50.29    2.90
 -19   1   2   49.40    2.80
  19   1  -2   45.50    2.80
 -19   1   2   48.50    2.90
 -17  -1   2  112.29    5.70
  17  -1  -2  105.19    5.70
 -17  -1   2  110.59    5.70
  17  -1  -2  110.89    5.80
 -17  -1   2  102.39    5.80
 -17   1   2  102.39    5.70
  17   1  -2  107.19    5.70
 -17   1   2  104.99    5.80
  17   1  -2   99.39    5.70
  17   1  -2  106.79    5.80
  15  -1  -2   16.90    1.10
  15  -1  -2   15.60    1.10
 -15  -1   2   18.20    1.10
 -15  -1   2   16.10    1.10
 -15  -1   2   18.70    1.10
  15  -1  -2   18.90    1.10
  15   1  -2   16.30    1.10
 -15   1   2   14.00    1.00
  15   1  -2   19.80    1.20
  15   1  -2   13.70    1.10
 -15   1   2   15.40    1.10
  15   1  -2   17.70    1.10
 -13  -1   2   81.49    4.40
  13  -1  -2   86.19    4.40
 -13  -1   2   75.89    4.40
  13  -1  -2   74.39    4.40
  13  -1  -2   83.79    4.30
 -13  -1   2   81.59    4.40
  13  -1  -2   78.99    4.40
 -13   1   2   79.39    4.40
  13   1  -2   78.49    4.30
 -13   1   2   83.19    4.30
 -13   1   2   78.29    4.30
  13   1  -2   82.39    4.40
 -13   1   2   83.39    4.30
  13   1  -2   78.59    4.30
  13   1  -2   81.69    4.40
  11  -1  -2   10.40    0.80
  11  -1  -2   11.70    0.70
  11  -1  -2   13.30    0.70
  11  -1  -2   12.80    0.80
 -11  -1   2   13.70    0.80
 -11  -1   2   10.60    0.80
 -11   1   2   13.60    0.80
 -11   1   2   12.40    0.70
 -11   1   2   11.80    0.80
  11   1  -2   12.10    0.80
  11   1  -2   10.20    0.80
  11   1  -2   12.20    0.80
  11   1  -2   11.80    0.80
 -11   1   2   10.30    0.70
   9  -1  -2   24.10    1.40
  -9  -1   2   23.10    1.40
   9  -1  -2   23.90    1.40
   9  -1  -2   24.80    1.40
  -9  -1   2   24.60    1.40
  -9  -1   2   23.70    1.40
  -9   1   2   25.80    1.40
   9   1  -2   26.20    1.40
   9   1  -2   26.40    1.40
   9   1  -2   24.60    1.40
   9   1  -2   24.10    1.40
  -9   1   2   26.10    1.40
   7  -1  -2  182.98   10.00
  -7  -1   2  189.88   10.00
   7  -1  -2  197.58   10.00
   7  -1  -2  184.08   10.00
  -7  -1   2  195.98   10.00
  -7  -1   2  184.68   10.00
   7   1  -2  192.28   10.00
  -7   1   2  199.48   10.00
   7   1  -2  193.48   10.00
   7   1  -2  171.98   10.00
  -7   1   2  187.28   10.00
   7   1  -2  185.38   10.00
  -5  -1   2 9427.86  497.85
   5  -1  -2 9999.00  497.95
   5  -1  -2 9157.98  497.85
  -5  -1   2 8864.41  497.95
   5   1  -2 9488.85  497.95
   5   1  -2 9335.87  497.95
  -5   1   2 9908.31  498.05
   3  -1  -2  628.24   31.80
  -3  -1   2  608.64   31.80
   3  -1  -2  575.44   31.80
  -3  -1   2  610.04   31.80
   3   1  -2  579.84   31.80
   3   1  -2  603.04   31.80
   3   1  -2  590.74   31.80
  -3   1   2  601.74   31.80
  -3   1   2  620.24   31.80
  -3   1   2  622.24   31.90
   1  -1  -2  806.52   44.90
  -1  -1   2  825.02   44.90
  -1  -1   2  846.52   45.00
  -1  -1   2  855.41   45.00
  -1   1   2  866.91   45.00
   1   1  -2  880.21   45.00
   1   1  -2  872.31   44.90
   1   1  -2  844.62   45.00
  -1   1   2  871.21   44.90
  -1   1   2  862.11   45.00
   1   1  -2  856.71   45.00
   1  -1   2 2372.36  132.29
   1  -1   2 2494.65  132.29
   1  -1   2 2499.15  132.29
  -1  -1  -2 2409.26  132.29
  -1   1  -2 2507.65  132.39
   1   1   2 2616.14  132.29
  -1   1  -2 2623.14  132.29
   1   1   2 2511.05  132.29
  -1   1  -2 2536.65  132.39
  -1   1  -2 2564.94  132.29
   1   1   2 2490.75  132.39
   3  -1   2  671.83   34.60
  -3  -1  -2  634.94   34.60
   3  -1   2  637.74   34.70
  -3  -1  -2  647.94   34.60
  -3  -1  -2  636.44   34.70
   3  -1   2  709.03   34.60
  -3   1  -2  649.34   34.60
  -3   1  -2  655.43   34.60
   3   1   2  682.93   34.60
  -3   1  -2  661.33   34.60
   3   1   2  654.93   34.70
   3   1   2  664.53   34.60
   3   1   2  620.64   34.60
  -3   1  -2  674.53   34.70
  -5  -1  -2  149.88    7.70
   5  -1   2  145.49    7.80
   5  -1   2  148.99    7.70
   5  -1   2  143.59    7.70
  -5  -1  -2  148.49    7.80
  -5  -1  -2  143.79    7.70
   5   1   2  140.29    7.70
   5   1   2  147.29    7.70
   5   1   2  145.39    7.70
  -5   1  -2  151.18    7.70
  -5   1  -2  141.89    7.70
  -7  -1  -2  255.17   14.60
  -7  -1  -2  271.97   14.60
   7  -1   2  281.97   14.60
  -7  -1  -2  271.17   14.60
   7  -1   2  277.27   14.60
   7  -1   2  290.47   14.70
  -7   1  -2  281.07   14.60
   7   1   2  272.17   14.60
  -7   1  -2  282.07   14.60
   7   1   2  272.77   14.60
   7   1   2  275.47   14.60
   7   1   2  288.67   14.60
  -9  -1  -2   44.40    2.30
   9  -1   2   41.00    2.30
  -9  -1  -2   43.80    2.30
   9  -1   2   44.60    2.30
   9  -1   2   44.50    2.30
   9  -1   2   45.50    2.30
  -9  -1  -2   41.80    2.40
   9   1   2   41.50    2.30
   9   1   2   40.50    2.30
  -9   1  -2   40.80    2.30
  -9   1  -2   42.80    2.30
   9   1   2   41.30    2.30
   9   1   2   38.10    2.30
 -11  -1  -2  116.99    6.30
  11  -1   2  119.79    6.30
  11  -1   2  124.49    6.30
 -11  -1  -2  120.69    6.30
  11  -1   2  124.79    6.30
 -11  -1  -2  114.49    6.30
  11  -1   2  119.19    6.20
 -11   1  -2  112.79    6.30
 -11   1  -2  109.39    6.20
  11   1   2  116.89    6.30
  11   1   2  118.39    6.30
  11   1   2  115.99    6.30
  11   1   2  111.89    6.30
  13  -1   2    7.10    0.60
  13  -1   2    6.30    0.70
 -13  -1  -2    7.10    0.60
 -13  -1  -2    6.80    0.60
 -13  -1  -2    6.90    0.70
  13  -1   2    9.00    0.70
  13  -1   2    8.20    0.60
 -13   1  -2    6.50    0.60
  13   1   2    7.00    0.60
  13   1   2    8.50    0.70
  13   1   2    8.10    0.70
  13   1   2    8.80    0.70
 -13   1  -2    8.20    0.70
 -15  -1  -2   56.39    3.20
  15  -1   2   58.99    3.20
 -15  -1  -2   61.19    3.20
 -15  -1  -2   60.69    3.30
  15  -1   2   57.69    3.30
  15   1   2   60.09    3.20
 -15   1  -2   59.19    3.30
  15   1   2   60.39    3.20
  15   1   2   59.09    3.20
  15   1   2   57.69    3.30
 -15   1  -2   53.59    3.20
  17  -1   2   -0.20    0.40
 -17  -1  -2    0.40    0.40
  17  -1   2   -0.20    0.50
 -17  -1  -2    0.10    0.50
  17   1   2    0.40    0.50
  17   1   2    0.30    0.40
 -17   1  -2    0.90    0.50
 -17   1  -2   -0.30    0.30
  17   1   2    0.00    0.50
  17   1   2   -0.40    0.40
  19  -1   2   34.90    2.00
 -19  -1  -2   33.70    2.10
 -19  -1  -2   35.60    2.00
  19  -1   2   32.10    2.10
  19   1   2   32.90    2.00
 -19   1  -2   31.90    2.10
  19   1   2   35.60    2.10
 -19   1  -2   34.60    2.00
  21  -1   2   46.10    2.90
  21  -1   2   51.69    3.00
 -21  -1  -2   54.99    2.90
 -21  -1  -2   47.50    2.90
 -21   1  -2   49.60    2.80
 -21   1  -2   49.00    2.90
  21   1   2   48.90    3.00
 -23  -1  -2   12.20    1.30
  23  -1   2   13.20    1.30
 -23  -1  -2   13.00    1.10
  23  -1   2   10.60    1.30
 -23   1  -2   12.40    1.10
  23   1   2   13.60    1.30
 -23   1  -2   13.90    1.30
 -25  -1  -2    1.00    0.90
  25  -1   2    1.10    0.90
 -25  -1  -2    1.30    0.70
 -25   1  -2    0.10    0.60
 -25   1  -2    0.50    0.90
  25   1   2    0.60    1.00
  27  -1   2    3.40    1.10
 -27  -1  -2    2.40    0.90
 -27  -1  -2    2.50    1.20
  27   1   2    3.20    1.10
 -27   1  -2    2.00    0.80
 -27   1  -2    1.80    1.20
 -29  -1  -2    1.00    1.10
  29  -1   2    2.10    1.30
 -29  -1  -2    1.90    1.50
 -29   1  -2    2.30    0.80
  29   1   2    2.20    1.30
  30  -2  -2    0.90    1.50
 -30  -2   2    0.20    1.30
 -30   2   2    1.30    0.80
  30   2  -2    1.50    1.50
 -30   2   2   -0.10    1.40
 -28  -2   2    3.00    1.20
  28  -2  -2    4.70    1.30
  28   2  -2    4.70    1.20
 -28   2   2    3.40    1.20
 -28   2   2    4.50    0.80
 -26  -2   2    0.60    1.00
  26  -2  -2    1.20    1.00
 -26   2   2    1.00    0.60
 -26   2   2    0.40    1.00
  26   2  -2    1.10    0.90
  26   2  -2    1.20    1.00
  24  -2  -2    3.10    0.90
  24  -2  -2    3.00    0.70
 -24  -2   2    3.30    0.90
  24   2  -2    2.40    0.80
  24   2  -2    1.40    0.80
 -24   2   2    1.50    0.60
 -24   2   2    2.40    0.90
  22  -2  -2   13.30    1.20
  22  -2  -2   14.30    1.30
 -22  -2   2   12.70    1.30
  22   2  -2   16.30    1.20
  22   2  -2   15.50    1.40
 -22   2   2   14.40    1.30
 -22   2   2   14.90    1.10
  20  -2  -2   21.80    1.50
 -20  -2   2   21.10    1.50
  20  -2  -2   22.10    1.40
  20   2  -2   22.90    1.50
 -20   2   2   19.50    1.30
 -20   2   2   21.00    1.50
  20   2  -2   20.70    1.40
 -18  -2   2   35.20    2.10
  18  -2  -2   35.50    2.00
 -18  -2   2   29.80    2.00
 -18  -2   2   34.60    2.00
  18  -2  -2   33.00    1.90
  18   2  -2   31.10    2.00
  18   2  -2   29.60    2.00
  18   2  -2   32.10    2.10
 -18   2   2   35.00    1.90
 -18   2   2   33.20    2.00
  16  -2  -2   26.70    1.70
 -16  -2   2   28.70    1.70
 -16  -2   2   28.90    1.70
  16  -2  -2   30.10    1.60
 -16  -2   2   28.10    1.70
  16   2  -2   27.80    1.70
 -16   2   2   25.10    1.60
 -16   2   2   26.90    1.70
  16   2  -2   30.10    1.70
  16   2  -2   26.10    1.70
 -14  -2   2    0.60    0.30
  14  -2  -2    0.30    0.40
 -14  -2   2    0.80    0.40
  14  -2  -2    1.10    0.30
 -14  -2   2    1.80    0.40
  14   2  -2    1.40    0.40
 -14   2   2    0.70    0.30
  14   2  -2    1.20    0.40
  14   2  -2    0.60    0.40
  14   2  -2    1.50    0.30
 -14   2   2    1.70    0.50
  12  -2  -2   26.40    1.50
  12  -2  -2   29.40    1.60
 -12  -2   2   25.40    1.50
 -12  -2   2   27.40    1.60
  12  -2  -2   25.30    1.60
 -12  -2   2   27.30    1.50
 -12   2   2   27.30    1.60
  12   2  -2   27.70    1.50
  12   2  -2   24.50    1.60
 -12   2   2   28.40    1.50
  10  -2  -2  606.64   34.10
 -10  -2   2  625.94   34.20
 -10  -2   2  690.83   34.10
 -10  -2   2  666.13   34.10
  10  -2  -2  643.24   34.20
  10   2  -2  662.33   34.10
 -10   2   2  641.14   34.20
 -10   2   2  640.24   34.10
  10   2  -2  651.53   34.10
  10   2  -2  652.03   34.20
  10   2  -2  638.94   34.20
   8  -2  -2  174.68    9.70
  -8  -2   2  186.48    9.70
  -8  -2   2  178.18    9.60
   8  -2  -2  178.18    9.60
  -8  -2   2  184.88    9.70
   8   2  -2  182.58    9.60
   8   2  -2  180.78    9.70
  -8   2   2  184.28    9.60
  -8   2   2  192.68    9.60
  -8   2   2  178.78    9.70
  -6  -2   2  149.99    8.10
   6  -2  -2  156.58    8.10
   6  -2  -2  149.88    8.10
  -6  -2   2  147.99    8.10
  -6   2   2  156.18    8.10
   6   2  -2  151.08    8.10
   6   2  -2  146.59    8.10
  -6   2   2  157.18    8.10
   6   2  -2  159.58    8.10
  -6   2   2  148.69    8.10
  -6   2   2  156.68    8.10
   4  -2  -2 2045.70  110.09
  -4  -2   2 2000.70  110.09
   4  -2  -2 2111.29  110.09
  -4  -2   2 2042.00  110.09
   4  -2  -2 2025.20  110.09
  -4   2   2 2067.59  109.99
   4   2  -2 2106.29  110.09
  -4   2   2 2200.58  110.09
   4   2  -2 2069.39  109.99
   4   2  -2 2137.59  110.09
   4   2  -2 2086.39  110.09
  -4   2   2 2151.38  110.09
  -4   2   2 2116.49  110.09
   2  -2  -2 2853.41  155.88
   2  -2  -2 2832.42  155.98
  -2  -2   2 3054.19  155.88
  -2  -2   2 3082.99  155.88
   2  -2  -2 3046.40  155.98
  -2  -2   2 2743.73  155.88
   2   2  -2 3005.80  155.98
  -2   2   2 2940.81  155.98
  -2   2   2 3076.09  155.98
  -2   2   2 2882.51  155.88
   2   2  -2 2939.91  155.98
   2   2  -2 3008.30  155.98
  -2   2   2 3025.00  155.88
   0  -2  -2    8.20    0.50
   0   2   2    8.70    0.50
   0   2   2    7.70    0.50
   0   2  -2    7.80    0.50
   0   2   2    9.00    0.50
   0   2  -2    8.50    0.50
   0   2  -2    9.00    0.50
   0   2   2    7.40    0.50
  -2  -2  -2    6.20    0.40
  -2  -2  -2    6.20    0.40
   2  -2   2    5.70    0.40
  -2   2  -2    6.60    0.40
   2   2   2    5.70    0.40
   2   2   2    6.50    0.40
  -2   2  -2    6.10    0.40
   2   2   2    5.00    0.40
  -2   2  -2    6.00    0.40
   2   2   2    6.00    0.40
  -4  -2  -2    2.60    0.20
   4  -2   2    1.90    0.30
   4  -2   2    2.00    0.20
  -4  -2  -2    2.30    0.30
   4  -2   2    2.10    0.20
   4  -2   2    2.10    0.20
  -4   2  -2    3.00    0.30
   4   2   2    2.50    0.20
   4   2   2    2.50    0.30
  -4   2  -2    2.90    0.30
   4   2   2    1.70    0.30
   4   2   2    2.10    0.20
   6  -2   2   19.00    1.10
  -6  -2  -2   19.70    1.10
   6  -2   2   20.00    1.10
  -6  -2  -2   17.80    1.10
  -6  -2  -2   20.50    1.10
   6  -2   2   17.50    1.10
   6  -2   2   19.50    1.10
   6   2   2   18.50    1.10
  -6   2  -2   19.90    1.10
   6   2   2   19.90    1.10
   6   2   2   19.60    1.10
  -6   2  -2   18.80    1.10
  -6   2  -2   20.70    1.10
   8  -2   2  246.98   12.70
   8  -2   2  240.68   12.70
  -8  -2  -2  240.38   12.80
  -8  -2  -2  231.48   12.80
   8  -2   2  250.27   12.80
  -8   2  -2  240.38   12.70
   8   2   2  238.78   12.80
   8   2   2  248.48   12.80
   8   2   2  240.28   12.80
  -8   2  -2  239.68   12.70
  -8   2  -2  239.88   12.80
   8   2   2  235.38   12.80
  10  -2   2   26.10    1.40
 -10  -2  -2   26.80    1.50
  10  -2   2   22.30    1.50
 -10  -2  -2   25.70    1.50
  10  -2   2   26.10    1.40
 -10  -2  -2   26.20    1.50
 -10   2  -2   26.50    1.50
  10   2   2   25.60    1.50
  10   2   2   26.90    1.50
  10   2   2   27.00    1.50
 -10   2  -2   26.70    1.50
 -10   2  -2   25.30    1.40
  10   2   2   23.20    1.50
 -12  -2  -2   47.30    2.80
 -12  -2  -2   51.39    2.80
  12  -2   2   51.19    2.70
 -12  -2  -2   50.29    2.80
  12  -2   2   48.40    2.80
  12  -2   2   50.69    2.70
  12   2   2   52.09    2.80
  12   2   2   55.79    2.80
 -12   2  -2   43.60    2.70
  12   2   2   52.59    2.80
 -12   2  -2   52.29    2.80
  12   2   2   48.90    2.80
 -14  -2  -2    4.40    0.50
 -14  -2  -2    3.70    0.50
 -14  -2  -2    3.30    0.50
  14  -2   2    2.50    0.50
  14  -2   2    3.50    0.40
 -14   2  -2    2.30    0.50
 -14   2  -2    2.70    0.30
  14   2   2    3.40    0.50
  14   2   2    2.40    0.40
  14   2   2    3.00    0.50
 -16  -2  -2   -0.40    0.40
 -16  -2  -2    0.40    0.50
  16  -2   2    0.40    0.50
  16  -2   2    0.00    0.40
 -16  -2  -2    0.40    0.50
 -16   2  -2   -0.30    0.50
 -16   2  -2    0.20    0.30
  16   2   2    0.20    0.40
  16   2   2   -0.20    0.40
  16   2   2   -0.40    0.40
  18  -2   2    2.30    0.50
 -18  -2  -2    2.40    0.60
  18  -2   2    2.00    0.60
 -18  -2  -2    2.90    0.70
  18   2   2    2.40    0.60
  18   2   2    1.80    0.60
 -18   2  -2    2.50    0.40
 -18   2  -2    3.40    0.70
  18   2   2    0.90    0.60
  20  -2   2    2.60    0.50
 -20  -2  -2    5.00    0.80
 -20  -2  -2    3.70    0.80
  20  -2   2    3.90    0.80
 -20   2  -2    3.70    0.80
  20   2   2    2.40    0.70
  20   2   2    3.10    0.70
 -20   2  -2    3.60    0.50
  22  -2   2   26.80    1.60
 -22  -2  -2   24.70    1.70
  22  -2   2   18.40    1.70
  22   2   2   25.50    1.70
 -22   2  -2   20.50    1.50
 -22   2  -2   22.40    1.70
  22   2   2   25.10    1.70
 -24  -2  -2    5.80    1.00
  24  -2   2    4.70    1.00
  24  -2   2    5.80    0.90
 -24   2  -2    4.90    0.70
 -24   2  -2    7.60    1.00
  24   2   2    7.00    1.10
 -26  -2  -2   -0.70    1.10
  26  -2   2    0.50    1.00
 -26   2  -2    0.40    0.60
  26   2   2   -0.80    1.00
  28  -2   2    7.70    1.60
 -28  -2  -2    8.10    1.50
 -28   2  -2    5.60    0.90
  28   2   2    7.20    1.50
 -29  -3   2    2.50    1.50
  29  -3  -2    0.60    1.20
 -29   3   2    1.80    0.80
  29   3  -2    1.00    1.10
 -29   3   2    0.30    1.20
  29   3  -2    2.20    1.30
  27  -3  -2    1.10    0.90
  27  -3  -2    1.30    1.10
 -27  -3   2    0.80    1.20
  27   3  -2    2.00    1.20
  27   3  -2    1.40    0.90
 -27   3   2    1.40    0.60
 -27   3   2    1.70    1.20
 -25  -3   2    6.30    1.20
  25  -3  -2    4.30    0.80
  25  -3  -2    4.00    1.00
  25   3  -2    4.30    1.00
 -25   3   2    3.10    1.00
 -25   3   2    4.20    0.60
  25   3  -2    3.60    0.80
 -23  -3   2    2.60    0.90
  23  -3  -2    3.30    0.70
  23  -3  -2    1.50    0.80
 -23   3   2    1.80    0.50
 -23   3   2    2.60    0.90
  23   3  -2    2.90    0.80
  23   3  -2    2.30    0.70
 -21  -3   2   -0.10    0.70
  21  -3  -2    0.40    0.50
  21  -3  -2   -0.10    0.60
  21   3  -2    0.30    0.60
 -21   3   2    0.10    0.60
  21   3  -2    0.80    0.70
  21   3  -2    0.50    0.70
 -21   3   2    0.20    0.40
 -19  -3   2  138.59    7.00
  19  -3  -2  121.49    6.90
 -19  -3   2  127.99    7.10
  19  -3  -2  131.89    7.10
  19   3  -2  128.59    7.00
  19   3  -2  135.69    7.00
  19   3  -2  123.19    7.00
 -19   3   2  131.19    7.10
 -19   3   2  126.09    6.90
  17  -3  -2   45.10    2.40
 -17  -3   2   42.50    2.30
 -17  -3   2   39.80    2.40
  17  -3  -2   42.40    2.30
  17   3  -2   39.60    2.30
 -17   3   2   39.90    2.40
  17   3  -2   38.20    2.40
  17   3  -2   39.90    2.40
 -17   3   2   38.20    2.20
  15  -3  -2   11.20    0.80
 -15  -3   2   11.60    0.80
 -15  -3   2   11.90    1.00
  15  -3  -2    9.90    0.90
 -15   3   2   12.40    0.70
 -15   3   2   11.30    1.00
  15   3  -2   10.00    0.90
  15   3  -2    9.40    0.80
  15   3  -2   12.20    1.00
  13  -3  -2    6.60    0.50
 -13  -3   2    6.20    0.50
 -13  -3   2    6.80    0.70
  13  -3  -2    4.80    0.60
  13   3  -2    4.90    0.50
 -13   3   2    5.40    0.70
  13   3  -2    6.10    0.60
 -13   3   2    7.10    0.50
  13   3  -2    6.90    0.60
  11  -3  -2  569.94   31.50
 -11  -3   2  638.24   31.50
 -11  -3   2  593.24   31.50
  11  -3  -2  605.54   31.50
 -11  -3   2  595.44   31.50
 -11   3   2  593.34   31.50
 -11   3   2  604.24   31.40
 -11   3   2  579.44   31.40
  11   3  -2  593.04   31.50
  11   3  -2  577.94   31.50
  11   3  -2  609.44   31.50
  -9  -3   2   30.60    1.80
   9  -3  -2   30.60    1.80
  -9  -3   2   31.80    1.90
   9  -3  -2   32.20    1.90
   9  -3  -2   31.70    1.80
  -9   3   2   34.10    1.80
   9   3  -2   31.00    1.80
   9   3  -2   35.10    1.90
  -9   3   2   35.40    1.80
  -9   3   2   34.10    1.90
   9   3  -2   33.70    1.90
   9   3  -2   31.40    1.90
  -9   3   2   35.10    1.80
   7  -3  -2    3.70    0.30
   7  -3  -2    4.10    0.30
  -7  -3   2    4.00    0.40
  -7  -3   2    4.70    0.50
   7  -3  -2    4.60    0.40
  -7   3   2    4.60    0.40
  -7   3   2    4.50    0.30
   7   3  -2    3.30    0.40
  -7   3   2    4.30    0.30
   7   3  -2    4.80    0.40
  -7   3   2    5.20    0.50
   7   3  -2    5.30    0.50
   7   3  -2    4.50    0.30
  -5  -3   2  355.66   19.10
  -5  -3   2  363.26   19.10
  -5  -3   2  361.76   19.10
   5  -3  -2  358.96   19.10
   5  -3  -2  376.26   19.10
   5  -3  -2  357.06   19.10
   5   3  -2  357.66   19.00
  -5   3   2  363.06   19.10
   5   3  -2  361.86   19.10
   5   3  -2  369.86   19.00
  -5   3   2  353.36   19.10
   5   3  -2  357.86   19.10
   3  -3  -2  158.68    8.40
  -3  -3   2  155.18    8.30
  -3  -3   2  158.08    8.30
   3  -3  -2  155.78    8.30
  -3  -3   2  161.88    8.40
   3  -3  -2  159.08    8.30
   3   3  -2  156.48    8.40
   3   3  -2  157.58    8.40
  -3   3   2  158.18    8.40
   3   3  -2  164.08    8.40
  -3   3   2  153.38    8.40
   1  -3  -2   28.60    1.50
   1  -3  -2   28.20    1.50
   1  -3  -2   27.60    1.50
  -1  -3   2   26.30    1.60
  -1   3   2   26.50    1.60
   1   3  -2   30.30    1.60
  -1   3   2   28.20    1.50
   1   3  -2   29.20    1.60
   1   3  -2   28.10    1.60
  -1   3   2   28.10    1.60
  -1  -3  -2    0.00    0.10
  -1  -3  -2    0.00    0.10
  -1   3  -2    0.00    0.20
   1   3   2    0.20    0.10
   1   3   2    0.00    0.10
   1   3   2   -0.20    0.20
  -1   3  -2    0.00    0.20
  -1   3  -2    0.10    0.20
   1   3   2    0.00    0.10
   1   3   2    0.00    0.30
  -3  -3  -2  777.02   42.50
   3  -3   2  808.42   42.50
   3  -3   2  819.02   42.50
  -3  -3  -2  811.82   42.50
   3   3   2  792.12   42.50
  -3   3  -2  789.92   42.50
   3   3   2  793.42   42.50
   3   3   2  791.22   42.50
  -3   3  -2  817.72   42.50
   3   3   2  829.12   42.50
  -3   3  -2  792.72   42.50
   3   3   2  847.02   42.50
   5  -3   2   60.59    3.30
   5  -3   2   59.99    3.40
  -5  -3  -2   61.49    3.30
   5  -3   2   61.79    3.30
  -5  -3  -2   61.39    3.40
   5  -3   2   60.09    3.30
   5   3   2   61.69    3.40
   5   3   2   64.09    3.30
   5   3   2   63.49    3.30
  -5   3  -2   63.69    3.40
   5   3   2   61.89    3.40
   5   3   2   63.89    3.30
  -5   3  -2   63.19    3.30
  -5   3  -2   60.39    3.40
  -7  -3  -2  158.38    8.10
   7  -3   2  148.79    8.10
   7  -3   2  150.78    8.10
  -7  -3  -2  155.28    8.10
  -7  -3  -2  154.88    8.10
   7  -3   2  141.49    8.10
   7  -3   2  154.28    8.10
  -7   3  -2  160.28    8.10
   7   3   2  151.88    8.10
   7   3   2  145.49    8.10
   7   3   2  153.88    8.10
   9  -3   2  322.67   17.60
  -9  -3  -2  335.77   17.50
   9  -3   2  325.57   17.50
   9  -3   2  323.47   17.50
  -9  -3  -2  332.37   17.60
   9  -3   2  338.37   17.50
  -9  -3  -2  352.06   17.60
  -9   3  -2  332.87   17.50
  -9   3  -2  336.57   17.50
   9   3   2  329.57   17.50
  -9   3  -2  327.77   17.60
   9   3   2  317.87   17.50
   9   3   2  336.87   17.60
 -11  -3  -2   17.90    1.20
 -11  -3  -2   19.10    1.20
  11  -3   2   18.70    1.10
 -11  -3  -2   18.70    1.10
  11  -3   2   17.50    1.20
  11  -3   2   17.60    1.10
 -11   3  -2   18.60    1.00
  11   3   2   15.30    1.20
 -11   3  -2   19.50    1.20
  11   3   2   18.20    1.10
  11   3   2   15.90    1.10
 -11   3  -2   18.60    1.00
  13  -3   2   10.10    0.90
 -13  -3  -2   11.60    0.90
 -13  -3  -2   10.40    0.80
  13  -3   2    9.10    0.70
 -13   3  -2   10.20    0.60
  13   3   2    8.80    0.80
 -13   3  -2   10.20    0.90
  13   3   2   11.70    0.90
  13   3   2    8.90    0.80
 -15  -3  -2    2.30    0.50
  15  -3   2    1.90    0.40
 -15  -3  -2    2.10    0.60
  15  -3   2    1.20    0.60
  15   3   2    2.20    0.50
  15   3   2    1.40    0.60
  15   3   2    1.80    0.50
 -15   3  -2    2.50    0.30
 -15   3  -2    1.70    0.50
  17  -3   2    0.20    0.60
  17  -3   2    0.30    0.40
 -17  -3  -2   -0.10    0.50
 -17  -3  -2    0.30    0.60
  17   3   2    0.20    0.60
 -17   3  -2    0.70    0.30
  17   3   2    0.90    0.60
  17   3   2   -0.10    0.50
 -17   3  -2    0.50    0.60
  19  -3   2    2.30    0.50
  19  -3   2    3.20    0.80
 -19  -3  -2    2.50    0.70
  19   3   2    2.60    0.60
  19   3   2    2.30    0.70
 -19   3  -2    2.20    0.40
 -19   3  -2    2.00    0.70
  19   3   2    0.70    0.60
 -21  -3  -2   15.70    1.30
  21  -3   2   12.50    1.10
  21  -3   2   15.00    1.40
  21   3   2   15.80    1.30
  21   3   2   13.50    1.40
 -21   3  -2   15.60    1.40
  21   3   2   13.00    1.30
 -21   3  -2   13.90    1.00
 -23  -3  -2    2.70    0.90
  23  -3   2    4.50    0.80
  23  -3   2    3.20    0.90
 -23   3  -2    4.00    0.60
  23   3   2    3.60    0.80
 -23   3  -2    3.10    0.90
  23   3   2    3.50    0.90
  25  -3   2    0.50    1.10
  25  -3   2    0.50    0.80
 -25  -3  -2    0.90    1.00
  25   3   2    0.30    1.10
  25   3   2   -0.20    0.80
 -25   3  -2    0.40    0.50
  27  -3   2    2.40    1.00
  27  -3   2    3.00    1.20
 -27  -3  -2    3.50    1.20
  27   3   2    2.80    1.20
  27   3   2    1.60    1.00
 -27   3  -2    1.10    0.70
  28  -4  -2    1.90    1.30
  28  -4  -2    0.70    0.90
 -28  -4   2    0.60    1.20
  28   4  -2    1.60    1.00
 -28   4   2    2.60    1.40
  28   4  -2    1.40    1.40
 -28   4   2    1.40    0.60
  26  -4  -2    0.50    1.00
  26  -4  -2    0.20    0.80
 -26  -4   2    1.00    1.00
 -26   4   2   -0.40    1.00
  26   4  -2    0.60    0.80
  26   4  -2    0.60    1.10
 -26   4   2   -0.10    0.50
  24  -4  -2   -0.30    0.90
  24  -4  -2   -0.50    0.60
 -24  -4   2   -0.90    0.90
  24   4  -2    0.00    0.60
 -24   4   2    0.40    0.40
 -24   4   2   -0.20    0.90
  24   4  -2   -0.10    0.80
  22  -4  -2   20.10    1.50
 -22  -4   2   18.60    1.50
  22  -4  -2   16.80    1.30
 -22   4   2   17.30    1.10
  22   4  -2   16.60    1.60
 -22   4   2   16.20    1.50
  22   4  -2   14.30    1.50
  22   4  -2   18.50    1.30
  20  -4  -2    0.90    0.80
 -20  -4   2    1.60    0.60
 -20  -4   2    0.60    0.70
  20  -4  -2    1.40    0.50
  20   4  -2    0.80    0.70
  20   4  -2    1.70    0.50
 -20   4   2    1.30    0.40
  20   4  -2    0.60    0.70
 -20   4   2    1.50    0.80
 -18  -4   2    1.00    0.70
  18  -4  -2    0.90    0.60
 -18  -4   2   -0.60    0.50
  18  -4  -2    0.20    0.40
 -18   4   2   -0.10    0.30
  18   4  -2    0.50    0.40
 -18   4   2   -0.10    0.60
  18   4  -2    0.00    0.60
  18   4  -2    0.20    0.60
  16  -4  -2   11.80    0.90
 -16  -4   2   12.00    1.10
  16  -4  -2   13.10    1.10
 -16  -4   2   10.70    0.90
 -16   4   2   14.60    1.20
  16   4  -2   14.10    1.10
 -16   4   2   11.80    0.80
  16   4  -2   12.30    1.00
  16   4  -2   12.10    0.90
  14  -4  -2    0.40    0.50
 -14  -4   2   -0.30    0.50
  14  -4  -2   -0.30    0.30
 -14  -4   2    0.00    0.30
 -14   4   2   -0.30    0.20
  14   4  -2    0.40    0.50
  14   4  -2    0.50    0.40
  14   4  -2   -0.40    0.30
 -14   4   2    0.10    0.50
  12  -4  -2   30.10    1.80
 -12  -4   2   28.20    1.70
  12  -4  -2   28.50    1.60
 -12  -4   2   27.50    1.80
  12   4  -2   27.20    1.70
  12   4  -2   27.50    1.60
 -12   4   2   29.80    1.50
  12   4  -2   30.10    1.70
 -12   4   2   30.00    1.80
 -12   4   2   28.00    1.50
 -10  -4   2    6.30    0.60
  10  -4  -2    7.50    0.70
  10  -4  -2    6.40    0.50
 -10  -4   2    6.10    0.70
 -10   4   2    8.90    0.70
  10   4  -2    8.10    0.70
  10   4  -2    7.70    0.70
  10   4  -2    6.50    0.50
  -8  -4   2  560.04   30.60
   8  -4  -2  557.94   30.50
  -8  -4   2  562.04   30.50
   8  -4  -2  588.64   30.50
   8  -4  -2  580.64   30.50
  -8   4   2  574.74   30.60
   8   4  -2  572.14   30.50
   8   4  -2  613.54   30.50
   8   4  -2  569.74   30.60
   8   4  -2  590.04   30.60
  -8   4   2  589.34   30.50
  -6  -4   2   29.80    1.90
   6  -4  -2   32.70    1.90
   6  -4  -2   29.70    1.80
  -6  -4   2   33.20    1.80
   6  -4  -2   33.70    1.80
  -6  -4   2   34.10    1.80
   6   4  -2   35.70    1.90
   6   4  -2   34.20    1.90
  -6   4   2   34.30    1.90
  -6   4   2   34.90    1.80
   4  -4  -2  699.93   36.80
   4  -4  -2  687.23   36.70
   4  -4  -2  697.33   36.70
  -4  -4   2  688.83   36.70
  -4  -4   2  698.63   36.70
  -4  -4   2  680.13   36.80
   4   4  -2  708.23   36.80
  -4   4   2  698.13   36.90
  -4   4   2  703.13   36.80
   4   4  -2  713.83   36.80
   2  -4  -2   86.59    4.70
   2  -4  -2   86.79    4.70
  -2  -4   2   85.79    4.80
   2  -4  -2   86.49    4.70
  -2  -4   2   86.79    4.70
  -2   4   2   91.79    4.80
   2   4  -2   86.29    4.80
  -2   4   2   94.59    4.80
   2   4  -2   86.99    4.80
  -2   4   2   95.59    4.70
   2   4  -2   91.09    4.80
   0  -4  -2   82.99    4.50
   0  -4  -2   81.59    4.50
   0   4   2   87.29    4.50
   0   4  -2   83.89    4.50
   0   4  -2   81.59    4.50
   0   4  -2   84.89    4.50
   0   4   2   88.89    4.50
   0   4   2   79.49    4.60
  -2  -4  -2  504.25   26.20
  -2  -4  -2  483.95   26.30
  -2  -4  -2  482.65   26.20
  -2   4  -2  499.85   26.30
  -2   4  -2  500.25   26.30
  -2   4  -2  490.75   26.30
   2   4   2  513.55   26.20
   2   4   2  487.95   26.30
   2   4   2  514.05   26.30
  -4  -4  -2   34.80    1.90
  -4  -4  -2   33.60    1.90
  -4  -4  -2   32.50    2.00
   4  -4   2   32.90    1.90
   4  -4   2   34.10    1.90
   4   4   2   36.00    1.90
  -4   4  -2   33.90    1.90
  -4   4  -2   34.20    1.90
   4   4   2   34.60    1.80
   4   4   2   31.70    2.00
   4   4   2   35.40    1.90
  -4   4  -2   37.30    2.00
   4   4   2   34.50    2.00
  -6  -4  -2    0.40    0.40
  -6  -4  -2    0.50    0.20
   6  -4   2    1.00    0.40
   6  -4   2    0.90    0.10
   6  -4   2    0.50    0.30
   6  -4   2    0.80    0.10
  -6   4  -2    1.00    0.30
   6   4   2    1.00    0.20
  -6   4  -2    0.50    0.30
   6   4   2    1.00    0.30
   6   4   2    0.50    0.40
   6   4   2    0.60    0.20
  -6   4  -2    0.90    0.30
  -8  -4  -2   23.00    1.30
   8  -4   2   20.60    1.20
   8  -4   2   21.90    1.30
   8  -4   2   21.10    1.20
   8  -4   2   21.70    1.40
  -8  -4  -2   25.80    1.40
   8   4   2   24.30    1.30
   8   4   2   23.10    1.30
  -8   4  -2   23.40    1.40
   8   4   2   20.20    1.40
  10  -4   2   41.10    2.40
  10  -4   2   39.80    2.50
 -10  -4  -2   47.70    2.50
 -10  -4  -2   45.40    2.40
 -10   4  -2   46.20    2.50
  10   4   2   41.20    2.50
  10   4   2   41.20    2.40
  10   4   2   47.10    2.40
  12  -4   2    2.70    0.30
  12  -4   2    2.60    0.50
 -12  -4  -2    2.00    0.60
 -12  -4  -2    2.80    0.40
  12   4   2    1.80    0.40
  12   4   2    2.00    0.60
 -12   4  -2    3.20    0.50
  12   4   2    2.60    0.40
 -14  -4  -2    1.60    0.40
 -14  -4  -2    2.60    0.60
  14  -4   2    2.50    0.40
  14  -4   2    3.10    0.60
  14   4   2    2.10    0.60
 -14   4  -2    2.30    0.20
 -14   4  -2    3.00    0.60
 -14   4  -2    2.30    0.20
  14   4   2    1.60    0.40
  14   4   2    3.40    0.60
  16  -4   2   17.40    1.30
  16  -4   2   15.90    1.10
 -16  -4  -2   18.70    1.30
 -16  -4  -2   19.30    1.40
  16   4   2   16.40    1.20
 -16   4  -2   15.80    1.30
  16   4   2   15.50    1.20
  16   4   2   18.10    1.30
 -16   4  -2   17.70    1.00
 -18  -4  -2   -0.30    0.70
  18  -4   2    0.00    0.40
 -18  -4  -2    0.20    0.60
  18  -4   2    0.80    0.70
 -18   4  -2   -0.30    0.30
  18   4   2   -0.20    0.50
 -18   4  -2    0.50    0.70
  18   4   2    0.30    0.70
  18   4   2    0.00    0.70
  20  -4   2   10.90    1.10
  20  -4   2    7.90    0.80
 -20  -4  -2    7.30    1.10
 -20   4  -2    9.00    1.10
 -20   4  -2    7.60    0.70
  20   4   2   10.50    1.10
  20   4   2    9.10    0.90
  20   4   2    9.70    1.10
 -22  -4  -2    0.10    0.80
  22  -4   2    1.20    0.60
  22  -4   2    0.90    0.90
  22   4   2   -0.40    0.80
 -22   4  -2    0.00    0.40
  22   4   2   -0.10    0.70
  22   4   2    0.00    0.90
  24  -4   2   -0.40    0.70
 -24  -4  -2   -0.30    1.10
  24  -4   2   -0.20    1.00
  24   4   2   -0.10    0.80
 -24   4  -2    0.40    0.50
 -26  -4  -2   -0.10    1.10
  26  -4   2   -0.30    0.90
  26  -4   2    0.70    1.10
 -26   4  -2    0.80    0.50
  26   4   2   -0.10    0.90
  27  -5  -2    0.20    1.40
 -27  -5   2    1.10    1.30
  27  -5  -2   -0.90    0.90
  27   5  -2   -0.10    0.80
 -27   5   2    0.20    1.30
 -27   5   2    0.40    0.40
  25  -5  -2    2.70    1.10
 -25  -5   2    3.40    1.20
  25  -5  -2    3.40    0.80
 -25   5   2    1.80    0.40
  25   5  -2    2.90    1.20
 -25   5   2    1.60    1.10
  25   5  -2    1.30    0.80
  23  -5  -2   -0.30    0.90
  23  -5  -2    0.40    0.60
 -23  -5   2   -1.00    0.90
  23   5  -2    0.90    1.00
 -23   5   2    0.60    0.90
  23   5  -2    0.40    0.80
  23   5  -2   -0.40    0.60
  21  -5  -2    5.10    0.70
 -21  -5   2    5.40    0.80
  21  -5  -2    4.90    0.90
 -21  -5   2    5.00    1.00
  21   5  -2    5.80    0.70
  21   5  -2    4.80    1.00
  21   5  -2    5.10    1.00
 -21   5   2    5.30    1.10
 -19  -5   2    4.20    0.90
 -19  -5   2    4.90    0.70
  19  -5  -2    5.00    0.60
  19  -5  -2    4.70    0.90
  19   5  -2    3.50    0.90
 -19   5   2    5.50    0.90
  19   5  -2    7.20    0.90
  19   5  -2    6.00    0.60
  17  -5  -2   -0.20    0.40
 -17  -5   2   -0.20    0.70
 -17  -5   2   -0.40    0.50
  17  -5  -2    0.00    0.70
 -17   5   2    0.40    0.80
  17   5  -2    0.60    0.70
  17   5  -2    0.00    0.40
  17   5  -2    0.10    0.70
  15  -5  -2  240.08   12.10
 -15  -5   2  221.58   12.20
 -15  -5   2  229.38   12.10
  15  -5  -2  226.18   12.00
  15   5  -2  226.98   12.10
 -15   5   2  227.88   12.20
  15   5  -2  214.88   12.00
  15   5  -2  226.58   12.10
  13  -5  -2    1.20    0.50
  13  -5  -2    2.60    0.40
 -13  -5   2    2.20    0.40
 -13  -5   2    1.80    0.60
  13   5  -2    1.00    0.30
  13   5  -2    1.20    0.60
  13   5  -2    1.40    0.50
 -13   5   2    1.10    0.60
 -11  -5   2    3.80    0.50
  11  -5  -2    4.20    0.60
 -11  -5   2    5.50    0.70
  11  -5  -2    5.10    0.40
  11   5  -2    5.30    0.60
 -11   5   2    4.90    0.70
  11   5  -2    4.60    0.40
  11   5  -2    6.80    0.70
   9  -5  -2    0.70    0.20
  -9  -5   2    0.20    0.50
   9  -5  -2    0.80    0.40
  -9  -5   2    0.70    0.30
   9   5  -2    0.90    0.20
   9   5  -2    0.30    0.40
   9   5  -2    1.00    0.20
   9   5  -2    0.40    0.50
  -9   5   2    0.30    0.50
  -7  -5   2   19.00    1.40
  -7  -5   2   21.70    1.20
   7  -5  -2   21.30    1.20
   7  -5  -2   21.00    1.20
   7  -5  -2   21.20    1.30
   7   5  -2   21.00    1.40
   7   5  -2   21.60    1.30
  -7   5   2   23.30    1.40
  -7   5   2   22.80    1.30
  -5  -5   2   36.80    2.00
  -5  -5   2   38.50    2.10
   5  -5  -2   39.20    2.00
  -5  -5   2   35.30    2.20
   5  -5  -2   36.60    2.10
   5  -5  -2   36.30    2.00
  -5   5   2   40.30    2.10
   5   5  -2   42.30    2.20
   5   5  -2   32.30    2.20
  -5   5   2   40.40    2.20
   3  -5  -2    5.30    0.40
  -3  -5   2    6.90    0.70
  -3  -5   2    5.80    0.40
  -3  -5   2    5.40    0.40
   3  -5  -2    6.00    0.50
   3  -5  -2    5.60    0.40
  -3   5   2    7.40    0.70
  -3   5   2    8.30    0.60
  -3   5   2    7.10    0.50
   3   5  -2    5.90    0.60
   3   5  -2    6.70    0.70
   3   5  -2    7.20    0.60
  -1  -5   2   60.19    3.60
   1  -5  -2   62.19    3.40
   1  -5  -2   68.19    3.50
   1  -5  -2   64.59    3.50
   1   5  -2   68.09    3.60
   1   5  -2   67.29    3.60
   1   5  -2   63.19    3.50
  -1   5   2   64.29    3.50
  -1   5   2   65.99    3.50
  -1   5   2   64.79    3.60
  -1  -5  -2    6.70    0.50
  -1  -5  -2    8.80    0.80
  -1  -5  -2    8.60    0.60
  -1   5  -2    9.20    0.70
   1   5   2   10.10    0.60
   1   5   2    9.40    0.80
  -1   5  -2    9.30    0.70
  -1   5  -2    9.90    0.70
   1   5   2    8.70    0.70
  -3  -5  -2   57.69    3.30
   3  -5   2   61.79    3.40
  -3  -5  -2   62.49    3.50
  -3  -5  -2   61.19    3.40
  -3   5  -2   60.99    3.40
   3   5   2   65.79    3.40
  -3   5  -2   63.69    3.40
  -3   5  -2   64.39    3.40
   3   5   2   64.09    3.50
   3   5   2   61.89    3.40
  -5  -5  -2   64.59    3.40
   5  -5   2   65.89    3.50
  -5  -5  -2   57.69    3.50
   5  -5   2   57.69    3.50
   5   5   2   61.79    3.40
   5   5   2   66.99    3.40
   5   5   2   64.09    3.50
  -5   5  -2   65.99    3.50
  -5   5  -2   65.79    3.50
   5   5   2   65.19    3.60
  -5   5  -2   63.89    3.50
   5   5   2   63.49    3.40
  -7  -5  -2   54.79    3.10
   7  -5   2   47.50    3.10
   7  -5   2   54.49    3.00
   7  -5   2   56.69    3.00
  -7  -5  -2   50.49    3.00
   7  -5   2   52.19    2.90
   7   5   2   56.39    3.00
   7   5   2   54.79    3.10
  -7   5  -2   55.09    3.10
   7   5   2   57.09    3.00
  -7   5  -2   61.59    3.10
   7   5   2   60.29    3.00
  -7   5  -2   57.59    3.00
  -9  -5  -2    0.10    0.50
  -9  -5  -2    0.50    0.30
   9  -5   2    0.00    0.20
   9  -5   2    0.20    0.40
   9   5   2    0.20    0.20
   9   5   2    0.20    0.40
   9   5   2    0.30    0.50
  -9   5  -2    0.00    0.50
  11  -5   2   23.40    1.30
 -11  -5  -2   22.70    1.40
 -11  -5  -2   24.10    1.60
  11  -5   2   26.30    1.60
  11   5   2   24.60    1.60
 -11   5  -2   21.40    1.50
  11   5   2   23.40    1.40
  11   5   2   24.30    1.50
 -13  -5  -2    1.50    0.60
  13  -5   2    1.90    0.60
 -13  -5  -2    1.60    0.40
  13  -5   2    1.10    0.30
  13   5   2    1.60    0.60
  13   5   2    1.80    0.40
 -13   5  -2    1.40    0.60
  13   5   2    1.30    0.60
  15  -5   2   49.20    2.80
 -15  -5  -2   47.30    2.80
  15  -5   2   48.50    3.00
 -15  -5  -2   53.59    3.00
  15   5   2   54.99    3.00
 -15   5  -2   54.89    3.00
  15   5   2   45.80    2.80
  17  -5   2    9.00    1.00
 -17  -5  -2    8.00    1.00
  17  -5   2    8.30    0.70
 -17  -5  -2   10.70    0.90
 -17   5  -2    9.40    1.00
  17   5   2    8.60    1.00
  17   5   2    6.70    0.80
 -19  -5  -2    1.00    0.80
  19  -5   2    0.10    0.50
  19  -5   2    1.50    0.80
 -19  -5  -2    0.30    0.70
 -19   5  -2    0.00    1.20
  19   5   2    0.00    0.50
  19   5   2    0.00    0.70
  21  -5   2   -0.30    0.90
  21  -5   2    0.20    0.60
 -21  -5  -2   -0.30    1.00
  21   5   2   -0.40    0.60
  21   5   2   -0.60    0.80
 -23  -5  -2    0.00    1.00
  23  -5   2    1.20    0.70
  23  -5   2    1.30    1.20
  23   5   2    0.40    0.70
  23   5   2    0.60    1.00
  25  -5   2    7.90    1.50
 -25  -5  -2   12.50    1.50
  25  -5   2    8.00    1.10
  25   5   2    9.10    1.20
  24  -6  -2    2.40    1.30
 -24  -6   2    2.50    1.20
  24  -6  -2    1.30    0.70
 -24   6   2    0.50    1.30
  24   6  -2    2.00    0.70
  24   6  -2    2.10    1.30
  22  -6  -2    1.00    1.00
  22  -6  -2    0.70    0.60
 -22  -6   2    0.90    0.80
 -22  -6   2    0.70    1.00
  22   6  -2    1.40    0.60
  22   6  -2    1.60    1.00
 -22   6   2    0.80    1.10
  20  -6  -2    0.00    0.50
 -20  -6   2    0.20    0.70
  20  -6  -2    0.80    0.90
 -20  -6   2    0.20    0.90
 -20   6   2    0.30    0.90
  20   6  -2    0.20    0.50
  20   6  -2    0.40    0.90
  18  -6  -2    1.00    0.80
 -18  -6   2    0.40    0.60
  18  -6  -2    0.00    0.50
 -18  -6   2   -0.10    0.80
  18   6  -2    0.70    0.80
  18   6  -2    1.30    0.80
  18   6  -2    0.40    0.40
 -18   6   2    1.30    0.80
 -16  -6   2    5.30    0.70
 -16  -6   2    5.10    0.90
  16  -6  -2    7.00    0.60
  16  -6  -2    7.20    1.00
 -16   6   2    9.50    1.10
  16   6  -2    8.00    0.70
  16   6  -2    6.90    1.00
  16   6  -2    7.60    0.90
  14  -6  -2    3.90    0.50
 -14  -6   2    3.90    0.60
  14  -6  -2    3.40    0.70
 -14  -6   2    4.10    0.80
  14   6  -2    4.10    0.70
  14   6  -2    3.20    0.40
 -14   6   2    2.90    0.80
  14   6  -2    4.10    0.80
  12  -6  -2   21.80    1.50
 -12  -6   2   21.00    1.50
  12  -6  -2   21.20    1.20
 -12  -6   2   20.20    1.30
  12   6  -2   18.50    1.50
  12   6  -2   23.20    1.40
  12   6  -2   20.70    1.20
 -12   6   2   17.50    1.50
 -10  -6   2    2.20    0.70
  10  -6  -2    1.00    0.30
 -10  -6   2    1.00    0.30
  10  -6  -2    1.20    0.60
  10   6  -2    1.40    0.50
  10   6  -2    2.30    0.60
 -10   6   2    0.70    0.70
   8  -6  -2   98.79    5.50
   8  -6  -2  103.79    5.40
  -8  -6   2   98.69    5.40
  -8  -6   2  106.19    5.60
   8   6  -2  102.19    5.50
   8   6  -2  100.09    5.60
  -8   6   2  102.49    5.60
  -6  -6   2    1.00    0.50
  -6  -6   2    0.60    0.20
   6  -6  -2    0.50    0.20
   6  -6  -2    0.40    0.40
  -6   6   2    0.20    0.40
  -6   6   2   -0.30    0.50
   6   6  -2    0.30    0.50
   6   6  -2   -0.40    0.50
  -4  -6   2    4.10    0.60
   4  -6  -2    4.60    0.40
   4  -6  -2    4.20    0.40
  -4  -6   2    4.90    0.40
   4  -6  -2    4.30    0.50
  -4   6   2    4.00    0.70
   4   6  -2    4.90    0.60
   4   6  -2    5.30    0.60
  -4   6   2    6.90    0.60
   4   6  -2    5.00    0.70
  -2  -6   2    7.50    0.50
   2  -6  -2    7.40    0.50
   2  -6  -2    7.10    0.50
  -2  -6   2    6.60    0.40
  -2  -6   2    6.20    0.70
   2  -6  -2    6.80    0.60
   2   6  -2    6.90    0.80
  -2   6   2    8.10    0.70
   2   6  -2    7.50    0.70
  -2   6   2    8.40    0.70
  -2   6   2    7.70    0.80
   2   6  -2    7.70    0.70
   0  -6  -2   13.40    0.80
   0  -6   2   13.20    1.00
   0   6  -2   15.50    1.00
   0   6   2   14.40    1.00
   0   6  -2   14.00    1.10
   0   6  -2   15.50    1.00
   0   6   2   14.20    1.10
  -2  -6  -2   42.30    2.30
  -2  -6  -2   41.40    2.50
  -2   6  -2   39.70    2.40
  -2   6  -2   40.50    2.40
   2   6   2   47.20    2.50
   2   6   2   40.50    2.40
  -4  -6  -2    5.60    0.50
   4  -6   2    5.10    0.60
  -4  -6  -2    4.90    0.70
   4   6   2    4.90    0.70
  -4   6  -2    5.90    0.70
   4   6   2    5.80    0.70
  -4   6  -2    4.60    0.60
  -4   6  -2    6.20    0.60
   6  -6   2    7.90    0.80
  -6  -6  -2    7.80    0.60
   6  -6   2    7.20    0.50
   6  -6   2    7.90    0.70
   6  -6   2    7.60    0.50
  -6  -6  -2    8.10    0.80
   6   6   2    9.70    0.90
  -6   6  -2    7.30    0.70
  -6   6  -2    9.50    0.70
  -6   6  -2    8.00    0.80
   6   6   2    5.90    0.80
   8  -6   2   93.49    4.90
  -8  -6  -2   94.99    5.20
   8  -6   2   88.19    5.10
  -8  -6  -2   93.69    5.00
  -8   6  -2   95.19    5.10
   8   6   2   94.19    4.90
   8   6   2   94.19    5.10
   8   6   2   90.29    4.90
 -10  -6  -2    0.90    0.40
  10  -6   2    0.60    0.30
  10  -6   2    0.90    0.60
 -10  -6  -2    1.80    0.60
  10   6   2    1.40    0.60
  10   6   2    0.80    0.30
 -10   6  -2    1.20    0.60
  12  -6   2   18.50    1.20
 -12  -6  -2   21.00    1.50
  12  -6   2   20.50    1.50
 -12  -6  -2   19.40    1.30
 -12   6  -2   19.20    1.50
  12   6   2   20.00    1.50
  12   6   2   18.80    1.20
  14  -6   2   -0.50    0.70
 -14  -6  -2    0.00    0.50
  14  -6   2   -0.10    0.30
 -14  -6  -2   -1.10    0.70
  14   6   2   -0.10    0.70
 -14   6  -2   -0.10    0.70
  14   6   2   -0.20    0.30
  16  -6   2    0.20    0.70
  16  -6   2    0.00    0.40
 -16  -6  -2   -0.70    0.80
 -16  -6  -2    0.00    0.50
  16   6   2   -0.40    0.40
 -16   6  -2    0.70    0.80
  16   6   2   -0.20    0.70
 -18  -6  -2    0.90    0.80
  18  -6   2    0.70    0.50
  18  -6   2    0.50    0.80
 -18  -6  -2    0.20    0.70
  18   6   2    1.50    0.80
  18   6   2    1.10    0.50
  20  -6   2    1.20    0.90
 -20  -6  -2    0.40    0.70
  20  -6   2    0.10    0.60
 -20  -6  -2    0.20    1.00
  20   6   2    0.60    0.60
  20   6   2    0.20    0.90
  22  -6   2    0.80    0.70
  22  -6   2    0.20    1.10
 -22  -6  -2    1.10    1.10
  22   6   2    0.20    0.60
  22   6   2   -0.30    1.00
  24  -6   2   -0.10    0.80
  24  -6   2    0.50    1.30
 -24  -6  -2    0.30    1.30
  24   6   2    0.10    1.20
  24   6   2    0.10    0.80
 -23  -7   2    0.60    1.20
  23  -7  -2    1.40    0.80
 -23  -7   2    1.40    1.00
  23  -7  -2   -1.00    1.30
  23   7  -2    2.20    1.40
  23   7  -2    0.70    0.70
 -23   7   2    2.70    1.40
  21  -7  -2   -0.10    1.10
 -21  -7   2   -0.30    0.80
 -21  -7   2    0.40    1.10
  21  -7  -2   -0.50    0.60
  21   7  -2   -0.60    1.10
  21   7  -2   -0.10    0.50
 -21   7   2   -0.40    1.20
  19  -7  -2    0.70    0.90
  19  -7  -2    0.80    0.60
 -19  -7   2    0.20    1.00
 -19  -7   2    1.20    0.70
  19   7  -2    0.40    1.10
 -19   7   2    1.80    1.10
  19   7  -2    0.70    0.40
  17  -7  -2    0.50    0.80
  17  -7  -2    0.30    0.50
 -17  -7   2   -0.10    0.60
 -17  -7   2    0.50    1.00
 -17   7   2    0.00    1.00
  17   7  -2    0.00    0.30
  17   7  -2    0.60    0.80
  15  -7  -2    0.80    0.90
 -15  -7   2    0.60    0.80
 -15  -7   2    1.10    0.50
  15  -7  -2    1.10    0.40
  15   7  -2    0.90    0.80
 -15   7   2   -0.30    0.90
 -13  -7   2    1.50    0.80
  13  -7  -2    1.30    0.40
 -13  -7   2    0.90    0.50
  13  -7  -2    1.20    0.80
 -13   7   2    1.20    0.80
  13   7  -2    1.60    0.80
 -11  -7   2    0.50    0.40
 -11  -7   2   -0.60    0.70
  11  -7  -2    0.60    0.30
 -11   7   2    1.10    0.70
  11   7  -2    0.00    0.70
  -9  -7   2    2.40    0.70
  -9  -7   2    2.90    0.40
   9  -7  -2    3.30    0.40
  -9   7   2    3.60    0.80
   9   7  -2    2.60    0.70
  -7  -7   2    4.90    0.80
  -7  -7   2    4.00    0.40
   7  -7  -2    4.00    0.40
   7   7  -2    4.10    0.70
  -7   7   2    3.10    0.70
   7   7  -2    4.50    0.80
   5  -7  -2   41.00    2.30
  -5  -7   2   42.90    2.60
  -5  -7   2   42.50    2.30
   5   7  -2   41.90    2.50
  -5   7   2   43.10    2.50
  -5   7   2   42.70    2.60
   5   7  -2   46.50    2.50
  -3  -7   2   23.00    1.50
   3  -7  -2   22.70    1.20
  -3  -7   2   20.30    1.20
   3   7  -2   20.70    1.50
   3   7  -2   23.10    1.40
   3   7  -2   20.70    1.50
  -3   7   2   18.60    1.40
  -3   7   2   21.50    1.50
   1  -7  -2    1.40    0.30
  -1  -7   2    1.50    0.70
  -1   7   2    0.20    0.60
   1   7  -2    0.90    0.50
   1   7  -2    1.90    0.70
  -1   7   2    1.10    0.60
   1   7  -2    1.50    0.60
  -1  -7  -2    8.80    0.90
   1  -7   2    7.50    0.90
  -1  -7  -2    7.80    0.60
  -1   7  -2   10.20    0.90
  -1   7  -2    8.60    0.90
   1   7   2    6.10    0.90
  -1   7  -2    7.50    0.80
   1   7   2    6.60    0.80
  -3  -7  -2    0.10    0.30
  -3  -7  -2    0.10    0.60
   3  -7   2   -0.10    0.60
  -3   7  -2    0.40    0.60
  -3   7  -2    0.20    0.50
   3   7   2    1.30    0.70
  -3   7  -2   -0.10    0.60
   3   7   2    0.40    0.50
  -5  -7  -2   63.19    3.40
   5  -7   2   66.89    3.60
  -5  -7  -2   60.79    3.60
   5  -7   2   63.79    3.60
  -5   7  -2   63.39    3.60
  -5   7  -2   66.69    3.60
  -5   7  -2   60.49    3.50
   5   7   2   61.79    3.70
   5   7   2   62.69    3.60
  -7  -7  -2   12.80    1.20
  -7  -7  -2   11.50    0.90
   7  -7   2   12.70    1.20
   7  -7   2   11.10    0.70
  -7   7  -2   13.80    1.10
  -7   7  -2   12.40    1.10
   7   7   2    9.80    1.00
   9  -7   2   20.60    1.50
  -9  -7  -2   19.90    1.30
  -9  -7  -2   17.40    1.50
   9  -7   2   19.40    1.10
   9   7   2   21.00    1.50
  -9   7  -2   17.00    1.40
 -11  -7  -2   31.60    2.00
 -11  -7  -2   36.50    2.20
  11  -7   2   34.40    1.90
  11  -7   2   34.60    2.20
  11   7   2   32.10    2.20
 -11   7  -2   30.80    2.20
 -13  -7  -2    4.40    1.00
 -13  -7  -2    4.10    0.60
  13  -7   2    4.20    0.50
  13  -7   2    4.00    0.90
 -13   7  -2    3.60    0.90
  13   7   2    3.30    0.40
  13   7   2    2.80    0.80
  15  -7   2    0.80    0.80
 -15  -7  -2   -0.20    0.50
  15  -7   2    0.30    0.40
 -15  -7  -2   -0.20    0.80
  15   7   2   -0.30    0.80
  15   7   2    0.40    0.30
 -17  -7  -2    0.40    1.10
  17  -7   2    1.20    0.50
 -17  -7  -2    1.70    0.70
  17  -7   2    1.90    0.90
  17   7   2    2.10    1.00
  17   7   2    1.60    0.50
  19  -7   2   -0.70    1.00
 -19  -7  -2    0.00    0.80
 -19  -7  -2    0.30    1.10
  19  -7   2    0.00    0.60
  19   7   2    0.80    1.10
  19   7   2    0.50    0.50
  21  -7   2    0.20    0.70
 -21  -7  -2    0.20    1.20
 -21  -7  -2   -0.40    0.90
  21  -7   2   -0.60    1.20
  21   7   2    0.50    1.20
  21   7   2   -0.20    0.60
 -20  -8   2    1.50    1.40
 -20  -8   2    1.00    0.90
  20  -8  -2    0.90    0.70
 -20   8   2    1.30    1.40
  20   8  -2    1.60    1.20
 -18  -8   2    3.70    1.20
 -18  -8   2    3.60    0.90
  18  -8  -2    4.40    0.70
 -18   8   2    3.40    1.30
  18   8  -2    3.10    1.30
 -16  -8   2    0.60    0.60
  16  -8  -2    0.30    0.50
 -16  -8   2    0.10    1.00
 -16   8   2    0.60    1.00
  16   8  -2    1.00    1.00
  14  -8  -2    0.20    0.40
 -14  -8   2   -0.20    0.90
 -14  -8   2    0.80    0.60
  14   8  -2    0.00    1.00
 -14   8   2    1.30    0.90
 -12  -8   2    2.40    0.60
  12  -8  -2    1.80    0.40
 -12  -8   2    1.20    0.90
 -12   8   2    1.60    0.90
  12   8  -2    1.10    0.80
 -10  -8   2    0.90    0.80
  10  -8  -2    0.70    0.30
 -10  -8   2    0.50    0.40
  10   8  -2    0.80    0.80
 -10   8   2    0.10    0.90
  -8  -8   2   11.30    1.20
  -8  -8   2    9.00    0.80
   8  -8  -2   10.30    0.70
  -8   8   2   13.30    1.30
   8   8  -2   11.70    1.10
  -6  -8   2    0.70    0.80
  -6  -8   2   -0.20    0.30
   6  -8  -2   -0.30    0.30
  -6   8   2   -0.20    0.70
   6   8  -2   -0.40    0.70
   4  -8  -2    1.70    0.30
  -4  -8   2    2.20    0.30
  -4  -8   2    2.80    0.80
  -4   8   2    1.40    0.70
   4   8  -2    2.80    0.70
  -4   8   2    2.70    0.80
  -2  -8   2    5.00    0.90
  -2  -8   2    6.70    0.50
   2  -8  -2    6.60    0.50
   2  -8  -2    7.20    1.00
   2   8  -2    7.00    1.00
  -2   8   2    6.60    0.80
   2   8  -2    6.30    0.90
  -2   8   2    6.00    0.90
   0  -8   2    0.10    0.70
   0  -8  -2    1.70    0.70
   0  -8  -2    1.10    0.30
   0   8   2    1.30    0.70
   0   8   2    1.30    0.80
   0   8  -2    1.70    0.70
   0   8  -2    0.80    0.70
  -2  -8  -2   13.00    1.20
   2  -8   2   10.30    1.10
   2   8   2   10.80    1.10
  -2   8  -2   13.10    1.10
  -2   8  -2   12.20    1.20
   2   8   2   10.80    1.20
  -4  -8  -2   65.59    3.70
   4  -8   2   63.89    3.60
  -4  -8  -2   61.89    3.50
  -4   8  -2   67.29    3.60
   4   8   2   60.59    3.70
   4   8   2   61.69    3.70
  -6  -8  -2   45.30    2.50
  -6  -8  -2   47.20    2.80
   6  -8   2   45.20    2.40
   6  -8   2   44.70    2.70
  -6   8  -2   45.80    2.70
  -6   8  -2   41.90    2.70
   6   8   2   39.20    2.70
   8  -8   2    2.90    0.30
   8  -8   2    2.80    0.80
  -8  -8  -2    2.00    0.50
  -8  -8  -2    3.20    0.90
   8   8   2    2.00    0.80
  -8   8  -2    2.20    0.90
 -10  -8  -2    0.10    0.80
  10  -8   2    0.00    0.90
  10  -8   2    0.30    0.30
 -10  -8  -2    0.70    0.40
 -10   8  -2    0.00    0.80
  10   8   2    0.20    0.80
  12  -8   2    7.10    0.60
 -12  -8  -2    6.70    1.10
  12  -8   2    6.50    1.00
 -12  -8  -2    6.80    0.70
  12   8   2    4.60    1.00
  14  -8   2   -0.20    0.90
  14  -8   2   -0.20    0.40
 -14  -8  -2    0.00    0.60
 -14  -8  -2    0.40    1.00
  14   8   2    0.30    0.90
 -16  -8  -2    0.90    0.70
  16  -8   2    2.10    1.10
  16  -8   2    1.30    0.50
 -16  -8  -2    0.40    1.10
  16   8   2    0.80    1.00
  18  -8   2    4.50    0.70
 -18  -8  -2    3.90    0.90
  18  -8   2    3.50    1.30
 -18  -8  -2    2.10    1.30
  18   8   2    3.10    0.50
  18   8   2    4.10    1.20
 -17  -9   2    4.30    0.90
  17  -9  -2    3.50    0.70
 -17  -9   2    2.60    1.40
  17   9  -2    3.20    1.40
 -17   9   2    4.80    1.40
 -15  -9   2    7.80    1.50
 -15  -9   2    7.20    0.90
  15  -9  -2    7.40    0.80
 -15   9   2    8.60    1.50
  15   9  -2    8.60    1.40
 -13  -9   2    3.00    1.20
 -13  -9   2    2.00    0.70
  13  -9  -2    1.70    0.50
 -13   9   2    1.90    1.20
  13   9  -2    2.40    1.00
 -11  -9   2    3.30    0.60
  11  -9  -2    4.10    0.50
 -11  -9   2    5.70    1.20
  11   9  -2    3.30    1.10
 -11   9   2    2.60    1.10
  -9  -9   2    0.10    0.50
   9  -9  -2   -0.10    0.40
  -9  -9   2   -0.40    0.90
   9   9  -2    0.30    0.90
  -9   9   2    0.20    0.90
  -7  -9   2    5.40    0.60
   7  -9  -2    7.10    0.60
  -7  -9   2    6.20    1.10
  -7   9   2    6.40    1.10
   7   9  -2    5.30    1.00
  -5  -9   2    0.10    0.40
  -5  -9   2   -0.30    0.90
   5  -9  -2    0.00    0.30
  -5   9   2   -0.10    0.90
   5   9  -2    0.20    0.80
  -3  -9   2   10.60    0.70
   3  -9  -2   11.00    1.20
  -3  -9   2   10.10    1.20
   3  -9  -2    8.90    0.70
   3   9  -2   12.20    1.20
   3   9  -2    8.30    1.20
  -3   9   2    9.10    1.20
   1  -9  -2    7.40    0.60
   1  -9  -2    5.50    1.10
  -1  -9   2    7.10    1.00
  -1  -9   2    6.30    0.50
  -1   9   2    7.60    1.10
  -1   9   2    6.70    1.20
   1   9  -2    5.90    1.10
   1   9  -2    7.10    1.10
  -1  -9  -2    0.50    0.40
   1  -9   2    0.70    0.90
   1  -9   2    0.10    0.20
  -1  -9  -2   -0.10    0.80
  -1   9  -2    1.10    1.00
   1   9   2    0.00    0.90
   1   9   2   -0.50    0.90
  -1   9  -2    0.40    0.90
   3  -9   2   24.30    1.80
  -3  -9  -2   20.10    1.30
  -3  -9  -2   20.70    1.70
   3  -9   2   21.20    1.20
   3   9   2   22.20    1.80
   3   9   2   15.80    1.70
  -3   9  -2   20.80    1.80
   5  -9   2    2.00    0.30
  -5  -9  -2    3.00    1.00
  -5  -9  -2    1.30    0.40
   5  -9   2    2.50    1.00
  -5   9  -2    1.20    1.00
   5   9   2    2.10    0.90
  -7  -9  -2    3.20    0.60
  -7  -9  -2    3.10    1.10
   7  -9   2    3.90    0.40
   7   9   2    4.40    1.00
  -7   9  -2    3.50    1.10
  -9  -9  -2    0.10    1.00
   9  -9   2    0.50    0.30
  -9  -9  -2    0.30    0.50
   9   9   2    0.60    1.10
 -11  -9  -2   -0.20    1.20
  11  -9   2    0.50    0.40
 -11  -9  -2   -0.10    0.60
  11   9   2   -0.50    1.10
 -13  -9  -2   -0.20    0.60
 -13  -9  -2    0.20    1.10
  13  -9   2    0.20    0.40
  13   9   2    0.70    1.10
 -15  -9  -2    0.20    0.80
 -15  -9  -2   -0.10    1.20
  15  -9   2    0.40    0.50
  15   9   2    1.90    1.20
 -12 -10   2    3.60    0.80
 -12 -10   2    4.90    1.50
  12 -10  -2    3.70    0.60
 -12  10   2    5.40    1.50
  12  10  -2    3.50    1.40
 -10 -10   2    7.50    0.80
 -10 -10   2    5.10    1.40
  10 -10  -2    6.70    0.70
 -10  10   2    7.00    1.40
  10  10  -2    5.70    1.50
  -8 -10   2    0.30    1.30
  -8 -10   2    0.40    0.60
   8 -10  -2    0.00    0.40
   8  10  -2    0.10    1.10
  -8  10   2    0.00    1.10
   6 -10  -2    3.30    1.30
  -6 -10   2    1.40    1.20
   6 -10  -2    2.80    0.50
  -6 -10   2    3.60    0.60
  -6  10   2    2.70    1.30
   6  10  -2    2.00    1.10
   4 -10  -2    1.00    1.10
  -4 -10   2    0.60    1.20
  -4 -10   2    1.20    0.40
   4 -10  -2    1.50    0.40
  -4  10   2    1.00    1.10
   4  10  -2    0.30    1.00
   2 -10  -2    2.50    1.10
  -2 -10   2    0.80    1.00
  -2 -10   2    1.10    0.40
   2 -10  -2    1.30    0.40
   2  10  -2    1.10    1.10
  -2  10   2    0.70    1.00
   0 -10  -2    4.40    1.20
   0 -10  -2    6.10    0.60
   0 -10   2    5.70    1.30
   0 -10   2    5.90    0.50
   0  10   2    4.80    1.10
   0  10  -2    6.00    1.40
   0  10   2    6.60    1.30
   0  10  -2    3.80    1.10
   2 -10   2    8.30    1.30
  -2 -10  -2    7.50    0.70
  -2 -10  -2    8.40    1.30
   2 -10   2    8.40    0.60
   2  10   2    6.90    1.30
  -2  10  -2    3.80    1.40
   2  10   2    6.50    1.30
   4 -10   2    8.40    1.30
  -4 -10  -2    5.40    1.30
  -4 -10  -2    7.10    0.70
   4  10   2    8.30    1.30
  -4  10  -2    7.20    1.40
  -6 -10  -2    2.60    1.20
  -6 -10  -2    3.20    0.60
   6 -10   2    3.10    0.30
   6  10   2    1.60    1.10
   8 -10   2    2.20    0.40
  -8 -10  -2    1.10    0.60
  -8 -10  -2    2.60    1.40
   8  10   2    2.50    1.20
  10 -10   2   -0.10    0.40
 -10 -10  -2    0.30    1.40
 -10 -10  -2   -0.60    0.70
  10  10   2   -1.00    1.30
 -30   0   3   -0.30    1.30
  30   0  -3   -1.20    1.20
 -30   0   3    0.00    0.90
  28   0  -3   -0.10    1.00
 -28   0   3   -0.10    0.80
 -28   0   3    0.00    0.90
 -26   0   3   -0.50    0.60
  26   0  -3   -1.00    0.90
 -26   0   3   -0.20    0.90
  24   0  -3   -0.20    0.70
 -24   0   3   -0.10    0.60
 -24   0   3   -0.20    0.70
  22   0  -3    0.50    0.70
 -22   0   3    0.10    0.70
 -22   0   3   -0.10    0.60
  20   0  -3    0.50    0.60
  20   0  -3   -0.30    0.50
 -20   0   3   -0.60    0.50
 -20   0   3    0.30    0.60
  18   0  -3    0.40    0.40
  18   0  -3    0.10    0.50
 -18   0   3   -0.10    0.40
  18   0  -3    0.30    0.40
 -18   0   3   -0.20    0.50
  16   0  -3   -0.30    0.30
 -16   0   3   -0.40    0.40
  16   0  -3    0.20    0.40
  16   0  -3   -0.10    0.40
 -16   0   3   -0.30    0.30
  16   0  -3   -0.10    0.40
 -16   0   3   -0.10    0.40
  14   0  -3    0.00    0.30
 -14   0   3   -0.20    0.40
  14   0  -3    0.20    0.30
  14   0  -3   -0.20    0.30
 -14   0   3   -0.20    0.30
  14   0  -3    0.30    0.40
 -14   0   3    0.10    0.30
 -12   0   3    0.00    0.30
 -12   0   3    0.20    0.30
  12   0  -3    0.00    0.30
 -12   0   3    0.20    0.20
  12   0  -3    0.10    0.30
  12   0  -3   -0.10    0.20
  12   0  -3    0.30    0.30
  10   0  -3   -0.10    0.20
 -10   0   3    0.00    0.20
  10   0  -3    0.10    0.20
  10   0  -3   -0.10    0.20
 -10   0   3   -0.10    0.20
  10   0  -3    0.10    0.20
 -10   0   3   -0.10    0.30
  -8   0   3    0.10    0.20
   8   0  -3   -0.10    0.20
  -8   0   3    0.00    0.20
  -8   0   3    0.10    0.10
   8   0  -3    0.00    0.20
   8   0  -3    0.00    0.20
  -8   0   3   -0.10    0.20
   8   0  -3    0.10    0.20
  -6   0   3    0.00    0.20
  -6   0   3    0.10    0.10
   6   0  -3    0.00    0.20
   6   0  -3   -0.10    0.10
  -6   0   3    0.10    0.10
  -4   0   3   -0.10    0.10
   4   0  -3    0.10    0.20
  -4   0   3    0.50    0.10
   4   0  -3    0.20    0.10
   4   0  -3   -0.10    0.10
  -4   0   3    0.10    0.10
  -4   0   3    0.00    0.10
   2   0  -3    0.00    0.10
  -2   0   3   -0.10    0.10
  -2   0   3    0.10    0.10
  -2   0   3    0.00    0.10
   2   0  -3    0.00    0.10
  -2   0   3   -0.10    0.10
   2   0  -3    0.30    0.10
   0   0  -3    0.00    0.10
   0   0   3    0.30    0.10
   0   0  -3    0.20    0.10
   0   0   3    0.20    0.10
   2   0   3    0.20    0.10
   2   0   3    0.20    0.10
  -2   0  -3    0.20    0.10
  -2   0  -3    0.10    0.10
   2   0   3   -0.10    0.10
   2   0   3    0.20    0.10
  -2   0  -3    0.20    0.10
   4   0   3    0.20    0.20
  -4   0  -3    0.20    0.10
  -4   0  -3    0.10    0.10
   4   0   3    0.50    0.10
   4   0   3    1.70    0.20
   4   0   3   -0.10    0.20
  -4   0  -3    0.00    0.10
   6   0   3    0.10    0.20
  -6   0  -3   -0.10    0.20
   6   0   3   -0.10    0.20
  -6   0  -3    0.10    0.20
   6   0   3    0.10    0.20
  -6   0  -3   -0.10    0.20
   6   0   3    0.00    0.20
   8   0   3   -0.10    0.20
   8   0   3   -0.20    0.20
   8   0   3    0.10    0.20
  -8   0  -3   -0.20    0.20
  -8   0  -3   -0.10    0.20
  -8   0  -3   -0.10    0.20
   8   0   3    0.00    0.20
 -10   0  -3   -0.30    0.20
  10   0   3   -0.30    0.30
 -10   0  -3   -0.30    0.30
  10   0   3    0.00    0.20
 -10   0  -3   -0.10    0.30
  10   0   3    0.10    0.20
  10   0   3   -0.10    0.20
 -12   0  -3   -0.50    0.30
 -12   0  -3    0.00    0.30
  12   0   3    0.10    0.30
  12   0   3   -0.10    0.30
  12   0   3   -0.20    0.30
  12   0   3   -0.10    0.30
 -12   0  -3   -0.50    0.30
  14   0   3   -0.30    0.30
  14   0   3    0.20    0.40
  14   0   3   -0.20    0.40
 -14   0  -3    0.30    0.30
  14   0   3    0.10    0.30
 -14   0  -3    0.10    0.40
  16   0   3    0.00    0.40
 -16   0  -3    0.00    0.40
 -16   0  -3    0.00    0.50
  16   0   3   -0.30    0.50
  16   0   3    0.30    0.40
 -18   0  -3   -0.10    0.50
 -18   0  -3   -0.10    0.40
  18   0   3    0.10    0.50
  18   0   3    0.10    0.50
 -20   0  -3    0.30    0.60
  20   0   3   -0.10    0.60
 -20   0  -3    0.00    0.50
  20   0   3    0.10    0.60
 -22   0  -3    0.10    0.70
 -22   0  -3   -0.50    0.60
  22   0   3    0.90    0.80
 -24   0  -3   -0.30    0.80
  24   0   3   -0.30    0.80
 -24   0  -3    0.70    0.70
  26   0   3   -0.50    1.00
 -26   0  -3    0.40    0.90
 -26   0  -3    0.30    0.80
  28   0   3   -0.20    1.20
 -28   0  -3    0.60    0.90
  29  -1  -3    0.00    1.20
 -29  -1   3    0.00    1.20
 -29   1   3   -0.90    1.10
 -29   1   3   -0.50    0.80
  29   1  -3   -1.00    1.10
  27  -1  -3    0.00    1.10
 -27  -1   3    2.00    1.00
 -27  -1   3    1.50    1.00
  27   1  -3    0.40    1.00
 -27   1   3   -0.10    0.90
 -27   1   3    1.10    0.70
  25  -1  -3    0.80    0.80
 -25  -1   3    0.30    0.70
 -25  -1   3    0.60    0.80
  25   1  -3    0.30    0.80
 -25   1   3    1.40    0.80
 -25   1   3    0.60    0.60
  23  -1  -3    0.50    0.80
 -23  -1   3    0.10    0.60
  23  -1  -3   -0.30    0.80
 -23  -1   3    0.20    0.80
 -23   1   3   -1.10    0.50
 -23   1   3    0.20    0.80
  23   1  -3   -0.30    0.70
 -21  -1   3   37.20    2.20
  21  -1  -3   38.40    2.30
 -21  -1   3   38.10    2.30
  21  -1  -3   37.90    2.20
 -21   1   3   35.60    2.20
 -21   1   3   33.60    2.30
  21   1  -3   37.30    2.30
  21   1  -3   36.80    2.20
 -19  -1   3   10.00    1.00
  19  -1  -3    9.50    0.90
  19  -1  -3   10.00    0.80
 -19  -1   3    8.40    0.80
  19   1  -3    8.00    0.80
  19   1  -3   10.10    0.90
 -19   1   3    8.80    0.80
 -19   1   3    8.60    0.90
 -17  -1   3  209.58   11.20
  17  -1  -3  204.28   11.20
 -17  -1   3  222.68   11.20
  17  -1  -3  208.48   11.10
 -17  -1   3  207.48   11.20
 -17   1   3  212.08   11.20
 -17   1   3  197.48   11.10
  17   1  -3  216.98   11.10
  17   1  -3  222.48   11.20
  17   1  -3  206.18   11.20
  17   1  -3  195.88   11.20
  15  -1  -3    0.20    0.40
 -15  -1   3    0.40    0.40
 -15  -1   3   -0.40    0.30
  15  -1  -3    0.30    0.30
 -15  -1   3    0.20    0.30
  15  -1  -3    0.00    0.40
  15   1  -3   -0.20    0.40
  15   1  -3    0.80    0.40
  15   1  -3    0.60    0.40
 -15   1   3    0.30    0.40
 -15   1   3   -0.20    0.30
  15   1  -3    0.20    0.30
 -13  -1   3   12.80    0.90
 -13  -1   3   13.60    0.90
  13  -1  -3   12.90    0.90
  13  -1  -3   14.90    0.90
  13  -1  -3   10.20    0.90
 -13  -1   3   13.90    0.90
 -13   1   3   12.60    0.90
 -13   1   3   14.50    0.80
 -13   1   3   15.00    0.90
  13   1  -3   13.90    0.90
 -13   1   3   11.90    0.80
  13   1  -3   12.90    0.90
  13   1  -3   14.50    0.90
  13   1  -3   13.70    0.90
  11  -1  -3   -0.30    0.20
 -11  -1   3    0.20    0.20
  11  -1  -3    0.00    0.30
  11  -1  -3    0.00    0.30
 -11  -1   3    0.20    0.30
 -11  -1   3    0.00    0.30
 -11   1   3   -0.10    0.20
  11   1  -3    0.10    0.20
  11   1  -3    0.00    0.20
 -11   1   3    1.00    0.20
 -11   1   3   -0.10    0.30
  11   1  -3    0.10    0.20
  11   1  -3    0.20    0.30
 -11   1   3    0.40    0.30
   9  -1  -3  119.29    6.70
  -9  -1   3  126.39    6.70
  -9  -1   3  123.09    6.70
   9  -1  -3  130.49    6.70
   9  -1  -3  125.59    6.70
  -9  -1   3  121.19    6.70
  -9   1   3  127.69    6.70
  -9   1   3  124.39    6.70
   9   1  -3  127.29    6.70
  -9   1   3  124.29    6.70
   9   1  -3  124.59    6.70
   9   1  -3  125.69    6.70
  -9   1   3  129.39    6.60
   9   1  -3  123.09    6.70
  -7  -1   3   79.69    4.30
  -7  -1   3   80.89    4.40
   7  -1  -3   81.09    4.30
   7  -1  -3   77.89    4.40
   7  -1  -3   85.59    4.30
  -7  -1   3   78.59    4.30
   7   1  -3   79.19    4.40
   7   1  -3   80.69    4.30
  -7   1   3   84.89    4.40
   7   1  -3   81.09    4.30
   7   1  -3   83.29    4.30
  -7   1   3   82.69    4.30
  -7   1   3   81.39    4.30
   5  -1  -3 4558.64  237.88
   5  -1  -3 4242.38  237.78
  -5  -1   3 4329.57  237.78
  -5  -1   3 4504.25  237.98
   5   1  -3 4654.33  237.98
  -5   1   3 4370.56  237.78
   5   1  -3 4627.44  237.88
  -5   1   3 4474.35  237.88
  -5   1   3 4745.53  237.78
   5   1  -3 4643.14  237.88
  -3  -1   3   83.99    4.40
  -3  -1   3   83.79    4.30
  -3  -1   3   81.39    4.40
   3  -1  -3   82.09    4.40
   3  -1  -3   81.09    4.40
   3   1  -3   79.49    4.40
   3   1  -3   83.49    4.30
  -3   1   3   79.99    4.40
  -3   1   3   82.99    4.40
   3   1  -3   84.39    4.40
  -3   1   3   79.99    4.40
  -1  -1   3  110.99    5.70
  -1  -1   3  109.59    5.70
  -1  -1   3  108.39    5.70
  -1   1   3  108.79    5.70
  -1   1   3  104.09    5.70
   1   1  -3  108.69    5.70
  -1   1   3  109.69    5.70
   1   1  -3  108.69    5.70
   1   1  -3  104.09    5.70
  -1  -1  -3   13.10    0.70
   1  -1   3   12.40    0.70
   1  -1   3   11.70    0.70
  -1  -1  -3   13.50    0.70
   1   1   3   13.00    0.70
  -1   1  -3   13.30    0.70
  -1   1  -3   11.60    0.70
   1   1   3   12.60    0.70
  -1   1  -3   13.10    0.70
   1   1   3   12.00    0.70
  -3  -1  -3    0.60    0.20
  -3  -1  -3    0.80    0.20
   3  -1   3    0.40    0.20
   3  -1   3    0.60    0.10
  -3  -1  -3    0.50    0.20
   3  -1   3    0.60    0.20
   3   1   3    0.50    0.10
   3   1   3    0.70    0.20
   3   1   3    0.70    0.20
  -3   1  -3    0.40    0.20
   3   1   3    0.90    0.20
  -3   1  -3    0.80    0.10
  -3   1  -3    0.40    0.10
   3   1   3    0.30    0.10
  -5  -1  -3   31.30    1.60
   5  -1   3   31.50    1.60
   5  -1   3   29.10    1.60
  -5  -1  -3   26.30    1.60
  -5  -1  -3   29.70    1.60
   5  -1   3   29.10    1.60
   5   1   3   27.40    1.60
  -5   1  -3   32.00    1.60
  -5   1  -3   29.30    1.60
   5   1   3   27.40    1.60
  -5   1  -3   27.00    1.60
   5   1   3   28.10    1.60
   5   1   3   29.30    1.60
  -7  -1  -3  103.89    5.40
   7  -1   3   95.99    5.40
   7  -1   3  104.09    5.40
  -7  -1  -3  104.29    5.40
   7  -1   3   99.19    5.40
  -7  -1  -3  101.29    5.40
   7   1   3  100.99    5.40
   7   1   3  104.09    5.40
  -7   1  -3  100.39    5.40
  -7   1  -3   96.29    5.40
   7   1   3   98.79    5.40
   7   1   3  102.19    5.40
  -9  -1  -3   30.60    1.80
  -9  -1  -3   33.80    1.80
   9  -1   3   33.80    1.80
   9  -1   3   32.90    1.80
   9  -1   3   32.10    1.80
  -9  -1  -3   34.80    1.80
   9  -1   3   31.70    1.80
  -9   1  -3   34.00    1.80
   9   1   3   34.10    1.80
   9   1   3   32.70    1.80
   9   1   3   30.10    1.80
   9   1   3   31.50    1.80
  -9   1  -3   29.80    1.80
  11  -1   3    4.20    0.40
 -11  -1  -3    4.50    0.40
  11  -1   3    3.40    0.40
 -11  -1  -3    5.00    0.50
 -11  -1  -3    4.20    0.50
  11  -1   3    4.00    0.40
  11  -1   3    3.90    0.50
 -11   1  -3    4.50    0.50
  11   1   3    4.40    0.40
  11   1   3    3.80    0.40
  11   1   3    5.10    0.50
  11   1   3    2.90    0.40
 -11   1  -3    3.50    0.40
 -13  -1  -3   18.40    1.20
  13  -1   3   18.60    1.20
  13  -1   3   19.10    1.30
  13  -1   3   19.90    1.10
 -13  -1  -3   16.20    1.10
  13  -1   3   19.20    1.10
 -13  -1  -3   21.20    1.20
 -13   1  -3   16.40    1.10
 -13   1  -3   18.00    1.20
  13   1   3   18.90    1.10
  13   1   3   18.00    1.20
  13   1   3   18.60    1.20
  13   1   3   17.70    1.10
  15  -1   3    1.30    0.50
 -15  -1  -3    1.00    0.40
  15  -1   3    0.30    0.40
 -15  -1  -3    1.50    0.70
 -15  -1  -3    0.60    0.40
 -15   1  -3    0.60    0.50
  15   1   3    0.70    0.40
  15   1   3    0.40    0.40
  15   1   3    0.20    0.40
  15   1   3    0.50    0.50
 -15   1  -3    0.30    0.30
  17  -1   3   40.90    2.40
 -17  -1  -3   37.10    2.30
 -17  -1  -3   38.60    2.30
  17  -1   3   39.30    2.30
  17   1   3   38.30    2.30
  17   1   3   42.20    2.40
  17   1   3   46.90    2.70
  17   1   3   39.10    2.40
 -17   1  -3   41.30    2.30
 -17   1  -3   40.60    2.40
  19  -1   3    0.00    0.60
 -19  -1  -3    0.50    0.50
 -19  -1  -3    0.00    0.60
  19  -1   3    0.50    0.50
  19   1   3    0.70    0.70
 -19   1  -3   -0.10    0.40
 -19   1  -3    0.10    0.60
 -21  -1  -3   43.10    2.60
 -21  -1  -3   42.20    2.50
  21  -1   3   43.50    2.50
  21  -1   3   44.30    2.70
  21   1   3   38.80    2.60
 -21   1  -3   42.20    2.40
 -21   1  -3   41.10    2.60
 -23  -1  -3    0.10    0.80
  23  -1   3    1.80    0.80
 -23  -1  -3    1.10    0.70
  23   1   3    1.30    0.80
 -23   1  -3    0.90    0.60
 -23   1  -3    0.90    0.90
 -25  -1  -3    7.70    1.00
  25  -1   3    5.00    1.10
 -25  -1  -3    6.90    1.10
 -25   1  -3    7.10    1.20
 -25   1  -3    5.80    0.80
  25   1   3    5.70    1.10
 -27  -1  -3   -0.90    1.00
  27  -1   3   -0.40    1.20
 -27  -1  -3   -1.30    0.90
  27   1   3    0.30    1.10
 -27   1  -3    0.10    0.80
 -30  -2   3    1.10    1.30
  30  -2  -3    1.40    1.30
  30   2  -3    3.00    1.50
 -30   2   3    2.60    0.90
 -30   2   3    4.20    1.40
 -28  -2   3    1.50    1.10
  28  -2  -3    0.30    1.10
 -28   2   3    0.10    1.10
  28   2  -3    1.40    1.10
 -28   2   3    0.80    0.70
 -26  -2   3    4.10    1.20
  26  -2  -3    4.20    1.00
 -26   2   3    5.10    0.70
 -26   2   3    6.20    1.10
  26   2  -3    4.90    1.00
  26   2  -3    6.10    1.00
 -24  -2   3    4.40    1.00
  24  -2  -3    3.90    0.90
  24  -2  -3    5.90    0.80
  24   2  -3    4.30    0.90
 -24   2   3    4.50    0.90
  24   2  -3    2.30    0.70
 -24   2   3    2.70    0.60
  22  -2  -3   62.79    3.40
  22  -2  -3   60.69    3.30
 -22  -2   3   56.19    3.40
 -22   2   3   54.59    3.40
  22   2  -3   56.79    3.40
  22   2  -3   57.49    3.30
 -22   2   3   54.69    3.20
  20  -2  -3   66.79    4.00
  20  -2  -3   75.09    4.10
 -20  -2   3   76.89    4.20
 -20   2   3   69.19    4.00
  20   2  -3   75.29    4.10
  20   2  -3   75.79    4.20
 -20   2   3   74.39    4.20
 -18  -2   3   33.50    1.90
 -18  -2   3   34.00    2.00
 -18  -2   3   29.20    1.90
  18  -2  -3   32.70    2.00
  18  -2  -3   32.20    1.90
 -18   2   3   33.20    1.90
  18   2  -3   29.70    1.90
  18   2  -3   33.20    1.90
  18   2  -3   32.00    2.00
 -18   2   3   34.90    2.10
  16  -2  -3   30.70    1.80
 -16  -2   3   30.70    1.80
 -16  -2   3   28.50    1.70
 -16  -2   3   31.10    1.70
  16  -2  -3   30.90    1.70
 -16   2   3   27.10    1.70
  16   2  -3   27.70    1.80
  16   2  -3   31.10    1.80
 -16   2   3   32.20    1.80
  16   2  -3   27.10    1.70
 -14  -2   3    1.40    0.40
 -14  -2   3    1.40    0.40
  14  -2  -3    2.20    0.30
  14  -2  -3    1.20    0.40
 -14  -2   3    0.90    0.40
 -14   2   3    1.20    0.30
  14   2  -3    1.20    0.40
 -14   2   3    1.80    0.50
  14   2  -3    1.20    0.30
  14   2  -3    2.60    0.50
  12  -2  -3   12.50    0.70
 -12  -2   3    9.70    0.80
  12  -2  -3    9.10    0.80
 -12  -2   3   10.20    0.80
  12  -2  -3   11.40    0.80
 -12  -2   3   11.50    0.70
 -12   2   3    9.30    0.70
  12   2  -3    9.80    0.70
 -12   2   3   10.40    0.80
  12   2  -3    9.60    0.80
  12   2  -3    8.80    0.80
  12   2  -3   11.60    0.70
  10  -2  -3    0.70    0.20
 -10  -2   3    1.60    0.40
  10  -2  -3    5.40    0.40
 -10  -2   3    0.80    0.20
 -10  -2   3    0.60    0.30
 -10   2   3    1.00    0.30
  10   2  -3    0.00    0.30
  10   2  -3    1.40    0.30
  10   2  -3    0.80    0.20
 -10   2   3    0.30    0.20
  10   2  -3    1.20    0.40
  -8  -2   3  276.97   14.00
  -8  -2   3  265.97   14.00
   8  -2  -3  258.97   14.00
   8  -2  -3  267.37   14.00
  -8  -2   3  259.47   14.00
  -8   2   3  256.87   14.00
  -8   2   3  274.87   13.90
   8   2  -3  266.37   14.00
  -8   2   3  275.07   14.00
   8   2  -3  253.37   14.00
   8   2  -3  251.07   14.00
   6  -2  -3 2431.66  134.39
   6  -2  -3 2632.54  134.39
  -6  -2   3 2583.44  134.39
  -6  -2   3 2487.45  134.39
  -6   2   3 2629.34  134.39
  -6   2   3 2509.55  134.39
  -6   2   3 2576.44  134.39
   6   2  -3 2499.75  134.39
   6   2  -3 2572.84  134.49
   6   2  -3 2517.15  134.39
  -6   2   3 2628.94  134.39
   4  -2  -3 1073.89   55.99
   4  -2  -3 1022.10   55.99
  -4  -2   3 1044.30   56.09
  -4  -2   3 1053.89   55.99
   4   2  -3 1045.10   56.09
   4   2  -3 1045.90   55.99
   4   2  -3 1052.39   56.09
  -4   2   3 1066.29   55.99
   4   2  -3 1119.89   55.99
  -4   2   3 1100.69   56.09
  -4   2   3 1105.69   55.99
  -4   2   3 1033.10   55.99
  -2  -2   3  261.97   13.40
   2  -2  -3  252.77   13.40
  -2  -2   3  253.27   13.40
   2  -2  -3  257.87   13.40
  -2   2   3  245.08   13.40
  -2   2   3  258.87   13.40
   2   2  -3  251.97   13.50
  -2   2   3  261.97   13.50
   2   2  -3  249.28   13.50
   0  -2  -3  471.15   25.30
   0  -2   3  484.05   25.30
   0  -2   3  492.65   25.30
   0  -2   3  491.15   25.30
   0  -2   3  467.05   25.40
   0   2  -3  473.55   25.40
   0   2   3  480.15   25.30
   0   2   3  455.75   25.40
   0   2   3  486.75   25.40
   0   2  -3  483.85   25.40
   0   2  -3  498.55   25.30
   2  -2   3   73.99    3.80
   2  -2   3   71.29    3.80
  -2  -2  -3   70.29    3.90
  -2  -2  -3   73.29    3.90
   2  -2   3   73.69    3.90
  -2   2  -3   73.29    3.90
  -2   2  -3   72.89    3.90
   2   2   3   73.09    3.80
   2   2   3   73.29    3.90
   2   2   3   71.79    3.90
   2   2   3   72.69    3.90
  -2   2  -3   71.79    3.90
   4  -2   3  656.03   34.40
  -4  -2  -3  661.23   34.40
   4  -2   3  629.54   34.40
   4  -2   3  640.24   34.40
  -4  -2  -3  643.84   34.40
  -4  -2  -3  625.94   34.40
   4  -2   3  667.83   34.40
   4   2   3  670.53   34.40
  -4   2  -3  641.84   34.40
  -4   2  -3  644.04   34.30
  -4   2  -3  652.13   34.30
   4   2   3  654.43   34.40
  -4   2  -3  666.53   34.40
   4   2   3  649.04   34.40
   4   2   3  677.13   34.40
  -6  -2  -3    0.10    0.20
  -6  -2  -3    0.00    0.20
   6  -2   3    0.10    0.20
   6  -2   3    0.20    0.20
   6  -2   3    0.10    0.30
   6  -2   3    0.90    0.20
  -6  -2  -3    0.00    0.20
   6   2   3   -0.20    0.20
  -6   2  -3    0.50    0.10
  -6   2  -3    0.30    0.20
  -6   2  -3    0.10    0.10
   6   2   3   -0.10    0.20
  -6   2  -3    0.30    0.20
   6   2   3    0.10    0.20
   6   2   3    0.10    0.20
   8  -2   3  475.35   25.50
  -8  -2  -3  493.55   25.50
  -8  -2  -3  465.45   25.50
  -8  -2  -3  488.75   25.50
   8  -2   3  472.65   25.50
   8  -2   3  483.85   25.50
  -8   2  -3  486.45   25.50
   8   2   3  485.15   25.50
  -8   2  -3  507.45   25.50
  -8   2  -3  488.55   25.50
   8   2   3  479.25   25.50
   8   2   3  467.25   25.50
   8   2   3  484.05   25.50
 -10  -2  -3  492.05   26.40
 -10  -2  -3  471.55   26.40
  10  -2   3  514.15   26.40
  10  -2   3  497.15   26.40
 -10  -2  -3  499.75   26.50
  10  -2   3  495.95   26.50
 -10   2  -3  509.85   26.50
  10   2   3  505.35   26.40
 -10   2  -3  501.05   26.40
 -10   2  -3  529.05   26.40
  10   2   3  497.85   26.40
  10   2   3  490.75   26.40
  12  -2   3  255.77   13.80
  12  -2   3  269.67   13.80
 -12  -2  -3  258.67   13.90
  12  -2   3  250.47   13.90
 -12  -2  -3  260.77   13.80
 -12  -2  -3  266.77   13.80
  12   2   3  280.17   13.80
  12   2   3  260.27   13.80
  12   2   3  262.47   13.80
 -12   2  -3  261.17   13.80
 -12   2  -3  243.38   13.80
  12   2   3  256.37   13.80
 -14  -2  -3   32.50    2.00
 -14  -2  -3   34.50    2.00
  14  -2   3   37.80    2.10
 -14  -2  -3   36.20    2.00
  14  -2   3   34.10    1.90
 -14   2  -3   34.30    1.90
 -14   2  -3   37.10    2.00
  14   2   3   34.10    2.00
  14   2   3   31.20    2.00
  14   2   3   32.50    2.00
 -16  -2  -3    0.00    0.50
  16  -2   3    0.10    0.40
  16  -2   3    0.10    0.50
 -16  -2  -3    0.30    0.50
 -16  -2  -3    0.10    0.50
  16   2   3   -0.20    0.50
  16   2   3   -0.20    0.40
 -16   2  -3   -0.10    0.30
 -16   2  -3   -0.10    0.50
  16   2   3    0.30    0.50
  18  -2   3    1.40    0.50
 -18  -2  -3    1.90    0.70
 -18  -2  -3    1.10    0.60
  18  -2   3    0.80    0.70
 -18   2  -3    1.30    0.40
  18   2   3    0.60    0.60
  18   2   3    1.30    0.60
 -18   2  -3    0.80    0.60
  18   2   3    0.80    0.60
 -20  -2  -3    4.50    0.70
 -20  -2  -3    5.20    0.80
  20  -2   3    3.40    0.70
  20  -2   3    5.20    0.90
  20   2   3    5.40    0.80
 -20   2  -3    4.60    0.60
  20   2   3    5.50    0.80
 -20   2  -3    5.60    0.90
  22  -2   3    5.70    1.00
 -22  -2  -3    7.90    1.10
  22  -2   3    6.20    0.80
 -22   2  -3    8.80    1.10
 -22   2  -3    7.90    0.70
  22   2   3    5.50    0.90
  22   2   3    6.70    1.00
 -24  -2  -3    2.30    1.00
  24  -2   3    0.50    0.70
  24  -2   3    1.10    0.90
 -24   2  -3    1.20    0.50
  24   2   3    0.30    0.90
 -26  -2  -3   17.30    1.70
  26  -2   3   16.50    1.60
  26   2   3   14.80    1.70
 -26   2  -3   14.20    1.30
  28  -2   3    1.40    1.30
 -28  -2  -3    0.30    1.30
  28   2   3    0.70    1.20
 -28   2  -3    1.30    0.80
  29  -3  -3    0.00    1.20
 -29  -3   3   -0.10    1.20
  29   3  -3    0.10    1.00
  29   3  -3    0.90    1.30
 -29   3   3    0.50    1.20
 -29   3   3    0.80    0.70
  27  -3  -3    4.50    1.20
 -27  -3   3    6.30    1.30
  27  -3  -3    4.80    1.00
 -27   3   3    4.00    1.20
  27   3  -3    3.50    0.90
  27   3  -3    5.30    1.20
 -27   3   3    4.00    0.70
  25  -3  -3    9.90    1.00
 -25  -3   3    9.30    1.20
  25  -3  -3    9.30    1.20
  25   3  -3    8.60    1.20
 -25   3   3    8.90    1.30
  25   3  -3    9.80    1.10
 -25   3   3    8.30    0.80
  23  -3  -3    1.80    0.60
  23  -3  -3    2.90    0.90
 -23  -3   3    1.80    0.80
 -23   3   3    1.90    0.80
 -23   3   3    2.00    0.50
  23   3  -3    1.90    0.80
  23   3  -3    3.50    0.70
 -21  -3   3    0.30    0.70
  21  -3  -3    0.70    0.50
  21  -3  -3    0.50    0.70
 -21   3   3    0.90    0.70
  21   3  -3   -0.30    0.50
  21   3  -3    1.00    0.80
  21   3  -3    1.10    0.60
 -21   3   3    0.30    0.40
  19  -3  -3   99.89    5.50
  19  -3  -3   96.89    5.40
 -19  -3   3  104.09    5.50
 -19  -3   3   95.69    5.60
 -19   3   3   94.39    5.60
 -19   3   3  103.49    5.40
  19   3  -3  103.49    5.50
  19   3  -3  103.99    5.50
  19   3  -3   99.29    5.60
 -17  -3   3   26.20    1.80
  17  -3  -3   29.10    1.80
  17  -3  -3   29.90    1.70
 -17  -3   3   26.20    1.70
  17   3  -3   27.20    1.70
 -17   3   3   27.40    1.60
  17   3  -3   29.60    1.80
  17   3  -3   28.80    1.70
 -17   3   3   26.40    1.80
 -15  -3   3   46.20    2.50
  15  -3  -3   45.80    2.50
 -15  -3   3   44.10    2.40
  15  -3  -3   45.20    2.40
  15   3  -3   39.50    2.50
  15   3  -3   39.90    2.40
  15   3  -3   41.50    2.50
 -15   3   3   43.10    2.50
 -15   3   3   43.10    2.40
 -13  -3   3  117.59    6.40
  13  -3  -3  118.39    6.40
 -13  -3   3  123.09    6.30
  13  -3  -3  118.29    6.30
 -13   3   3  120.79    6.40
  13   3  -3  112.49    6.40
  13   3  -3  118.89    6.30
 -13   3   3  115.89    6.30
 -11  -3   3  273.97   13.70
 -11  -3   3  261.67   13.70
  11  -3  -3  254.67   13.70
 -11  -3   3  259.67   13.70
  11  -3  -3  252.27   13.70
 -11   3   3  254.97   13.70
  11   3  -3  242.88   13.70
  11   3  -3  259.77   13.70
 -11   3   3  275.77   13.60
 -11   3   3  245.18   13.60
   9  -3  -3 1502.85   82.99
  -9  -3   3 1546.15   83.09
   9  -3  -3 1569.04   83.09
  -9  -3   3 1557.44   82.99
   9   3  -3 1667.03   82.99
   9   3  -3 1507.35   83.09
  -9   3   3 1537.65   83.09
   9   3  -3 1594.24   82.99
  -9   3   3 1664.03   82.99
  -9   3   3 1652.03   82.99
  -9   3   3 1548.55   82.99
   9   3  -3 1563.94   83.09
  -7  -3   3   34.90    2.00
  -7  -3   3   35.60    2.00
   7  -3  -3   35.60    2.00
   7  -3  -3   34.40    2.00
   7  -3  -3   35.70    1.90
  -7   3   3   33.90    1.90
  -7   3   3   37.20    1.90
   7   3  -3   35.60    2.00
   7   3  -3   37.20    1.90
   7   3  -3   39.70    1.90
  -7   3   3   37.80    2.10
  -7   3   3   35.30    1.90
   7   3  -3   32.60    2.00
   5  -3  -3  634.14   31.20
  -5  -3   3  567.14   31.20
  -5  -3   3  587.14   31.30
   5  -3  -3  572.44   31.20
  -5  -3   3  608.54   31.20
   5  -3  -3  592.94   31.30
  -5   3   3  589.84   31.30
   5   3  -3  611.84   31.20
  -5   3   3  552.54   31.20
   5   3  -3  592.64   31.30
  -5   3   3  601.04   31.20
   5   3  -3  604.44   31.20
  -5   3   3  590.64   31.30
   3  -3  -3  406.06   22.10
  -3  -3   3  413.46   22.10
   3  -3  -3  440.66   22.10
   3  -3  -3  431.06   22.10
  -3  -3   3  422.76   22.10
  -3  -3   3  410.96   22.20
   3   3  -3  427.56   22.20
  -3   3   3  418.16   22.10
   3   3  -3  409.96   22.20
  -3   3   3  425.66   22.20
  -3   3   3  420.66   22.10
  -3   3   3  410.46   22.20
   1  -3  -3  166.88    8.70
  -1  -3   3  166.38    8.80
   1  -3  -3  159.98    8.70
   1  -3  -3  168.78    8.70
  -1   3   3  165.18    8.70
  -1   3   3  164.88    8.80
   1   3  -3  166.28    8.80
  -1   3   3  169.98    8.70
   1   3  -3  162.48    8.80
   1   3  -3  165.18    8.80
  -1   3   3  158.98    8.80
  -1  -3  -3   25.30    1.40
   1  -3   3   24.40    1.40
   1   3   3   25.10    1.40
   1   3   3   24.90    1.30
   1   3   3   23.50    1.40
   1   3   3   25.30    1.30
  -1   3  -3   24.50    1.40
  -1   3  -3   22.80    1.40
  -1   3  -3   24.20    1.40
   1   3   3   25.50    1.30
  -3  -3  -3    6.70    0.50
   3  -3   3    5.20    0.30
   3  -3   3    4.50    0.40
   3  -3   3    4.80    0.30
  -3  -3  -3    4.90    0.40
   3   3   3    6.40    0.50
  -3   3  -3    5.80    0.50
   3   3   3    5.70    0.40
  -3   3  -3    4.90    0.50
   3   3   3    5.90    0.40
   3   3   3    5.70    0.40
  -3   3  -3    5.10    0.40
   3   3   3    5.50    0.50
  -5  -3  -3  635.64   33.80
   5  -3   3  600.04   33.90
   5  -3   3  653.33   33.80
   5  -3   3  621.64   33.80
  -5  -3  -3  629.54   33.90
   5  -3   3  655.53   33.80
  -5   3  -3  624.84   33.90
   5   3   3  634.74   33.90
  -5   3  -3  671.23   33.90
   5   3   3  646.44   33.90
   5   3   3  665.03   33.80
   5   3   3  658.53   33.80
   7  -3   3  248.28   12.70
  -7  -3  -3  238.78   12.70
   7  -3   3  232.78   12.70
  -7  -3  -3  238.98   12.70
   7  -3   3  235.88   12.70
  -7  -3  -3  249.97   12.70
   7  -3   3  244.88   12.70
   7   3   3  236.28   12.70
  -7   3  -3  235.98   12.70
   7   3   3  239.98   12.70
   7   3   3  233.48   12.70
  -7   3  -3  239.08   12.70
  -9  -3  -3  171.28    9.40
   9  -3   3  173.78    9.30
   9  -3   3  181.08    9.30
   9  -3   3  177.88    9.30
  -9  -3  -3  183.98    9.40
  -9  -3  -3  186.08    9.40
   9  -3   3  165.58    9.40
  -9   3  -3  177.88    9.40
   9   3   3  171.58    9.30
  -9   3  -3  174.78    9.30
   9   3   3  177.08    9.30
   9   3   3  166.88    9.40
  -9   3  -3  175.68    9.30
 -11  -3  -3   13.90    1.00
 -11  -3  -3   15.60    1.00
  11  -3   3   13.70    0.90
  11  -3   3   13.60    1.00
 -11  -3  -3   14.80    1.10
  11  -3   3   15.40    0.90
  11   3   3   14.50    1.00
 -11   3  -3   16.00    0.90
  11   3   3   13.90    1.00
 -11   3  -3   15.70    0.90
  11   3   3   13.50    0.90
 -11   3  -3   15.00    1.00
  13  -3   3    1.50    0.30
 -13  -3  -3    1.30    0.50
 -13  -3  -3    1.70    0.40
  13  -3   3    1.90    0.50
  13   3   3    1.80    0.50
 -13   3  -3    2.20    0.50
  13   3   3    0.70    0.40
 -13   3  -3    2.00    0.30
  13   3   3    0.90    0.50
 -15  -3  -3    3.30    0.60
  15  -3   3    1.90    0.40
 -15  -3  -3    3.20    0.50
  15  -3   3    2.30    0.60
 -15   3  -3    2.40    0.60
  15   3   3    1.30    0.50
 -15   3  -3    2.60    0.30
  15   3   3    2.70    0.60
  15   3   3    0.70    0.40
 -17  -3  -3   30.60    1.90
  17  -3   3   31.20    1.80
 -17  -3  -3   31.10    2.00
  17  -3   3   31.70    2.00
 -17   3  -3   30.10    1.80
  17   3   3   30.50    1.90
 -17   3  -3   33.40    1.90
  17   3   3   32.70    1.90
  17   3   3   31.30    2.00
 -19  -3  -3    4.00    0.80
  19  -3   3    2.90    0.80
  19  -3   3    2.90    0.60
  19   3   3    3.80    0.70
  19   3   3    3.10    0.70
  19   3   3    4.70    0.90
 -19   3  -3    3.70    0.80
 -19   3  -3    4.30    0.50
  21  -3   3    7.20    1.00
 -21  -3  -3    7.70    1.10
  21  -3   3    6.30    0.80
 -21   3  -3    6.70    0.60
  21   3   3    6.00    0.90
  21   3   3    9.60    1.00
 -21   3  -3    5.60    1.50
  23  -3   3   -1.20    0.80
  23  -3   3    0.30    0.60
 -23  -3  -3    0.80    0.80
  23   3   3    0.10    0.80
 -23   3  -3    0.80    0.50
  23   3   3    0.90    0.80
 -25  -3  -3    3.80    1.20
  25  -3   3    2.80    0.90
  25  -3   3    2.20    1.10
 -25   3  -3    2.50    0.60
  25   3   3    2.70    1.00
  25   3   3    2.50    0.90
  27  -3   3    6.10    1.10
 -27  -3  -3    6.00    1.50
  27  -3   3    5.00    1.30
 -27   3  -3    4.30    0.70
  27   3   3    7.60    1.40
  28  -4  -3    0.70    1.30
 -28  -4   3    0.40    1.20
  28  -4  -3   -0.20    0.90
  28   4  -3   -1.00    1.10
  28   4  -3    0.00    1.00
 -28   4   3    1.10    1.30
 -28   4   3   -0.40    0.60
 -26  -4   3   11.80    1.40
  26  -4  -3    9.00    1.40
  26  -4  -3    9.40    1.10
 -26   4   3   12.30    1.40
  26   4  -3   11.60    1.50
 -26   4   3   11.70    1.00
  26   4  -3   11.30    1.20
  24  -4  -3   -0.20    0.80
 -24  -4   3    0.30    0.90
  24  -4  -3    0.20    0.60
 -24   4   3   -0.10    0.40
 -24   4   3    0.00    0.90
  24   4  -3    0.10    0.90
  24   4  -3    0.00    0.60
  22  -4  -3    0.00    0.90
 -22  -4   3   -0.70    0.80
  22  -4  -3   -0.30    0.50
 -22  -4   3   -0.40    0.80
  22   4  -3   -0.60    0.80
 -22   4   3   -0.10    0.40
 -22   4   3   -0.60    0.90
  22   4  -3    0.00    0.50
  22   4  -3    0.60    0.70
  20  -4  -3    0.70    0.80
 -20  -4   3    0.20    0.60
 -20  -4   3    0.60    0.70
  20  -4  -3    0.80    0.50
 -20   4   3    0.30    0.70
 -20   4   3   -0.20    0.30
  20   4  -3    0.00    0.70
  20   4  -3   -0.10    0.50
  20   4  -3   -0.10    0.70
 -18  -4   3    0.40    0.60
 -18  -4   3    0.70    0.50
  18  -4  -3    1.00    0.40
  18  -4  -3    1.00    0.70
  18   4  -3    1.80    0.50
 -18   4   3    0.70    0.60
  18   4  -3    0.50    0.70
 -18   4   3    0.90    0.30
  18   4  -3    0.10    0.70
 -16  -4   3   24.60    1.70
  16  -4  -3   24.50    1.50
 -16  -4   3   23.50    1.50
  16  -4  -3   24.20    1.60
  16   4  -3   23.00    1.50
  16   4  -3   26.90    1.70
 -16   4   3   22.40    1.60
 -16   4   3   24.80    1.40
  16   4  -3   24.70    1.60
 -14  -4   3  118.69    6.30
 -14  -4   3  114.59    6.40
  14  -4  -3  115.59    6.30
  14  -4  -3  116.79    6.30
 -14   4   3  113.99    6.20
  14   4  -3  117.89    6.30
 -14   4   3  116.19    6.40
  14   4  -3  119.29    6.30
  14   4  -3  120.29    6.40
 -12  -4   3  106.19    5.60
 -12  -4   3  102.09    5.70
  12  -4  -3  106.79    5.60
  12  -4  -3  103.89    5.70
 -12   4   3  105.09    5.60
  12   4  -3  108.19    5.70
  12   4  -3  104.49    5.60
 -12   4   3  107.29    5.60
  12   4  -3   98.19    5.70
 -12   4   3  107.29    5.80
 -10  -4   3   75.39    4.20
  10  -4  -3   79.79    4.20
 -10  -4   3   74.09    4.30
  10  -4  -3   75.09    4.20
  10   4  -3   74.19    4.30
  10   4  -3   80.39    4.20
 -10   4   3   81.09    4.10
 -10   4   3   79.89    4.10
 -10   4   3   74.59    4.30
  10   4  -3   80.59    4.30
  10   4  -3   75.09    4.20
  -8  -4   3  136.99    7.60
  -8  -4   3  146.39    7.70
   8  -4  -3  140.59    7.70
   8  -4  -3  152.08    7.60
   8  -4  -3  141.29    7.60
  -8   4   3  137.19    7.70
   8   4  -3  144.99    7.70
  -8   4   3  152.58    7.60
   8   4  -3  141.79    7.60
   8   4  -3  135.99    7.70
   8   4  -3  150.68    7.60
   6  -4  -3   15.90    1.00
   6  -4  -3   16.20    0.90
  -6  -4   3   16.50    1.00
  -6  -4   3   17.50    1.10
   6  -4  -3   15.80    1.00
  -6  -4   3   16.10    0.90
  -6   4   3   17.90    1.00
   6   4  -3   18.10    1.10
   6   4  -3   17.20    1.10
  -6   4   3   16.90    1.10
  -4  -4   3   18.70    1.20
   4  -4  -3   17.60    1.00
   4  -4  -3   19.70    1.00
  -4  -4   3   17.20    1.00
  -4  -4   3   17.90    1.00
   4  -4  -3   18.80    1.10
   4   4  -3   19.40    1.10
   4   4  -3   19.60    1.20
  -4   4   3   19.00    1.10
  -4   4   3   18.10    1.20
  -2  -4   3  534.45   28.30
   2  -4  -3  531.95   28.30
   2  -4  -3  546.25   28.30
   2  -4  -3  550.54   28.30
  -2  -4   3  543.85   28.40
  -2  -4   3  525.25   28.30
   2   4  -3  540.75   28.40
   2   4  -3  529.05   28.30
  -2   4   3  534.05   28.30
  -2   4   3  528.75   28.40
   2   4  -3  537.75   28.40
   0  -4  -3   21.70    1.20
   0  -4   3   20.80    1.30
   0  -4  -3   21.20    1.20
   0  -4  -3   21.20    1.20
   0   4   3   23.60    1.30
   0   4   3   22.20    1.40
   0   4  -3   24.50    1.30
   0   4   3   22.20    1.20
   0   4  -3   22.70    1.30
   2  -4   3   16.90    1.10
  -2  -4  -3   16.80    1.00
  -2  -4  -3   18.80    1.10
  -2  -4  -3   18.20    1.20
   2   4   3   17.90    1.00
  -2   4  -3   19.10    1.10
  -2   4  -3   20.50    1.10
  -2   4  -3   18.00    1.10
   2   4   3   19.00    1.10
   2   4   3   19.20    1.00
   2   4   3   19.80    1.00
   2   4   3   17.30    1.20
   4  -4   3  130.09    6.90
  -4  -4  -3  124.19    6.90
   4  -4   3  129.39    6.90
   4  -4   3  127.19    7.00
  -4  -4  -3  137.69    7.00
   4   4   3  134.89    6.90
  -4   4  -3  128.19    7.00
   4   4   3  133.69    7.00
   4   4   3  133.89    6.90
   4   4   3  127.39    7.00
  -4   4  -3  130.69    7.00
   4   4   3  128.39    6.90
  -4   4  -3  128.19    7.00
   6  -4   3    5.40    0.50
  -6  -4  -3    4.80    0.40
   6  -4   3    4.10    0.30
   6  -4   3    4.60    0.50
   6  -4   3    3.90    0.30
  -6  -4  -3    3.30    0.50
   6   4   3    5.70    0.40
  -6   4  -3    5.80    0.50
   6   4   3    4.00    0.40
   6   4   3    4.10    0.50
   6   4   3    5.10    0.40
  -6   4  -3    5.60    0.50
  -8  -4  -3   65.79    3.60
  -8  -4  -3   63.39    3.50
   8  -4   3   65.89    3.50
   8  -4   3   61.09    3.50
   8  -4   3   64.39    3.50
   8  -4   3   62.69    3.60
   8   4   3   66.39    3.50
  -8   4  -3   70.09    3.60
   8   4   3   65.09    3.50
  -8   4  -3   64.79    3.60
   8   4   3   65.49    3.60
  10  -4   3    3.00    0.50
 -10  -4  -3    2.10    0.50
 -10  -4  -3    3.60    0.40
  10  -4   3    2.70    0.30
  10   4   3    3.20    0.40
  10   4   3    2.40    0.50
 -10   4  -3    4.10    0.50
  10   4   3    2.20    0.40
 -12  -4  -3    0.00    0.40
  12  -4   3    0.20    0.30
  12  -4   3   -0.40    0.50
 -12  -4  -3   -0.30    0.50
  12   4   3    0.10    0.50
 -12   4  -3    0.10    0.50
  12   4   3    0.30    0.40
  12   4   3   -0.10    0.30
 -14  -4  -3    5.10    0.60
  14  -4   3    6.60    0.80
 -14  -4  -3    6.70    0.80
  14  -4   3    6.80    0.60
  14   4   3    8.10    0.70
 -14   4  -3    6.00    0.80
  14   4   3    6.80    0.70
  14   4   3    7.80    0.90
  16  -4   3    6.10    0.90
 -16  -4  -3    5.10    0.80
 -16  -4  -3    6.80    0.70
  16  -4   3    5.90    0.60
 -16   4  -3    5.90    0.50
  16   4   3    6.70    0.80
  16   4   3    5.20    0.70
  16   4   3    6.80    0.80
 -16   4  -3    6.50    0.80
 -18  -4  -3   -0.20    0.60
 -18  -4  -3    0.80    0.70
  18  -4   3    0.10    0.40
  18  -4   3   -0.20    0.70
 -18   4  -3    0.10    0.30
  18   4   3   -0.50    0.70
 -18   4  -3    0.50    0.70
  18   4   3    0.00    0.50
  18   4   3    0.20    0.70
 -20  -4  -3    9.80    1.20
  20  -4   3   14.60    1.30
  20  -4   3   12.50    1.00
  20   4   3   12.20    1.40
  20   4   3   10.80    1.20
  20   4   3   13.50    1.20
 -20   4  -3   11.40    0.80
  22  -4   3    0.20    0.60
  22  -4   3   -0.90    0.90
 -22  -4  -3   -0.70    0.80
  22   4   3    0.00    0.70
 -22   4  -3    0.10    0.40
  22   4   3    0.00    0.90
 -24  -4  -3   -0.40    1.00
  24  -4   3    1.30    1.00
  24  -4   3   -0.30    0.70
 -24   4  -3    0.10    0.50
  24   4   3   -0.20    0.80
 -26  -4  -3    0.90    1.20
  26  -4   3    1.40    0.90
  26  -4   3    0.90    1.20
 -26   4  -3    1.00    0.60
  26   4   3    1.50    1.00
  27  -5  -3    0.80    1.00
 -27  -5   3    1.90    1.30
  27  -5  -3    1.30    1.30
  27   5  -3    3.00    0.90
  27   5  -3    1.60    1.20
 -27   5   3    1.40    0.50
 -27   5   3    3.70    1.30
 -25  -5   3    1.70    1.20
  25  -5  -3   -0.30    1.00
  25  -5  -3    0.40    0.70
 -25   5   3   -0.20    0.40
 -25   5   3    0.00    1.00
  25   5  -3    0.50    0.70
  25   5  -3    0.60    1.00
  23  -5  -3    1.30    0.60
  23  -5  -3    1.60    0.90
 -23  -5   3   -0.10    0.90
 -23  -5   3    1.60    0.90
  23   5  -3    0.40    0.60
  23   5  -3    0.60    1.00
  23   5  -3    1.00    0.90
 -23   5   3    0.90    0.30
 -23   5   3    1.70    1.00
 -21  -5   3   -0.20    0.70
 -21  -5   3    0.30    0.80
  21  -5  -3    0.20    0.50
  21  -5  -3   -0.10    0.80
 -21   5   3   -0.10    0.90
  21   5  -3   -0.40    0.50
  21   5  -3    0.30    0.80
  21   5  -3    0.40    0.90
 -19  -5   3    7.10    1.00
 -19  -5   3    7.90    0.80
  19  -5  -3    7.30    1.00
  19  -5  -3    9.00    0.70
  19   5  -3    6.70    0.70
 -19   5   3    6.10    1.00
  19   5  -3    6.10    0.90
 -19   5   3    7.20    0.50
  19   5  -3    8.10    1.00
 -17  -5   3    3.20    0.60
  17  -5  -3    3.20    0.80
 -17  -5   3    3.00    0.90
  17  -5  -3    2.40    0.50
  17   5  -3    3.50    0.80
  17   5  -3    4.50    0.70
  17   5  -3    2.60    0.50
 -17   5   3    4.10    0.90
  15  -5  -3   27.30    1.60
  15  -5  -3   32.20    1.90
 -15  -5   3   28.30    1.70
 -15  -5   3   27.60    1.90
 -15   5   3   28.90    1.90
  15   5  -3   28.00    1.80
  15   5  -3   26.60    1.60
  15   5  -3   25.00    1.90
  13  -5  -3   -0.10    0.30
 -13  -5   3    1.90    0.60
  13  -5  -3    0.20    0.60
 -13  -5   3    0.10    0.40
  13   5  -3   -0.30    0.30
  13   5  -3    0.20    0.60
 -13   5   3    0.40    0.60
  13   5  -3    0.20    0.50
 -11  -5   3    0.60    0.30
 -11  -5   3    0.30    0.50
  11  -5  -3    0.90    0.50
  11  -5  -3    0.90    0.30
 -11   5   3    0.20    0.50
  11   5  -3    0.50    0.50
  11   5  -3    0.40    0.40
  11   5  -3    0.70    0.20
  -9  -5   3   24.50    1.50
  -9  -5   3   25.40    1.60
   9  -5  -3   29.50    1.60
   9  -5  -3   24.60    1.50
  -9   5   3   25.40    1.70
   9   5  -3   27.20    1.40
   9   5  -3   25.90    1.40
   9   5  -3   24.00    1.60
   9   5  -3   27.20    1.60
   7  -5  -3   50.19    2.80
  -7  -5   3   50.89    2.80
  -7  -5   3   47.20    2.90
   7  -5  -3   51.39    2.80
  -7   5   3   50.49    2.90
   7   5  -3   52.59    2.90
   7   5  -3   52.99    2.90
  -7   5   3   54.09    2.80
   5  -5  -3    2.50    0.40
  -5  -5   3    2.60    0.30
   5  -5  -3    3.30    0.30
  -5  -5   3    2.20    0.50
   5  -5  -3    2.50    0.30
  -5  -5   3    2.40    0.30
  -5   5   3    2.10    0.50
   5   5  -3    1.80    0.50
  -5   5   3    2.90    0.40
   5   5  -3    3.80    0.50
   3  -5  -3   26.40    1.50
  -3  -5   3   25.80    1.40
  -3  -5   3   25.90    1.60
   3  -5  -3   25.20    1.40
   3  -5  -3   24.80    1.40
  -3  -5   3   25.30    1.40
   3   5  -3   26.30    1.60
  -3   5   3   27.10    1.50
   3   5  -3   28.70    1.60
  -3   5   3   26.30    1.60
   3   5  -3   28.30    1.60
   1  -5  -3  362.96   20.10
   1  -5  -3  380.56   20.10
   1  -5  -3  378.36   20.10
  -1  -5   3  380.46   20.20
   1   5  -3  385.46   20.20
   1   5  -3  381.96   20.20
  -1   5   3  384.76   20.20
  -1   5   3  394.66   20.10
   1   5  -3  380.66   20.20
  -1   5   3  381.06   20.20
  -1  -5  -3    1.50    0.20
  -1  -5  -3    2.10    0.30
  -1   5  -3    1.80    0.40
   1   5   3    0.70    0.40
   1   5   3    1.70    0.40
  -1   5  -3    1.50    0.40
   1   5   3    2.00    0.30
  -1   5  -3    1.40    0.40
   3  -5   3   43.60    2.80
  -3  -5  -3   44.70    2.70
  -3  -5  -3   48.10    2.80
   3   5   3   56.49    2.70
  -3   5  -3   52.09    2.80
   3   5   3   48.50    2.90
  -3   5  -3   53.59    2.80
  -3   5  -3   54.29    2.80
   3   5   3   50.09    2.80
   5  -5   3    4.70    0.30
  -5  -5  -3    5.60    0.50
   5  -5   3    5.10    0.50
  -5  -5  -3    7.60    0.70
   5  -5   3    4.80    0.30
   5  -5   3    3.60    0.60
   5   5   3    4.60    0.60
   5   5   3    5.70    0.40
   5   5   3    6.20    0.50
   5   5   3    5.40    0.40
  -5   5  -3    6.60    0.60
   5   5   3    6.30    0.60
  -5   5  -3    4.20    0.50
  -5   5  -3    4.50    0.60
   7  -5   3   30.80    1.80
  -7  -5  -3   32.30    1.80
   7  -5   3   31.20    1.80
   7  -5   3   33.70    1.90
   7  -5   3   28.90    1.90
  -7  -5  -3   33.60    2.00
   7   5   3   33.30    2.00
  -7   5  -3   31.40    1.90
  -7   5  -3   33.80    1.90
  -7   5  -3   37.00    1.90
   7   5   3   35.10    1.80
  -9  -5  -3   14.80    1.20
   9  -5   3   16.60    0.90
  -9  -5  -3   15.10    1.00
   9  -5   3   12.60    1.10
   9   5   3   15.40    0.90
  -9   5  -3   14.00    1.10
   9   5   3   16.90    1.20
  11  -5   3  159.78    8.30
 -11  -5  -3  160.58    8.30
  11  -5   3  154.88    8.40
 -11  -5  -3  151.18    8.50
  11   5   3  155.78    8.40
 -11   5  -3  153.78    8.40
  11   5   3  154.98    8.30
 -13  -5  -3    5.70    0.60
  13  -5   3    5.50    0.50
  13  -5   3    6.00    0.80
 -13  -5  -3    6.10    0.80
 -13   5  -3    7.40    0.80
  13   5   3    5.80    0.60
  13   5   3    5.70    0.90
  15  -5   3   46.30    2.70
 -15  -5  -3   46.50    2.70
 -15  -5  -3   38.70    2.50
  15  -5   3   42.60    2.50
 -15   5  -3   47.90    2.60
  15   5   3   43.20    2.60
  15   5   3   43.80    2.50
 -17  -5  -3    0.80    0.60
  17  -5   3    0.80    0.40
 -17  -5  -3    0.60    0.80
  17  -5   3    0.70    0.70
  17   5   3    0.80    0.70
  17   5   3    0.10    0.50
  19  -5   3    0.10    0.40
  19  -5   3   -0.10    0.90
 -19  -5  -3    0.80    0.80
 -19  -5  -3    0.50    0.70
  19   5   3   -0.10    0.90
  19   5   3    0.50    0.50
 -21  -5  -3   -0.70    0.90
  21  -5   3   -0.40    0.60
  21  -5   3    0.40    0.90
  21   5   3   -0.20    0.80
  21   5   3    0.10    0.60
  23  -5   3    1.10    0.70
  23  -5   3   -0.10    1.10
 -23  -5  -3    0.70    1.00
  23   5   3    1.90    1.00
  23   5   3   -0.40    0.80
 -25  -5  -3    4.00    1.30
  25  -5   3    2.80    0.90
  25  -5   3   -0.50    1.40
  25   5   3    1.90    0.90
  24  -6  -3   -0.20    0.70
  24  -6  -3    1.70    1.30
 -24  -6   3    1.20    1.30
 -24   6   3    0.80    1.10
  24   6  -3    0.10    1.10
  24   6  -3    0.30    0.60
 -22  -6   3    8.00    1.00
 -22  -6   3    8.50    1.30
  22  -6  -3    8.00    1.30
  22  -6  -3    7.30    0.90
  22   6  -3    8.50    1.80
  22   6  -3    6.80    0.80
  22   6  -3    9.50    1.30
 -22   6   3    7.70    1.20
 -20  -6   3    0.00    0.90
  20  -6  -3   -0.10    0.50
  20  -6  -3   -0.90    0.80
 -20  -6   3   -0.30    0.60
 -20   6   3   -0.40    1.00
  20   6  -3   -1.10    0.90
  20   6  -3   -0.40    0.50
  20   6  -3   -0.30    0.80
  18  -6  -3    6.40    1.00
 -18  -6   3    7.00    1.00
  18  -6  -3    4.50    0.70
 -18  -6   3    6.50    0.80
  18   6  -3    7.90    1.00
  18   6  -3    7.70    0.60
  18   6  -3    6.70    1.00
 -18   6   3    7.40    1.00
  16  -6  -3    0.30    0.40
 -16  -6   3    0.70    0.70
 -16  -6   3   -0.30    0.50
  16  -6  -3    0.10    0.70
  16   6  -3   -0.40    0.80
  16   6  -3    0.20    0.30
 -16   6   3   -0.30    0.70
  16   6  -3    0.70    0.60
  14  -6  -3    6.10    0.80
  14  -6  -3    5.10    0.50
 -14  -6   3    5.70    0.90
 -14  -6   3    4.30    0.60
  14   6  -3    4.60    0.80
  14   6  -3    4.70    0.70
 -14   6   3    5.30    0.90
  14   6  -3    4.60    0.40
  12  -6  -3   29.70    1.70
  12  -6  -3   28.50    1.90
 -12  -6   3   30.20    1.80
 -12  -6   3   29.00    2.00
  12   6  -3   28.30    1.60
  12   6  -3   33.40    2.00
 -12   6   3   29.20    2.00
  12   6  -3   31.90    1.90
  12   6  -3   32.00    1.60
 -10  -6   3    0.60    0.60
  10  -6  -3    0.90    0.60
  10  -6  -3    0.30    0.30
 -10  -6   3    0.80    0.30
  10   6  -3    1.10    0.60
  10   6  -3    0.40    0.60
 -10   6   3    1.30    0.60
  -8  -6   3   18.50    1.10
  -8  -6   3   19.60    1.40
   8  -6  -3   17.80    1.30
   8  -6  -3   17.80    1.10
   8   6  -3   19.50    1.40
  -8   6   3   20.30    1.40
   8   6  -3   19.20    1.30
   6  -6  -3    2.60    0.50
  -6  -6   3    2.20    0.30
   6  -6  -3    3.70    0.30
  -6  -6   3    2.70    0.60
  -6   6   3    2.90    0.50
  -6   6   3    1.40    0.60
   6   6  -3    1.60    0.50
   6   6  -3    2.20    0.50
  -4  -6   3    0.40    0.50
  -4  -6   3    0.10    0.20
   4  -6  -3    0.50    0.20
   4   6  -3    0.10    0.50
   4   6  -3   -0.30    0.40
  -4   6   3   -0.10    0.40
  -4   6   3   -0.40    0.50
  -2  -6   3    9.50    0.90
  -2  -6   3    9.90    0.60
  -2  -6   3    9.50    0.60
   2  -6  -3   10.00    0.60
   2   6  -3   10.60    0.90
  -2   6   3   11.10    0.90
  -2   6   3    8.80    0.90
   2   6  -3    9.10    0.90
   2   6  -3    9.20    0.80
   0  -6  -3    4.20    0.40
   0  -6   3    3.40    0.60
   0   6  -3    5.00    0.60
   0   6  -3    4.80    0.60
   0   6   3    3.70    0.60
   0   6   3    5.10    0.70
   0   6  -3    3.90    0.60
  -2  -6  -3   72.99    4.10
  -2  -6  -3   73.29    4.00
  -2   6  -3   72.69    4.10
  -2   6  -3   74.89    4.10
   2   6   3   77.09    4.10
   2   6   3   75.69    4.20
   4  -6   3   60.09    3.10
   4  -6   3   52.29    3.10
  -4  -6  -3   55.79    3.20
  -4  -6  -3   54.29    3.00
   4   6   3   50.49    3.10
  -4   6  -3   56.79    3.10
   4   6   3   54.79    3.20
  -4   6  -3   58.69    3.10
  -4   6  -3   53.69    3.10
  -6  -6  -3    5.00    0.80
   6  -6   3    5.90    0.70
   6  -6   3    6.30    0.40
  -6  -6  -3    7.00    0.60
   6  -6   3    5.50    0.70
   6  -6   3    5.50    0.40
   6   6   3    7.20    0.80
  -6   6  -3    7.00    0.80
  -6   6  -3    6.90    0.80
   6   6   3    5.60    0.70
  -6   6  -3    9.60    0.70
   8  -6   3   15.60    1.30
  -8  -6  -3   16.20    1.00
   8  -6   3   16.10    0.90
  -8  -6  -3   15.90    1.30
  -8   6  -3   17.50    1.20
   8   6   3   16.60    1.20
  -8   6  -3   14.30    1.20
   8   6   3   15.40    0.90
 -10  -6  -3   28.10    1.90
  10  -6   3   30.30    1.90
  10  -6   3   29.30    1.60
 -10  -6  -3   29.80    1.70
 -10   6  -3   29.10    1.90
  10   6   3   28.70    1.60
  10   6   3   27.30    1.90
 -12  -6  -3   59.69    3.40
 -12  -6  -3   62.89    3.60
  12  -6   3   63.19    3.40
  12  -6   3   64.59    3.60
 -12   6  -3   61.89    3.50
  12   6   3   60.59    3.60
  12   6   3   59.59    3.40
  14  -6   3    4.10    0.50
  14  -6   3    2.60    0.90
 -14  -6  -3    4.00    0.90
 -14  -6  -3    3.10    0.60
  14   6   3    4.40    0.80
  14   6   3    3.90    0.50
  16  -6   3   15.10    1.40
 -16  -6  -3   13.90    1.40
  16  -6   3   14.90    1.00
 -16  -6  -3   15.10    1.20
  16   6   3   13.70    1.10
  16   6   3   15.50    1.40
 -18  -6  -3    0.60    0.70
  18  -6   3   -0.80    0.80
  18  -6   3   -0.40    0.50
 -18  -6  -3    0.90    1.00
  18   6   3    0.20    0.90
  18   6   3    0.30    0.50
 -20  -6  -3    4.10    0.90
 -20  -6  -3    6.00    1.20
  20  -6   3    6.10    1.20
  20  -6   3    5.50    0.70
  20   6   3    4.40    0.70
  20   6   3    6.50    1.10
  22  -6   3    2.80    1.30
  22  -6   3    3.90    0.80
 -22  -6  -3    2.80    1.30
  22   6   3    3.10    0.80
  22   6   3    2.50    1.10
 -24  -6  -3    0.30    1.40
  23  -7  -3    0.20    1.20
 -23  -7   3   -0.90    1.00
 -23  -7   3    0.00    1.20
  23  -7  -3   -0.20    0.80
  23   7  -3   -0.10    1.40
 -23   7   3    0.70    1.40
  23   7  -3    0.00    0.60
 -21  -7   3   -0.80    0.80
  21  -7  -3   -0.30    1.10
  21  -7  -3    0.40    0.60
 -21  -7   3    0.00    1.10
  21   7  -3   -0.60    0.50
 -21   7   3   -0.20    1.10
  21   7  -3   -0.30    1.00
  19  -7  -3   10.70    1.40
  19  -7  -3    7.70    0.90
 -19  -7   3    9.60    1.00
 -19  -7   3    8.00    1.20
  19   7  -3    8.70    0.80
  19   7  -3   12.90    1.30
 -19   7   3   10.00    1.30
 -17  -7   3    6.00    0.80
 -17  -7   3    3.60    1.00
  17  -7  -3    4.60    0.60
  17   7  -3    4.80    0.40
 -17   7   3    3.80    1.00
  17   7  -3    3.80    0.90
 -15  -7   3    0.30    0.80
  15  -7  -3    0.40    0.40
 -15  -7   3    0.20    0.50
 -15   7   3    0.10    0.80
  15   7  -3   -0.30    0.70
 -13  -7   3    2.00    0.50
 -13  -7   3    2.20    0.80
  13  -7  -3    1.60    0.40
  13   7  -3    2.70    0.80
 -13   7   3    2.00    0.90
 -11  -7   3    0.10    0.70
 -11  -7   3    0.00    0.40
  11  -7  -3    0.20    0.30
 -11   7   3    0.50    0.70
  11   7  -3   -0.80    0.60
  11   7  -3    0.90    0.60
   9  -7  -3    0.50    0.30
  -9  -7   3    0.10    0.70
  -9  -7   3    0.50    0.40
   9   7  -3   -0.20    0.70
  -9   7   3    0.20    0.70
   9   7  -3    0.10    0.60
  -7  -7   3   66.39    3.60
  -7  -7   3   66.99    3.80
   7  -7  -3   65.59    3.60
   7   7  -3   67.59    3.70
  -7   7   3   66.99    3.80
   7   7  -3   64.39    3.80
  -5  -7   3  189.28   10.00
   5  -7  -3  186.68   10.00
  -5  -7   3  188.08   10.10
   5   7  -3  188.28   10.10
   5   7  -3  187.88   10.10
  -5   7   3  186.38   10.20
  -5   7   3  189.28   10.10
  -3  -7   3    7.80    0.60
  -3  -7   3    9.50    0.90
   3  -7  -3    9.80    0.60
  -3   7   3    9.40    1.00
   3   7  -3   10.10    1.00
  -3   7   3    9.20    0.80
   3   7  -3    9.40    0.80
   3   7  -3    9.30    1.00
   1  -7  -3    1.00    0.30
  -1  -7   3    1.30    0.60
  -1  -7   3    0.80    0.20
  -1  -7   3    1.30    0.20
   1   7  -3    1.00    0.60
  -1   7   3    0.30    0.60
   1   7  -3    0.80    0.60
   1   7  -3    1.40    0.60
  -1   7   3    1.60    0.50
   1  -7   3   17.30    1.20
  -1  -7  -3   17.60    1.00
  -1  -7  -3   14.60    1.30
  -1   7  -3   14.70    1.30
  -1   7  -3   16.90    1.20
   1   7   3   16.70    1.30
  -1   7  -3   15.40    1.20
   1   7   3   14.70    1.30
   3  -7   3    0.10    0.60
  -3  -7  -3   -0.40    0.60
   3  -7   3    0.30    0.60
   3  -7   3    0.00    0.60
   3   7   3   -0.40    0.60
  -3   7  -3    0.50    0.60
   3   7   3    0.50    0.70
  -3   7  -3   -0.50    0.50
  -3   7  -3    0.80    0.60
   5  -7   3   60.49    3.40
   5  -7   3   60.89    3.40
  -5  -7  -3   57.69    3.30
  -5  -7  -3   54.79    3.40
  -5   7  -3   65.89    3.40
   5   7   3   55.09    3.50
   5   7   3   57.19    3.40
  -5   7  -3   62.99    3.40
  -5   7  -3   61.69    3.50
   7  -7   3    4.60    0.40
  -7  -7  -3    4.10    0.50
  -7  -7  -3    5.20    0.80
   7  -7   3    3.70    0.70
   7   7   3    5.40    0.80
  -7   7  -3    4.90    0.80
  -7   7  -3    5.10    0.80
  -9  -7  -3   17.00    1.40
   9  -7   3   13.40    0.90
  -9  -7  -3   13.90    1.00
   9  -7   3   15.10    1.40
   9   7   3   14.30    1.30
  -9   7  -3   15.50    1.20
 -11  -7  -3    1.60    0.50
  11  -7   3    1.20    0.30
  11  -7   3    1.30    0.70
 -11  -7  -3    1.60    0.80
  11   7   3    0.70    0.80
 -11   7  -3    1.70    0.80
  11   7   3    1.50    0.30
 -13  -7  -3   11.80    1.20
  13  -7   3   10.00    0.80
  13  -7   3   12.10    1.20
 -13  -7  -3   12.20    1.00
  13   7   3    9.60    0.70
  13   7   3    8.70    1.10
  15  -7   3   22.70    1.80
 -15  -7  -3   18.90    1.40
  15  -7   3   19.60    1.30
 -15  -7  -3   22.30    1.80
  15   7   3   19.80    1.80
  15   7   3   19.70    1.30
  17  -7   3    0.30    0.50
 -17  -7  -3    0.40    1.00
  17  -7   3    1.20    1.10
 -17  -7  -3    0.30    0.70
  17   7   3    0.10    0.90
  17   7   3    0.60    0.50
  19  -7   3    1.50    0.60
  19  -7   3    0.80    1.10
 -19  -7  -3    1.10    0.90
 -19  -7  -3    0.80    1.10
  19   7   3    0.50    0.60
  19   7   3    0.30    1.00
  21  -7   3   -0.30    1.20
 -21  -7  -3   -0.40    1.00
  21  -7   3   -0.60    0.70
 -21  -7  -3   -0.30    1.40
  21   7   3   -0.50    1.30
  21   7   3   -0.10    0.70
 -20  -8   3    2.00    0.90
  20  -8  -3    1.10    0.70
 -20  -8   3    2.70    1.30
 -20   8   3    1.90    1.40
  20   8  -3    1.20    1.20
 -18  -8   3    0.10    0.70
  18  -8  -3    0.20    0.60
 -18  -8   3   -0.20    1.10
 -18   8   3    0.00    1.10
  18   8  -3    1.00    1.20
 -16  -8   3    6.50    1.20
  16  -8  -3    5.90    0.70
 -16  -8   3    5.10    0.80
  16   8  -3    6.50    1.20
 -16   8   3    7.10    1.20
 -14  -8   3    0.90    0.50
 -14  -8   3    0.60    1.00
  14  -8  -3    0.70    0.50
 -14   8   3    0.30    0.90
  14   8  -3    0.30    0.90
 -12  -8   3    3.90    1.00
 -12  -8   3    4.40    0.60
  12  -8  -3    4.20    0.50
  12   8  -3    4.10    0.90
 -12   8   3    3.00    0.90
  10  -8  -3   13.40    1.00
 -10  -8   3   17.60    1.50
 -10  -8   3   16.20    1.10
 -10   8   3   14.20    1.50
  10   8  -3   15.50    1.40
   8  -8  -3    0.00    0.30
  -8  -8   3   -0.30    0.30
  -8  -8   3    1.10    0.80
   8   8  -3    0.50    0.80
  -8   8   3    1.10    0.80
   6  -8  -3    2.50    0.40
  -6  -8   3    2.80    0.90
  -6  -8   3    1.70    0.40
  -6   8   3    1.00    0.80
   6   8  -3    1.90    0.80
  -4  -8   3   32.30    1.70
  -4  -8   3   30.80    2.10
   4  -8  -3   29.90    1.70
  -4   8   3   30.00    2.10
  -4   8   3   33.60    2.00
   4   8  -3   30.50    2.00
  -2  -8   3   -0.10    0.70
   2  -8  -3    0.70    0.30
  -2  -8   3    0.60    0.20
  -2   8   3    1.10    0.70
  -2   8   3    0.20    0.70
   2   8  -3    1.20    0.70
   2   8  -3    1.00    0.80
   0  -8  -3   62.99    3.60
   0  -8   3   58.79    3.20
   0  -8   3   61.69    3.60
   0  -8  -3   62.19    3.30
   0   8  -3   56.39    3.60
   0   8   3   58.69    3.50
   0   8  -3   60.79    3.50
   0   8   3   62.69    3.60
   0   8  -3   61.39    3.60
   2  -8   3   -0.70    0.70
  -2  -8  -3   -0.80    0.70
   2  -8   3   -0.30    0.70
   2  -8   3   -0.50    0.70
   2   8   3   -0.10    0.60
  -2   8  -3   -0.30    0.70
  -2   8  -3    0.00    0.70
   2   8   3   -0.90    0.70
  -2   8  -3    0.40    0.70
   4  -8   3    1.80    0.80
  -4  -8  -3    0.50    0.40
   4  -8   3    0.60    0.70
   4  -8   3   -0.50    0.70
  -4  -8  -3    0.30    0.70
   4   8   3    0.60    0.80
   4   8   3    1.10    0.70
  -4   8  -3    0.60    0.70
  -4   8  -3    0.90    0.70
  -4   8  -3    0.80    0.80
   6  -8   3   11.80    1.30
  -6  -8  -3   14.40    1.00
  -6  -8  -3   13.60    1.40
   6  -8   3   15.20    0.80
   6   8   3   12.60    1.30
  -6   8  -3   16.50    1.40
  -6   8  -3   14.60    1.30
  -8  -8  -3    4.10    0.60
   8  -8   3    5.10    1.00
   8  -8   3    3.10    0.30
  -8  -8  -3    4.00    0.90
  -8   8  -3    4.00    1.00
   8   8   3    3.40    0.80
  10  -8   3    4.80    0.50
  10  -8   3    5.20    1.00
 -10  -8  -3    5.90    0.60
 -10  -8  -3    5.10    1.00
  10   8   3    4.50    0.90
 -12  -8  -3    0.20    0.60
  12  -8   3    1.20    0.40
  12  -8   3    0.60    1.00
 -12  -8  -3    0.80    1.00
  12   8   3    0.00    0.80
  14  -8   3    0.00    0.90
 -14  -8  -3    1.40    1.10
 -14  -8  -3    1.50    0.60
  14  -8   3    1.20    0.50
  14   8   3    0.20    0.90
  16  -8   3    2.80    1.20
  16  -8   3    1.50    0.50
 -16  -8  -3    2.20    0.80
 -16  -8  -3    0.70    1.30
  16   8   3    2.10    0.40
  16   8   3    1.00    1.00
 -18  -8  -3    1.50    0.90
  18  -8   3    1.20    1.20
  18  -8   3    1.40    0.60
 -18  -8  -3    1.90    1.30
  18   8   3    0.50    0.40
  18   8   3    2.30    1.20
 -17  -9   3   14.30    1.70
  17  -9  -3   11.10    1.00
 -17  -9   3    9.70    1.20
  17   9  -3   11.50    1.60
 -17   9   3   11.40    1.60
 -15  -9   3    4.50    1.30
 -15  -9   3    4.80    0.80
  15  -9  -3    4.20    0.70
  15   9  -3    4.20    1.30
 -15   9   3    3.90    1.20
 -13  -9   3   -0.60    1.10
  13  -9  -3    0.00    0.50
 -13  -9   3    0.30    0.60
  13   9  -3   -0.10    1.10
 -13   9   3    0.60    1.10
  11  -9  -3    0.40    0.40
 -11  -9   3    0.40    0.50
 -11  -9   3    1.10    1.10
 -11   9   3   -0.30    1.00
  11   9  -3    0.90    1.00
  -9  -9   3    0.10    1.10
   9  -9  -3    0.60    0.40
  -9  -9   3    0.10    0.50
   9   9  -3    0.10    0.90
  -9   9   3    0.70    0.90
  -7  -9   3    0.70    1.00
  -7  -9   3    0.50    0.40
   7  -9  -3    0.80    0.40
   7   9  -3   -0.20    0.80
  -7   9   3    1.80    0.90
   5  -9  -3    0.60    0.40
  -5  -9   3    0.40    0.40
  -5  -9   3    0.10    0.80
  -5   9   3    0.30    0.80
   5   9  -3    1.30    0.90
   3  -9  -3   13.50    0.90
   3  -9  -3   13.90    1.40
  -3  -9   3   12.40    0.90
  -3  -9   3   15.10    1.40
   3   9  -3   14.30    1.40
  -3   9   3   12.00    1.40
  -1  -9   3    1.10    0.30
   1  -9  -3    0.00    0.80
  -1  -9   3    0.70    0.80
   1  -9  -3    0.80    0.40
   1   9  -3    1.10    0.90
   1   9  -3    0.60    0.80
  -1   9   3    2.00    0.80
  -1   9   3    2.20    0.90
  -1  -9  -3    7.50    1.10
   1  -9   3    8.40    1.20
   1  -9   3    8.80    1.10
   1  -9   3    7.70    0.50
   1   9   3    6.00    1.10
  -1   9  -3    8.50    1.20
  -1   9  -3    4.90    1.10
   1   9   3    5.90    1.10
  -3  -9  -3    1.90    0.50
   3  -9   3    0.90    1.00
  -3  -9  -3    2.20    0.90
   3   9   3    1.30    0.80
  -3   9  -3    0.90    1.00
   3   9   3    0.90    0.90
  -5  -9  -3   17.20    1.60
   5  -9   3   14.30    1.70
  -5  -9  -3   15.50    1.10
   5   9   3   14.30    1.50
  -5   9  -3   17.10    1.60
   5   9   3   13.30    1.40
  -7  -9  -3    8.20    1.30
  -7  -9  -3   10.60    0.90
   7  -9   3   10.60    0.70
   7   9   3   11.90    1.30
  -9  -9  -3    1.40    0.60
  -9  -9  -3    2.00    1.10
   9  -9   3    1.00    0.30
   9   9   3    0.30    0.90
  11  -9   3    0.00    0.40
 -11  -9  -3    0.40    0.60
 -11  -9  -3   -0.70    1.20
  11   9   3    0.30    1.00
 -13  -9  -3    0.20    0.70
  13  -9   3    0.20    0.50
 -13  -9  -3   -0.60    1.10
  13   9   3    1.70    1.10
 -15  -9  -3   -0.20    1.30
 -15  -9  -3    0.30    0.80
  15  -9   3    1.40    0.60
  15   9   3    0.70    1.20
 -12 -10   3    1.60    0.70
 -12 -10   3    1.90    1.50
  12 -10  -3    1.70    0.60
  12  10  -3    1.70    1.30
 -12  10   3    0.60    1.50
  10 -10  -3    1.70    0.50
 -10 -10   3    1.50    0.60
 -10 -10   3    3.10    1.30
  10  10  -3    1.20    1.20
 -10  10   3    2.50    1.30
   8 -10  -3    6.90    0.60
  -8 -10   3    5.60    0.70
  -8 -10   3    7.80    1.40
   8  10  -3    5.30    1.30
  -8  10   3    4.20    1.30
  -6 -10   3    3.20    0.60
   6 -10  -3    3.70    0.50
  -6 -10   3    4.30    1.30
   6  10  -3    3.30    1.30
  -6  10   3    3.80    1.20
  -4 -10   3    1.70    0.50
   4 -10  -3    2.60    1.10
   4 -10  -3    1.90    0.40
  -4 -10   3    1.90    1.10
  -4  10   3    1.00    1.10
   4  10  -3    2.10    1.20
  -2 -10   3    9.60    1.50
   2 -10  -3   10.30    1.40
   2 -10  -3    9.80    0.90
  -2 -10   3   10.10    0.80
   2  10  -3   10.40    1.40
  -2  10   3    9.20    1.40
   0 -10  -3   -0.10    1.20
   0 -10   3    0.60    0.30
   0 -10   3   -0.50    1.00
   0 -10  -3   -0.30    0.50
   0 -10   3    0.70    1.00
   0  10  -3    0.20    1.00
   0  10   3    0.10    1.10
   0  10  -3    0.30    1.20
   0  10   3    0.50    1.30
  -2 -10  -3    9.70    0.80
  -2 -10  -3   11.10    1.40
  -2  10  -3    7.80    1.40
   2  10   3    9.90    1.30
   2  10   3    7.80    1.40
  -4 -10  -3    9.70    0.80
  -4 -10  -3    9.50    1.40
   4  10   3    7.10    1.40
   4  10   3    7.20    1.30
  -6 -10  -3    6.80    0.80
  -6 -10  -3    6.80    1.40
   6  10   3    4.70    1.40
   8 -10   3   -0.30    0.30
  -8 -10  -3   -0.40    0.60
  -8 -10  -3    0.10    1.40
   8  10   3   -0.80    1.30
 -10 -10  -3    0.60    0.70
  10 -10   3    0.40    0.40
 -10 -10  -3   -0.70    1.40
  10  10   3   -1.10    1.20
 -30   0   4    5.00    1.10
 -30   0   4    4.10    1.30
  30   0  -4    5.90    1.30
  28   0  -4    1.00    1.00
 -28   0   4    1.80    0.80
 -28   0   4    0.30    1.10
 -26   0   4    0.20    0.70
 -26   0   4    0.50    0.80
  26   0  -4    2.00    0.90
  24   0  -4   14.70    1.40
 -24   0   4   14.10    1.20
 -24   0   4   14.30    1.30
 -22   0   4    1.10    0.70
  22   0  -4    0.80    0.70
 -22   0   4    0.90    0.50
  20   0  -4    0.90    0.60
  20   0  -4    2.20    0.60
 -20   0   4    1.20    0.50
 -20   0   4    0.50    0.60
  18   0  -4   16.10    1.10
 -18   0   4   16.30    1.10
  18   0  -4   15.60    1.10
 -18   0   4   14.40    1.20
  18   0  -4   17.80    1.20
  16   0  -4   48.70    2.60
  16   0  -4   48.00    2.60
 -16   0   4   45.10    2.60
 -16   0   4   48.00    2.60
 -16   0   4   47.60    2.70
  16   0  -4   40.90    2.70
  16   0  -4   45.40    2.60
 -16   0   4   50.09    2.60
  14   0  -4  145.59    7.60
 -14   0   4  146.89    7.60
  14   0  -4  142.29    7.60
 -14   0   4  146.19    7.60
  14   0  -4  134.69    7.70
 -14   0   4  143.39    7.70
 -14   0   4  139.79    7.60
  14   0  -4  144.79    7.60
  12   0  -4   11.50    0.70
  12   0  -4   10.50    0.80
  12   0  -4   11.90    0.80
  12   0  -4   11.10    0.70
 -12   0   4    9.90    0.80
 -12   0   4   13.10    0.70
 -12   0   4    9.20    0.70
 -12   0   4   12.20    0.80
 -10   0   4  109.79    5.80
  10   0  -4  106.09    5.80
 -10   0   4  106.89    5.80
  10   0  -4  109.49    5.80
 -10   0   4  104.49    5.80
  10   0  -4  108.59    5.80
 -10   0   4  114.49    5.80
  10   0  -4  106.59    5.80
  -8   0   4    8.10    0.50
  -8   0   4    7.40    0.50
  -8   0   4    8.40    0.50
   8   0  -4    7.50    0.50
  -8   0   4    6.60    0.50
   8   0  -4    9.20    0.50
   8   0  -4    6.80    0.50
   8   0  -4    7.70    0.50
  -6   0   4  536.05   27.40
   6   0  -4  508.25   27.40
  -6   0   4  522.75   27.40
   6   0  -4  506.55   27.40
  -6   0   4  527.25   27.40
  -6   0   4  516.25   27.40
   6   0  -4  519.45   27.40
  -4   0   4  730.43   38.20
   4   0  -4  717.43   38.20
  -4   0   4  756.52   38.20
  -4   0   4  687.13   38.20
   4   0  -4  732.13   38.20
  -4   0   4  750.02   38.20
   4   0  -4  704.23   38.20
   2   0  -4 5016.70  269.67
  -2   0   4 5030.80  269.67
  -2   0   4 5320.47  269.67
   2   0  -4 4882.31  269.67
   2   0  -4 5162.98  269.67
  -2   0   4 5161.48  269.67
  -2   0   4 5260.67  269.67
   0   0   4 3212.38  165.08
   0   0   4 3016.30  165.08
   0   0   4 3144.49  165.08
   0   0  -4 2970.10  165.08
   0   0   4 3214.78  165.08
   0   0  -4 3202.88  165.08
   0   0  -4 3175.58  165.08
  -2   0  -4 3833.42  210.48
   2   0   4 3876.11  210.58
  -2   0  -4 3809.62  210.58
   2   0   4 4034.30  210.58
  -2   0  -4 3999.90  210.58
  -2   0  -4 4196.88  210.58
   2   0   4 3906.31  210.58
   2   0   4 4319.67  210.58
  -4   0  -4 3713.63  197.28
   4   0   4 3653.53  197.28
   4   0   4 3693.83  197.28
   4   0   4 3778.42  197.18
  -4   0  -4 3717.33  197.28
  -4   0  -4 3824.12  197.38
   4   0   4 3800.12  197.28
  -4   0  -4 3781.92  197.38
   6   0   4  142.29    7.70
   6   0   4  139.89    7.70
  -6   0  -4  151.68    7.70
  -6   0  -4  147.69    7.70
  -6   0  -4  142.29    7.70
   6   0   4  138.99    7.70
   6   0   4  148.19    7.70
   8   0   4  233.88   12.20
   8   0   4  231.38   12.20
  -8   0  -4  228.58   12.20
   8   0   4  229.48   12.20
  -8   0  -4  224.98   12.10
  -8   0  -4  230.68   12.20
   8   0   4  227.38   12.20
  10   0   4  163.78    8.10
 -10   0  -4  155.58    8.00
 -10   0  -4  154.48    8.10
  10   0   4  145.29    8.10
  10   0   4  142.49    8.00
 -10   0  -4  148.59    8.00
  10   0   4  148.19    8.10
 -12   0  -4   24.50    1.40
  12   0   4   23.90    1.40
  12   0   4   23.20    1.40
 -12   0  -4   20.60    1.40
  12   0   4   24.20    1.40
 -12   0  -4   27.80    1.40
  12   0   4   22.30    1.40
  14   0   4    0.10    0.40
 -14   0  -4    0.00    0.30
 -14   0  -4   -0.10    0.40
  14   0   4   -0.40    0.40
  14   0   4    0.00    0.40
  14   0   4   -0.10    0.30
  16   0   4   75.99    4.10
 -16   0  -4   72.29    4.10
 -16   0  -4   72.39    4.10
  16   0   4   73.99    4.10
  16   0   4   79.49    4.20
  18   0   4   71.49    3.70
 -18   0  -4   67.59    3.60
  18   0   4   60.39    3.70
 -18   0  -4   63.69    3.70
  20   0   4   -0.30    0.70
 -20   0  -4    0.50    0.50
 -20   0  -4    0.00    0.60
  22   0   4  124.69    6.60
 -22   0  -4  117.09    6.40
 -22   0  -4  114.09    6.50
 -24   0  -4    0.50    0.70
 -24   0  -4    0.80    0.90
  24   0   4    0.00    0.90
  26   0   4    3.60    1.10
 -26   0  -4    2.80    0.80
  28   0   4    1.90    1.50
 -28   0  -4    2.40    1.00
 -29  -1   4    2.10    1.30
  29  -1  -4    0.70    1.10
 -29   1   4    3.20    1.20
  29   1  -4    2.80    1.20
 -29   1   4    0.80    0.80
 -27  -1   4    0.20    0.90
  27  -1  -4   -0.90    0.90
  27   1  -4   -0.20    0.90
 -27   1   4   -0.70    0.90
 -27   1   4   -0.40    0.70
  25  -1  -4    9.10    1.20
 -25  -1   4    8.80    1.20
 -25  -1   4   11.30    1.10
 -25   1   4    9.60    1.20
  25   1  -4   11.60    1.20
 -25   1   4   10.30    1.00
 -23  -1   4    3.10    0.70
 -23  -1   4    3.50    0.80
  23  -1  -4    4.00    0.80
 -23   1   4    2.20    0.60
  23   1  -4    1.90    0.70
  23   1  -4    2.10    0.80
 -23   1   4    1.20    0.80
  21  -1  -4   77.49    4.40
 -21  -1   4   78.89    4.30
  21  -1  -4   82.09    4.30
 -21  -1   4   75.89    4.40
  21   1  -4   78.89    4.40
  21   1  -4   77.09    4.30
 -21   1   4   73.59    4.40
 -21   1   4   80.59    4.30
 -19  -1   4    7.50    0.70
  19  -1  -4    5.30    0.60
  19  -1  -4    7.20    0.80
 -19  -1   4    7.70    0.90
 -19   1   4    6.10    0.80
 -19   1   4    9.20    0.70
  19   1  -4    4.90    0.70
  19   1  -4    7.80    0.80
 -17  -1   4    0.10    0.40
 -17  -1   4   -0.10    0.40
  17  -1  -4    0.20    0.40
  17  -1  -4    0.10    0.50
 -17  -1   4    0.50    0.50
  17   1  -4   -0.30    0.40
 -17   1   4    0.20    0.50
  17   1  -4   -0.20    0.50
  17   1  -4   -0.10    0.40
 -17   1   4    0.10    0.30
 -15  -1   4    0.20    0.40
  15  -1  -4    0.20    0.30
  15  -1  -4    0.00    0.40
 -15  -1   4    0.10    0.40
 -15  -1   4    0.20    0.30
  15  -1  -4   -0.20    0.40
 -15   1   4    0.40    0.40
  15   1  -4    0.00    0.30
  15   1  -4    0.50    0.40
 -15   1   4    0.20    0.30
  15   1  -4    0.20    0.30
  15   1  -4    0.20    0.40
 -13  -1   4  102.19    5.30
 -13  -1   4   93.29    5.30
  13  -1  -4   96.19    5.30
  13  -1  -4   99.89    5.30
 -13  -1   4   99.49    5.30
  13  -1  -4   99.49    5.30
  13   1  -4  103.49    5.30
 -13   1   4   96.89    5.40
 -13   1   4  103.19    5.20
 -13   1   4   94.49    5.30
 -13   1   4  105.29    5.30
  13   1  -4   96.89    5.30
  13   1  -4   96.99    5.30
  13   1  -4   92.09    5.30
 -11  -1   4   61.79    3.40
 -11  -1   4   60.59    3.40
 -11  -1   4   56.79    3.40
  11  -1  -4   65.99    3.40
  11  -1  -4   59.19    3.40
  11  -1  -4   61.09    3.40
 -11   1   4   69.59    3.40
 -11   1   4   65.49    3.30
  11   1  -4   65.39    3.40
 -11   1   4   63.79    3.50
  11   1  -4   62.49    3.40
  11   1  -4   61.39    3.40
 -11   1   4   61.99    3.40
  -9  -1   4  122.59    6.80
   9  -1  -4  127.99    6.70
   9  -1  -4  133.69    6.80
  -9  -1   4  124.19    6.70
   9  -1  -4  119.59    6.80
  -9  -1   4  129.19    6.80
   9   1  -4  121.59    6.80
  -9   1   4  124.89    6.70
  -9   1   4  122.29    6.80
   9   1  -4  138.49    6.80
   9   1  -4  129.99    6.80
  -9   1   4  133.29    6.80
  -9   1   4  129.19    6.70
   9   1  -4  120.29    6.80
  -7  -1   4   75.29    3.90
  -7  -1   4   76.99    3.90
   7  -1  -4   70.99    3.90
   7  -1  -4   73.79    3.90
  -7  -1   4   72.79    4.00
   7  -1  -4   70.99    3.90
  -7  -1   4   72.09    3.90
   7   1  -4   71.69    3.90
  -7   1   4   79.99    3.90
  -7   1   4   72.09    3.90
   7   1  -4   73.39    3.90
  -7   1   4   72.89    4.00
   7   1  -4   73.29    4.00
  -7   1   4   72.59    3.90
   7   1  -4   73.19    3.90
   5  -1  -4  372.16   20.70
  -5  -1   4  391.06   20.70
  -5  -1   4  402.86   20.70
   5  -1  -4  411.66   20.70
  -5  -1   4  378.96   20.70
   5  -1  -4  391.86   20.70
   5   1  -4  401.56   20.80
   5   1  -4  397.26   20.70
   5   1  -4  392.26   20.70
  -5   1   4  400.16   20.70
  -5   1   4  400.06   20.80
  -5   1   4  363.26   20.80
  -5   1   4  402.76   20.70
   3  -1  -4   11.30    0.70
  -3  -1   4   11.20    0.70
   3  -1  -4   11.70    0.60
   3  -1  -4   12.20    0.60
  -3  -1   4   11.90    0.70
  -3  -1   4   11.40    0.60
  -3   1   4   11.20    0.70
   3   1  -4   11.00    0.70
  -3   1   4   10.50    0.60
   3   1  -4   10.50    0.60
   3   1  -4   10.30    0.70
  -3   1   4   10.70    0.70
  -1  -1   4  193.88   10.30
   1  -1  -4  196.18   10.30
  -1  -1   4  183.58   10.30
   1  -1  -4  191.88   10.30
  -1  -1   4  197.38   10.30
   1  -1  -4  199.18   10.30
   1   1  -4  198.08   10.30
   1   1  -4  193.28   10.30
  -1   1   4  186.48   10.30
  -1   1   4  200.08   10.30
  -1   1   4  195.48   10.30
  -1   1   4  196.48   10.30
   1  -1   4 1215.88   66.59
  -1  -1  -4 1232.38   66.59
   1  -1   4 1262.17   66.59
  -1  -1  -4 1275.17   66.59
  -1  -1  -4 1290.87   66.59
   1   1   4 1291.07   66.59
   1   1   4 1269.37   66.59
  -1   1  -4 1244.98   66.59
   1   1   4 1267.97   66.59
  -1   1  -4 1254.87   66.59
   1   1   4 1275.87   66.59
   1   1   4 1286.87   66.59
   3  -1   4   28.20    1.60
   3  -1   4   30.90    1.60
  -3  -1  -4   30.90    1.60
  -3  -1  -4   30.60    1.60
  -3  -1  -4   29.30    1.60
   3  -1   4   29.60    1.60
  -3   1  -4   31.20    1.60
  -3   1  -4   28.50    1.60
  -3   1  -4   29.00    1.60
   3   1   4   30.20    1.60
   3   1   4   29.10    1.60
   3   1   4   28.90    1.60
   3   1   4   28.30    1.60
   3   1   4   28.90    1.60
  -5  -1  -4  167.78    8.70
   5  -1   4  167.78    8.70
  -5  -1  -4  167.08    8.70
  -5  -1  -4  161.48    8.70
   5  -1   4  165.78    8.70
  -5   1  -4  161.88    8.70
   5   1   4  166.38    8.70
  -5   1  -4  170.08    8.70
   5   1   4  157.68    8.70
   5   1   4  160.98    8.70
   5   1   4  157.28    8.70
  -5   1  -4  164.88    8.70
   7  -1   4   30.50    1.80
   7  -1   4   30.70    1.70
  -7  -1  -4   29.40    1.70
  -7  -1  -4   32.20    1.70
  -7  -1  -4   31.40    1.70
   7  -1   4   30.10    1.70
  -7   1  -4   31.70    1.70
   7   1   4   34.20    1.70
   7   1   4   32.10    1.70
   7   1   4   31.10    1.70
  -7   1  -4   28.80    1.70
  -9  -1  -4  127.49    6.70
   9  -1   4  124.29    6.70
   9  -1   4  127.09    6.70
   9  -1   4  127.69    6.70
  -9  -1  -4  132.19    6.70
  -9  -1  -4  126.79    6.70
   9  -1   4  126.19    6.80
   9   1   4  130.99    6.70
  -9   1  -4  118.49    6.70
   9   1   4  127.29    6.70
   9   1   4  128.19    6.70
  -9   1  -4  122.39    6.70
   9   1   4  120.69    6.70
  11  -1   4   83.29    4.40
  11  -1   4   81.99    4.40
  11  -1   4   84.89    4.40
 -11  -1  -4   74.79    4.40
 -11  -1  -4   82.19    4.40
  11  -1   4   83.29    4.40
 -11  -1  -4   80.89    4.40
 -11   1  -4   82.99    4.40
  11   1   4   78.49    4.40
  11   1   4   84.39    4.40
 -11   1  -4   76.09    4.40
  11   1   4   82.89    4.40
  11   1   4   83.19    4.40
  13  -1   4   27.10    1.60
  13  -1   4   28.70    1.70
 -13  -1  -4   27.10    1.60
 -13  -1  -4   27.80    1.60
  13  -1   4   29.00    1.60
 -13  -1  -4   30.90    1.60
  13   1   4   27.00    1.60
 -13   1  -4   23.80    1.50
  13   1   4   24.70    1.60
 -13   1  -4   28.10    1.60
  13   1   4   28.80    1.60
  13   1   4   25.70    1.60
 -15  -1  -4   21.20    1.40
  15  -1   4   22.50    1.40
 -15  -1  -4   20.00    1.30
  15  -1   4   21.70    1.30
  15   1   4   24.00    1.40
  15   1   4   20.10    1.40
  15   1   4   18.00    1.30
 -15   1  -4   23.70    1.40
 -15   1  -4   21.90    1.30
  15   1   4   21.80    1.30
 -17  -1  -4   42.60    2.70
  17  -1   4   50.79    2.80
 -17  -1  -4   49.40    2.80
  17  -1   4   46.90    2.70
  17   1   4   49.30    2.80
  17   1   4   47.70    2.70
 -17   1  -4   48.60    2.70
 -17   1  -4   45.40    2.70
  17   1   4   48.50    2.70
 -19  -1  -4    0.50    0.50
  19  -1   4    0.90    0.60
 -19  -1  -4    1.20    0.60
  19  -1   4    0.00    0.60
 -19   1  -4    0.90    0.60
  19   1   4    0.20    0.60
 -19   1  -4    0.00    0.40
  21  -1   4    3.50    0.70
 -21  -1  -4    4.00    0.90
  21  -1   4    4.30    0.90
 -21  -1  -4    3.40    0.70
  21   1   4    4.90    0.90
 -21   1  -4    3.50    0.80
 -21   1  -4    4.50    0.60
 -23  -1  -4   56.29    3.30
  23  -1   4   57.89    3.40
 -23  -1  -4   54.89    3.20
 -23   1  -4   52.19    3.10
  23   1   4   52.89    3.40
 -25  -1  -4    1.00    0.70
  25  -1   4   -0.40    1.10
 -25  -1  -4    0.30    0.90
 -25   1  -4    0.70    0.70
  25   1   4    1.00    1.00
 -27  -1  -4    0.20    0.90
  27  -1   4    1.30    1.20
  27   1   4    0.30    1.10
 -27   1  -4    0.50    0.80
  30  -2  -4   -0.10    1.20
 -30  -2   4    1.70    1.30
  30   2  -4    0.90    1.40
 -30   2   4    2.50    1.30
 -30   2   4    1.40    0.90
 -28  -2   4    1.70    1.10
  28  -2  -4    0.80    1.10
  28   2  -4    1.10    1.10
 -28   2   4    2.20    1.10
 -28   2   4    0.60    0.70
 -26  -2   4    2.90    1.00
  26  -2  -4    5.30    1.10
 -26   2   4    2.60    0.70
  26   2  -4    2.30    1.00
 -26   2   4    2.40    1.00
  26   2  -4    3.20    0.80
  24  -2  -4    0.00    0.60
  24  -2  -4    1.40    0.80
 -24  -2   4    0.00    0.80
  24   2  -4    1.70    0.70
 -24   2   4    1.40    0.60
 -24   2   4   -0.20    0.80
  24   2  -4    1.00    0.80
  22  -2  -4   25.20    1.80
  22  -2  -4   25.90    1.70
 -22  -2   4   24.10    1.80
 -22   2   4   25.10    1.80
  22   2  -4   26.60    1.80
 -22   2   4   24.20    1.60
  22   2  -4   24.60    1.70
 -20  -2   4   62.19    3.40
  20  -2  -4   60.29    3.40
  20  -2  -4   59.39    3.30
  20   2  -4   59.29    3.40
 -20   2   4   57.09    3.40
  20   2  -4   60.69    3.30
 -20   2   4   56.09    3.30
  18  -2  -4   13.20    1.00
 -18  -2   4   14.80    1.00
 -18  -2   4   13.50    1.10
  18  -2  -4   14.40    1.10
  18   2  -4   15.00    1.10
  18   2  -4   15.70    1.10
  18   2  -4   13.60    1.10
 -18   2   4   14.10    1.20
 -18   2   4   14.90    1.00
 -16  -2   4  118.59    6.10
 -16  -2   4  116.49    6.10
  16  -2  -4  120.49    6.00
  16  -2  -4  107.79    6.10
 -16  -2   4  107.39    6.10
  16   2  -4  105.39    6.10
  16   2  -4  118.39    6.10
  16   2  -4  112.79    6.10
 -16   2   4  110.49    6.10
 -16   2   4  107.59    6.00
  14  -2  -4    3.20    0.50
  14  -2  -4    3.60    0.40
 -14  -2   4    3.00    0.50
 -14  -2   4    2.90    0.50
 -14  -2   4    4.10    0.50
 -14   2   4    4.30    0.60
 -14   2   4    3.10    0.40
  14   2  -4    2.80    0.40
  14   2  -4    4.40    0.60
  14   2  -4    2.50    0.50
 -12  -2   4   77.39    4.20
 -12  -2   4   77.29    4.20
 -12  -2   4   78.59    4.10
  12  -2  -4   75.79    4.10
  12  -2  -4   75.29    4.20
  12  -2  -4   82.39    4.20
 -12   2   4   74.09    4.20
  12   2  -4   76.79    4.20
  12   2  -4   81.09    4.10
 -12   2   4   71.39    4.10
  12   2  -4   79.19    4.20
  12   2  -4   73.59    4.10
 -10  -2   4   12.50    0.90
 -10  -2   4   11.70    0.90
  10  -2  -4   13.00    0.80
 -10  -2   4   12.80    0.80
  10  -2  -4   12.60    0.90
  10  -2  -4   14.40    0.90
 -10   2   4   14.80    0.80
  10   2  -4   13.90    0.90
  10   2  -4   12.60    0.80
 -10   2   4   13.00    0.80
  10   2  -4   14.00    0.90
  -8  -2   4    2.30    0.40
  -8  -2   4    3.80    0.30
   8  -2  -4    2.60    0.30
  -8  -2   4    2.40    0.30
   8  -2  -4    2.50    0.30
   8   2  -4    2.40    0.30
  -8   2   4    2.00    0.20
   8   2  -4    3.00    0.40
   8   2  -4    2.50    0.30
  -8   2   4    2.90    0.20
  -8   2   4    2.30    0.40
   6  -2  -4  233.58   12.10
   6  -2  -4  225.08   12.00
  -6  -2   4  221.88   12.00
  -6  -2   4  231.38   12.10
  -6   2   4  222.58   12.10
  -6   2   4  232.08   12.00
  -6   2   4  231.58   12.00
   6   2  -4  225.08   12.00
   6   2  -4  231.08   12.10
   6   2  -4  224.78   12.10
  -4  -2   4  313.47   16.00
  -4  -2   4  294.57   16.00
   4  -2  -4  308.07   16.00
   4  -2  -4  275.87   16.00
  -4  -2   4  304.87   16.00
   4   2  -4  311.27   16.00
   4   2  -4  324.37   16.00
   4   2  -4  301.47   16.00
  -4   2   4  309.97   16.00
   4   2  -4  290.37   16.00
  -4   2   4  293.37   16.10
  -4   2   4  310.27   16.00
  -2  -2   4  150.28    8.10
  -2  -2   4  150.28    8.10
  -2  -2   4  161.68    8.10
   2  -2  -4  151.58    8.10
   2  -2  -4  151.88    8.10
  -2  -2   4  154.38    8.20
   2   2  -4  149.39    8.20
   2   2  -4  154.68    8.20
  -2   2   4  154.88    8.10
   2   2  -4  161.08    8.10
  -2   2   4  149.59    8.10
  -2   2   4  153.38    8.20
   2   2  -4  153.08    8.10
   0  -2   4  393.86   21.50
   0  -2   4  409.66   21.40
   0  -2  -4  402.06   21.50
   0  -2   4  406.46   21.40
   0  -2   4  408.66   21.50
   0   2   4  408.06   21.50
   0   2   4  401.26   21.50
   0   2  -4  422.56   21.50
   0   2  -4  398.36   21.50
   0   2   4  414.86   21.50
   0   2  -4  407.36   21.50
   2  -2   4    2.40    0.20
   2  -2   4    1.90    0.30
  -2  -2  -4    1.90    0.20
   2  -2   4    2.10    0.20
  -2  -2  -4    2.10    0.30
  -2  -2  -4    2.50    0.30
   2   2   4    2.40    0.30
   2   2   4    2.20    0.30
  -2   2  -4    2.60    0.30
   2   2   4    2.00    0.20
  -2   2  -4    2.00    0.30
   2   2   4    2.50    0.20
   4  -2   4   37.80    2.10
  -4  -2  -4   39.90    2.20
   4  -2   4   37.30    2.10
  -4  -2  -4   38.20    2.20
   4  -2   4   39.40    2.20
  -4  -2  -4   39.20    2.10
   4  -2   4   38.20    2.20
  -4   2  -4   41.90    2.10
  -4   2  -4   40.70    2.10
   4   2   4   40.50    2.10
   4   2   4   39.70    2.10
  -4   2  -4   41.30    2.10
   4   2   4   40.10    2.20
   4   2   4   36.50    2.10
  -4   2  -4   42.60    2.20
   4   2   4   36.30    2.20
  -6  -2  -4  682.53   36.60
  -6  -2  -4  673.93   36.60
   6  -2   4  717.03   36.60
   6  -2   4  689.63   36.60
   6  -2   4  654.93   36.60
  -6  -2  -4  723.73   36.60
  -6   2  -4  687.43   36.60
   6   2   4  711.83   36.60
  -6   2  -4  704.43   36.50
  -6   2  -4  715.03   36.60
   6   2   4  678.33   36.60
   6   2   4  703.83   36.60
  -6   2  -4  709.73   36.50
   6   2   4  655.23   36.60
  -8  -2  -4    0.30    0.30
   8  -2   4    0.40    0.30
  -8  -2  -4    0.80    0.30
   8  -2   4    0.30    0.20
   8  -2   4    0.30    0.30
  -8  -2  -4    0.50    0.30
   8   2   4    0.00    0.30
   8   2   4    0.30    0.30
  -8   2  -4    0.30    0.20
  -8   2  -4    0.20    0.20
   8   2   4    0.60    0.40
   8   2   4    0.00    0.30
  -8   2  -4    0.80    0.20
  10  -2   4    0.20    0.30
  10  -2   4    0.60    0.40
 -10  -2  -4   -0.10    0.30
  10  -2   4    0.00    0.20
 -10  -2  -4    0.10    0.30
 -10  -2  -4    0.40    0.30
 -10   2  -4   -0.10    0.30
 -10   2  -4    0.30    0.30
 -10   2  -4   -0.20    0.20
  10   2   4    0.20    0.30
  10   2   4   -0.20    0.30
  10   2   4    0.30    0.30
  10   2   4   -0.40    0.30
 -12  -2  -4   26.50    1.60
 -12  -2  -4   28.50    1.60
  12  -2   4   28.10    1.60
  12  -2   4   28.30    1.50
 -12  -2  -4   26.70    1.60
  12  -2   4   27.40    1.50
  12   2   4   25.10    1.60
  12   2   4   23.80    1.60
 -12   2  -4   23.30    1.50
 -12   2  -4   27.80    1.60
  12   2   4   27.20    1.60
  12   2   4   27.50    1.60
 -14  -2  -4  100.89    5.00
  14  -2   4   94.19    4.90
  14  -2   4   91.69    5.00
 -14  -2  -4   90.99    5.00
 -14  -2  -4   93.09    5.00
 -14   2  -4   87.89    4.90
  14   2   4   93.39    5.00
  14   2   4   84.99    5.00
 -14   2  -4   90.79    5.00
  14   2   4   88.49    5.00
 -16  -2  -4  126.59    6.90
  16  -2   4  130.49    7.00
  16  -2   4  127.99    6.90
 -16  -2  -4  122.09    6.90
  16   2   4  131.89    6.90
  16   2   4  126.49    6.90
 -16   2  -4  124.79    6.80
  16   2   4  128.09    6.90
 -16   2  -4  133.89    6.90
  18  -2   4    2.00    0.50
 -18  -2  -4    2.40    0.70
 -18  -2  -4    2.10    0.60
  18  -2   4    1.20    0.70
  18   2   4    1.70    0.70
 -18   2  -4    2.60    0.50
  18   2   4    2.60    0.60
 -18   2  -4    2.70    0.70
  18   2   4    0.90    0.60
 -20  -2  -4    0.30    0.70
 -20  -2  -4   -0.20    0.60
  20  -2   4    1.00    0.70
  20  -2   4    0.40    0.60
  20   2   4   -0.30    0.70
 -20   2  -4    1.00    0.40
 -20   2  -4    0.20    0.70
  20   2   4    0.70    0.80
 -22  -2  -4    1.20    0.90
  22  -2   4    1.30    0.80
  22  -2   4    1.50    0.60
 -22   2  -4    1.10    0.50
  22   2   4    2.30    0.80
  24  -2   4   10.40    1.20
 -24  -2  -4    7.30    1.30
  24  -2   4    7.50    1.00
  24   2   4   10.10    1.20
 -24   2  -4    7.50    0.80
 -26  -2  -4    5.80    1.40
  26  -2   4    6.80    1.30
  26   2   4    7.00    1.30
 -26   2  -4    5.20    0.80
 -29  -3   4    0.10    1.30
  29  -3  -4   -0.50    1.20
  29   3  -4   -0.70    1.10
 -29   3   4    0.50    1.30
  29   3  -4   -0.30    1.00
 -29   3   4   -0.10    0.70
  27  -3  -4    0.80    1.00
 -27  -3   4    1.30    1.10
  27  -3  -4   -0.10    0.80
  27   3  -4    0.20    0.80
 -27   3   4    0.00    0.60
 -27   3   4   -0.40    1.00
  27   3  -4    0.50    1.00
 -25  -3   4    2.30    0.90
  25  -3  -4    2.70    1.10
  25  -3  -4    2.10    0.70
  25   3  -4    3.90    0.90
 -25   3   4    2.80    0.60
 -25   3   4    1.50    0.90
  25   3  -4    2.80    0.80
  23  -3  -4    0.00    0.60
  23  -3  -4    0.60    0.80
 -23  -3   4    0.60    0.80
 -23   3   4    0.70    0.50
  23   3  -4    1.40    0.80
 -23   3   4    0.10    0.80
  23   3  -4    0.70    0.60
  21  -3  -4   10.90    1.20
 -21  -3   4   14.40    1.20
 -21  -3   4   15.00    1.30
  21  -3  -4   14.30    1.10
 -21   3   4   12.50    1.00
  21   3  -4   10.10    1.00
 -21   3   4   13.50    1.30
  21   3  -4   13.10    1.20
 -19  -3   4    6.10    0.90
  19  -3  -4    5.50    0.80
  19  -3  -4    6.20    0.60
 -19   3   4    7.60    0.90
 -19   3   4    6.10    0.60
  19   3  -4    5.80    0.90
  19   3  -4    8.60    0.90
  19   3  -4    6.30    0.70
  17  -3  -4    2.70    0.40
 -17  -3   4    1.40    0.50
  17  -3  -4    2.40    0.60
 -17  -3   4    2.40    0.60
  17   3  -4    3.40    0.60
 -17   3   4    2.20    0.40
  17   3  -4    1.60    0.40
  17   3  -4    1.90    0.60
 -17   3   4    2.40    0.60
  15  -3  -4    9.90    0.70
  15  -3  -4    8.50    0.80
 -15  -3   4   10.50    0.90
 -15  -3   4    8.80    0.80
 -15   3   4    8.30    0.60
 -15   3   4    8.30    0.80
  15   3  -4    8.50    0.70
  15   3  -4   10.30    0.80
  15   3  -4    7.90    0.80
 -13  -3   4   10.60    0.90
  13  -3  -4   14.10    0.80
 -13  -3   4   13.40    0.80
  13  -3  -4   11.00    0.90
 -13   3   4   13.10    1.00
 -13   3   4   13.30    0.80
  13   3  -4    8.50    0.80
  13   3  -4   12.10    0.90
  13   3  -4   11.40    0.90
  11  -3  -4   47.70    2.80
 -11  -3   4   51.39    2.80
  11  -3  -4   49.70    2.80
 -11  -3   4   55.59    2.90
 -11  -3   4   49.30    2.90
 -11   3   4   55.09    2.80
  11   3  -4   50.59    2.90
  11   3  -4   50.29    2.80
 -11   3   4   51.39    2.80
 -11   3   4   53.19    2.90
  -9  -3   4 1626.54   86.09
  -9  -3   4 1568.74   85.99
   9  -3  -4 1626.54   85.99
   9  -3  -4 1630.44   86.09
   9   3  -4 1599.94   85.99
   9   3  -4 1745.43   85.99
  -9   3   4 1653.33   85.99
  -9   3   4 1611.14   86.09
  -9   3   4 1597.04   85.99
   9   3  -4 1605.74   86.09
   9   3  -4 1619.84   86.09
  -9   3   4 1706.13   85.99
  -7  -3   4  248.58   13.70
  -7  -3   4  249.08   13.70
   7  -3  -4  252.67   13.70
   7  -3  -4  263.77   13.70
   7   3  -4  271.47   13.70
  -7   3   4  259.27   13.70
  -7   3   4  244.48   13.80
   7   3  -4  253.37   13.70
  -7   3   4  278.17   13.70
   7   3  -4  261.67   13.70
  -7   3   4  263.97   13.70
   7   3  -4  256.87   13.70
   5  -3  -4  141.69    7.40
   5  -3  -4  136.39    7.40
  -5  -3   4  138.19    7.40
  -5  -3   4  137.89    7.40
  -5  -3   4  140.29    7.40
   5  -3  -4  135.79    7.40
   5   3  -4  140.99    7.40
   5   3  -4  136.89    7.40
  -5   3   4  144.99    7.50
   5   3  -4  136.59    7.40
   5   3  -4  144.59    7.40
  -5   3   4  138.39    7.40
  -5   3   4  138.29    7.40
  -5   3   4  139.29    7.40
  -3  -3   4  666.83   35.60
  -3  -3   4  706.13   35.50
   3  -3  -4  703.73   35.50
  -3  -3   4  669.43   35.50
   3  -3  -4  688.93   35.50
   3  -3  -4  653.93   35.50
  -3   3   4  642.44   35.60
   3   3  -4  668.23   35.60
  -3   3   4  665.03   35.50
  -3   3   4  672.13   35.50
  -3   3   4  684.13   35.50
   3   3  -4  663.63   35.60
  -1  -3   4  259.57   13.60
   1  -3  -4  253.77   13.60
  -1  -3   4  257.87   13.60
  -1  -3   4  255.87   13.60
  -1  -3   4  253.17   13.60
  -1   3   4  251.07   13.70
   1   3  -4  258.97   13.60
  -1   3   4  266.67   13.60
  -1   3   4  262.47   13.60
   1   3  -4  262.07   13.60
   1   3  -4  256.87   13.60
  -1   3   4  249.08   13.60
   1  -3   4   74.29    4.10
  -1  -3  -4   76.39    4.10
   1  -3   4   77.79    4.10
   1  -3   4   74.99    4.10
   1   3   4   76.29    4.20
   1   3   4   79.19    4.10
   1   3   4   73.69    4.20
  -1   3  -4   79.29    4.10
  -1   3  -4   77.49    4.20
  -1   3  -4   78.79    4.10
   1   3   4   79.59    4.10
  -3  -3  -4   39.30    2.20
   3  -3   4   39.10    2.20
   3  -3   4   38.10    2.10
   3  -3   4   38.30    2.10
  -3  -3  -4   41.10    2.10
   3   3   4   39.50    2.20
  -3   3  -4   41.60    2.20
  -3   3  -4   41.90    2.20
   3   3   4   38.10    2.10
   3   3   4   41.50    2.10
   3   3   4   35.70    2.20
   5  -3   4   19.60    1.10
   5  -3   4   19.70    1.20
  -5  -3  -4   22.40    1.20
  -5  -3  -4   19.10    1.20
   5  -3   4   18.20    1.10
  -5  -3  -4   20.50    1.10
   5  -3   4   20.70    1.20
   5   3   4   18.00    1.10
   5   3   4   16.70    1.20
   5   3   4   21.50    1.10
   5   3   4   18.00    1.20
  -5   3  -4   21.40    1.20
  -5   3  -4   20.40    1.20
   7  -3   4   73.79    4.00
   7  -3   4   73.99    4.10
   7  -3   4   71.39    4.00
  -7  -3  -4   72.69    4.00
  -7  -3  -4   75.79    4.00
  -7  -3  -4   76.19    4.10
   7  -3   4   73.89    4.00
  -7   3  -4   80.69    4.00
   7   3   4   70.79    4.10
   7   3   4   75.89    4.00
  -7   3  -4   76.69    4.10
   7   3   4   73.99    4.00
   9  -3   4    5.70    0.70
  -9  -3  -4    7.30    0.60
  -9  -3  -4    6.10    0.60
   9  -3   4    6.90    0.50
  -9  -3  -4    7.70    0.70
   9  -3   4    6.70    0.60
  -9   3  -4    7.20    0.40
   9   3   4    6.70    0.60
  -9   3  -4    7.40    0.60
   9   3   4    8.00    0.60
   9   3   4    6.40    0.60
  11  -3   4   24.60    1.40
  11  -3   4   23.90    1.40
 -11  -3  -4   23.60    1.50
 -11  -3  -4   23.80    1.50
  11  -3   4   22.10    1.50
 -11  -3  -4   23.70    1.40
  11   3   4   25.70    1.50
  11   3   4   22.00    1.50
 -11   3  -4   24.40    1.50
  11   3   4   24.10    1.40
 -11   3  -4   26.90    1.40
 -11   3  -4   23.50    1.30
 -13  -3  -4    0.20    0.50
  13  -3   4    0.60    0.50
 -13  -3  -4    1.40    0.40
  13  -3   4    0.50    0.30
 -13   3  -4    0.30    0.40
  13   3   4    0.50    0.40
  13   3   4    0.60    0.40
 -13   3  -4    0.90    0.20
  13   3   4    0.90    0.50
 -15  -3  -4    8.80    0.80
  15  -3   4    9.90    0.90
  15  -3   4    8.50    0.80
 -15  -3  -4    9.30    0.90
  15   3   4    9.30    0.90
 -15   3  -4    8.00    0.60
 -15   3  -4   11.30    0.90
  15   3   4   10.00    0.90
  15   3   4    9.90    0.80
  17  -3   4    0.60    0.40
 -17  -3  -4    0.80    0.70
  17  -3   4    1.50    0.60
  17   3   4    0.40    0.50
 -17   3  -4    1.60    0.60
  17   3   4    1.00    0.60
 -17   3  -4    1.40    0.30
  17   3   4    1.00    0.60
  19  -3   4    1.00    0.70
  19  -3   4    1.30    0.50
 -19  -3  -4    0.90    0.70
  19   3   4    1.10    0.60
  19   3   4   -0.10    0.70
  19   3   4    1.40    0.80
 -19   3  -4    1.00    0.40
  21  -3   4    0.50    0.80
  21  -3   4    0.60    0.60
 -21  -3  -4    1.20    0.80
 -21   3  -4    0.20    0.40
  21   3   4    0.60    0.70
  21   3   4    1.60    0.90
  23  -3   4   -0.50    0.70
 -23  -3  -4    1.00    0.90
  23  -3   4   -0.30    0.90
  23   3   4   -0.30    1.00
  23   3   4    0.40    0.80
 -23   3  -4    0.10    0.50
 -25  -3  -4    1.00    1.20
  25  -3   4   -0.30    1.00
  25  -3   4    0.40    0.80
 -25   3  -4    1.00    0.60
  25   3   4    0.90    1.00
  27  -3   4    0.00    1.10
 -27  -3  -4   -0.70    1.20
  27  -3   4    0.10    1.20
 -27   3  -4    0.60    0.70
  28  -4  -4    3.00    1.00
  28  -4  -4    3.90    1.50
 -28  -4   4    3.40    1.30
 -28   4   4    2.30    0.70
  28   4  -4    2.50    1.20
  28   4  -4    4.60    1.00
 -28   4   4    4.60    1.30
  26  -4  -4    0.40    1.10
  26  -4  -4   -0.60    0.80
 -26  -4   4    0.10    1.00
 -26   4   4   -0.20    0.50
  26   4  -4    0.30    1.00
 -26   4   4    0.50    1.00
  26   4  -4    0.00    0.70
 -24  -4   4    0.30    0.90
  24  -4  -4    1.40    0.90
  24  -4  -4    0.40    0.60
  24   4  -4    0.70    0.80
 -24   4   4    0.90    0.40
  24   4  -4    0.30    0.60
 -24   4   4    0.80    0.90
  22  -4  -4    4.50    1.00
  22  -4  -4    2.80    0.60
 -22  -4   4    4.90    0.80
 -22  -4   4    3.10    0.90
  22   4  -4    3.40    0.90
  22   4  -4    4.60    0.90
 -22   4   4    3.80    0.50
  22   4  -4    4.20    0.60
 -22   4   4    2.60    0.90
 -20  -4   4   12.00    1.20
  20  -4  -4   14.50    1.30
 -20  -4   4   13.60    1.20
  20  -4  -4   14.20    1.10
  20   4  -4   13.40    1.20
  20   4  -4   17.50    1.30
 -20   4   4   11.80    1.30
  20   4  -4   14.80    1.10
 -20   4   4   13.10    0.90
  18  -4  -4   43.80    2.40
 -18  -4   4   40.90    2.60
 -18  -4   4   40.90    2.50
  18  -4  -4   45.60    2.60
 -18   4   4   39.80    2.60
  18   4  -4   41.60    2.50
  18   4  -4   41.90    2.40
 -18   4   4   40.40    2.30
  18   4  -4   47.40    2.60
  16  -4  -4   34.00    1.90
  16  -4  -4   31.80    1.80
 -16  -4   4   27.70    1.80
 -16  -4   4   30.70    2.00
  16   4  -4   31.20    2.00
 -16   4   4   30.80    1.70
  16   4  -4   29.90    1.80
 -16   4   4   33.10    2.00
  16   4  -4   31.40    1.90
 -14  -4   4    0.40    0.50
 -14  -4   4    0.60    0.40
  14  -4  -4    0.40    0.30
  14  -4  -4    0.80    0.50
 -14   4   4    0.40    0.50
  14   4  -4    0.40    0.50
  14   4  -4    0.30    0.50
  14   4  -4    0.50    0.30
 -14   4   4    0.60    0.20
 -12  -4   4   95.89    5.30
 -12  -4   4   99.39    5.20
  12  -4  -4   95.89    5.20
  12  -4  -4   92.69    5.30
 -12   4   4   98.49    5.30
  12   4  -4   97.79    5.30
 -12   4   4  100.19    5.20
 -12   4   4   96.49    5.20
  12   4  -4   97.89    5.20
  12   4  -4   93.29    5.30
 -10  -4   4  338.47   18.40
 -10  -4   4  337.17   18.30
  10  -4  -4  344.77   18.30
  10  -4  -4  357.36   18.40
 -10   4   4  348.47   18.30
  10   4  -4  336.27   18.40
  10   4  -4  344.07   18.40
 -10   4   4  337.27   18.40
 -10   4   4  351.76   18.30
 -10   4   4  359.86   18.30
  10   4  -4  342.17   18.30
  10   4  -4  359.46   18.30
  -8  -4   4    0.40    0.20
  -8  -4   4    0.50    0.40
   8  -4  -4    0.70    0.20
   8  -4  -4    0.60    0.30
   8  -4  -4    0.60    0.30
   8   4  -4    0.00    0.30
  -8   4   4    0.20    0.40
  -8   4   4    0.20    0.30
   8   4  -4    0.20    0.20
   8   4  -4   -0.10    0.40
  -8   4   4    0.50    0.10
  -8   4   4    0.60    0.10
   8   4  -4    0.20    0.20
  -6  -4   4    8.10    0.60
   6  -4  -4    9.00    0.60
   6  -4  -4    8.70    0.60
  -6  -4   4    8.40    0.60
  -6  -4   4    7.60    0.70
   6  -4  -4    9.30    0.60
   6   4  -4    8.80    0.70
  -6   4   4   10.40    0.60
  -6   4   4    8.90    0.70
   6   4  -4    8.20    0.70
   4  -4  -4   51.19    2.70
   4  -4  -4   51.19    2.70
  -4  -4   4   48.90    2.80
  -4  -4   4   52.19    2.70
   4  -4  -4   50.49    2.70
  -4  -4   4   49.30    2.70
  -4   4   4   52.29    2.80
   4   4  -4   48.80    2.80
   4   4  -4   51.89    2.80
  -4   4   4   52.09    2.90
   2  -4  -4   25.30    1.40
   2  -4  -4   24.20    1.40
   2  -4  -4   26.30    1.40
  -2  -4   4   24.00    1.40
  -2  -4   4   25.00    1.50
  -2  -4   4   25.40    1.40
  -2   4   4   23.50    1.50
   2   4  -4   26.70    1.50
   2   4  -4   26.00    1.50
  -2   4   4   24.50    1.50
  -2   4   4   25.80    1.40
   2   4  -4   27.50    1.50
  -2   4   4   26.60    1.40
   0  -4  -4  103.59    5.50
   0  -4   4  102.69    5.60
   0  -4   4  100.79    5.60
   0  -4  -4  106.49    5.50
   0  -4  -4  103.19    5.50
   0   4   4  100.19    5.60
   0   4  -4  106.59    5.60
   0   4   4  105.39    5.50
   0   4   4  105.19    5.50
   0   4   4  103.29    5.60
   0   4  -4  105.79    5.60
   0   4  -4  103.19    5.60
   2  -4   4   85.79    4.70
  -2  -4  -4   85.09    4.80
  -2  -4  -4   86.59    4.70
   2   4   4   83.69    4.80
   2   4   4   86.29    4.80
   2   4   4   93.19    4.70
  -2   4  -4   83.79    4.80
   2   4   4   89.79    4.70
  -2   4  -4   90.69    4.70
  -2   4  -4   87.79    4.70
   2   4   4   89.59    4.70
   4  -4   4  668.33   35.00
   4  -4   4  670.03   35.00
   4  -4   4  652.13   35.00
  -4  -4  -4  658.43   35.10
   4  -4   4  656.93   35.10
   4   4   4  687.53   35.00
   4   4   4  674.73   35.00
  -4   4  -4  665.93   35.10
  -4   4  -4  672.93   35.00
  -4   4  -4  641.94   35.10
   4   4   4  666.03   35.10
   4   4   4  667.23   35.00
   4   4   4  646.74   35.10
   6  -4   4   15.10    0.90
   6  -4   4   16.20    0.90
   6  -4   4   15.50    1.10
   6  -4   4   16.90    1.00
  -6  -4  -4   17.80    1.00
  -6  -4  -4   17.80    1.20
   6   4   4   17.20    1.10
   6   4   4   17.00    1.00
   6   4   4   15.20    1.10
  -6   4  -4   17.60    1.10
   6   4   4   15.10    1.00
  -6   4  -4   17.20    1.10
   8  -4   4    9.50    0.90
  -8  -4  -4   10.70    0.80
   8  -4   4   11.00    0.70
  -8  -4  -4   13.00    0.90
   8  -4   4   10.30    0.80
   8   4   4    8.80    0.90
   8   4   4    9.50    0.70
  -8   4  -4   12.40    0.90
   8   4   4   11.50    0.70
  -8   4  -4   10.90    0.80
  10  -4   4   11.50    1.00
 -10  -4  -4   11.90    1.00
  10  -4   4   12.10    0.80
 -10  -4  -4   12.90    0.90
  10   4   4   11.10    0.80
  10   4   4   11.30    1.00
  10   4   4   12.80    0.90
 -10   4  -4   14.90    1.00
 -12  -4  -4   -0.10    0.40
 -12  -4  -4    0.40    0.50
  12  -4   4    0.50    0.30
  12  -4   4    0.50    0.50
  12   4   4   -0.20    0.40
  12   4   4    0.60    0.50
 -12   4  -4    0.40    0.50
  12   4   4   -0.20    0.40
  14  -4   4   61.99    3.50
 -14  -4  -4   58.19    3.40
 -14  -4  -4   61.79    3.50
  14  -4   4   56.79    3.30
  14   4   4   60.39    3.40
 -14   4  -4   63.79    3.40
  14   4   4   56.79    3.30
  14   4   4   64.49    3.40
 -16  -4  -4    3.90    0.60
  16  -4   4    3.30    0.50
  16  -4   4    2.90    0.70
 -16  -4  -4    2.10    0.70
  16   4   4    3.30    0.60
 -16   4  -4    2.90    0.30
  16   4   4    3.60    0.80
  16   4   4    2.30    0.70
 -18  -4  -4    7.30    1.00
 -18  -4  -4    4.20    0.80
  18  -4   4    4.10    0.90
  18  -4   4    3.30    0.60
  18   4   4    4.60    0.80
  18   4   4    6.30    0.70
 -18   4  -4    4.80    0.40
  20  -4   4    9.60    0.90
  20  -4   4    9.80    1.20
 -20  -4  -4   11.40    1.30
 -20   4  -4    9.40    0.70
  20   4   4   12.10    1.00
  20   4   4   10.90    1.20
  22  -4   4    1.00    0.60
 -22  -4  -4    3.30    1.00
  22  -4   4    2.40    1.00
  22   4   4    2.30    0.80
  22   4   4    2.30    1.10
 -22   4  -4    2.30    0.40
  24  -4   4    3.00    1.20
  24  -4   4    2.40    0.80
 -24  -4  -4    3.00    1.10
  24   4   4    2.20    0.90
 -24   4  -4    2.80    0.50
 -26  -4  -4    7.80    1.40
  26  -4   4    6.30    1.40
  26  -4   4    6.80    1.10
 -26   4  -4    7.60    0.70
  26   4   4    6.20    1.20
 -27  -5   4    0.80    1.20
  27  -5  -4    1.20    0.90
  27  -5  -4   -0.40    1.20
  27   5  -4    0.50    0.80
 -27   5   4    1.10    1.30
  27   5  -4    1.40    1.30
 -27   5   4    0.90    0.50
  25  -5  -4    0.50    0.80
  25  -5  -4    0.30    1.20
 -25  -5   4    0.20    1.10
  25   5  -4   -0.30    0.70
  25   5  -4   -0.60    1.00
 -25   5   4   -0.20    1.10
 -25   5   4   -0.30    0.40
 -23  -5   4    1.70    0.90
 -23  -5   4    1.70    1.00
  23  -5  -4    2.80    0.70
  23  -5  -4    2.30    0.90
 -23   5   4    2.20    1.00
  23   5  -4    3.00    1.10
  23   5  -4    2.10    0.60
  23   5  -4    0.60    0.90
 -21  -5   4   -0.10    0.80
  21  -5  -4   -0.10    0.50
  21  -5  -4    0.30    0.90
 -21  -5   4    0.60    0.70
  21   5  -4   -0.40    0.50
 -21   5   4    0.50    0.80
  21   5  -4   -0.40    0.80
  21   5  -4    0.30    0.90
 -19  -5   4    0.30    0.60
 -19  -5   4   -0.50    0.70
  19  -5  -4    0.00    0.80
  19  -5  -4    0.20    0.50
 -19   5   4    0.20    0.30
  19   5  -4    0.80    0.40
  19   5  -4   -0.30    0.70
  19   5  -4   -0.50    0.80
 -19   5   4   -0.50    0.70
  17  -5  -4   87.39    4.60
  17  -5  -4   82.29    4.50
 -17  -5   4   87.09    4.70
 -17  -5   4   76.89    4.50
  17   5  -4   79.09    4.60
 -17   5   4   81.89    4.60
 -17   5   4   77.59    4.30
  17   5  -4   81.89    4.40
  17   5  -4   88.59    4.60
  15  -5  -4   34.20    2.10
 -15  -5   4   37.90    2.30
 -15  -5   4   39.50    2.10
  15  -5  -4   40.10    2.20
 -15   5   4   33.00    2.30
  15   5  -4   36.10    2.10
  15   5  -4   35.10    2.20
  15   5  -4   36.20    2.20
 -13  -5   4   33.50    2.00
 -13  -5   4   29.40    1.80
  13  -5  -4   28.50    1.90
  13  -5  -4   30.10    1.70
  13   5  -4   28.70    1.70
  13   5  -4   29.20    1.90
  13   5  -4   33.70    1.90
 -13   5   4   30.20    1.90
 -11  -5   4    1.00    0.50
  11  -5  -4    0.40    0.50
 -11  -5   4    0.40    0.30
  11  -5  -4    0.60    0.30
  11   5  -4    0.70    0.50
  11   5  -4    0.40    0.20
  11   5  -4    1.00    0.60
 -11   5   4    0.30    0.50
  -9  -5   4  165.38    8.70
   9  -5  -4  167.88    8.80
  -9  -5   4  161.38    8.80
   9  -5  -4  164.38    8.70
   9   5  -4  163.28    8.80
   9   5  -4  167.88    8.80
  -9   5   4  156.28    8.80
  -7  -5   4  103.19    5.60
  -7  -5   4  100.19    5.50
   7  -5  -4  102.99    5.50
   7  -5  -4  103.79    5.50
  -7   5   4   98.99    5.60
  -7   5   4  107.09    5.50
   7   5  -4  104.09    5.60
   7   5  -4  103.99    5.60
  -5  -5   4   30.50    1.70
  -5  -5   4   29.10    1.60
  -5  -5   4   27.80    1.80
   5  -5  -4   31.30    1.70
   5  -5  -4   29.90    1.70
   5   5  -4   30.40    1.80
   5   5  -4   31.80    1.80
  -5   5   4   33.90    1.70
  -5   5   4   27.20    1.80
   3  -5  -4   63.89    3.40
  -3  -5   4   61.49    3.40
   3  -5  -4   63.59    3.40
   3  -5  -4   61.29    3.40
  -3  -5   4   61.99    3.50
  -3  -5   4   65.19    3.40
  -3   5   4   63.69    3.50
   3   5  -4   71.79    3.50
   3   5  -4   63.09    3.50
  -3   5   4   62.59    3.60
   1  -5  -4   36.70    2.10
  -1  -5   4   37.70    2.20
  -1   5   4   38.80    2.20
   1   5  -4   41.20    2.30
   1   5  -4   41.80    2.30
   1   5  -4   42.60    2.30
  -1   5   4   39.90    2.30
  -1  -5  -4   44.00    2.60
   1  -5   4   48.30    2.70
   1  -5   4   51.59    2.70
   1   5   4   46.10    2.70
   1   5   4   49.10    2.70
  -1   5  -4   49.99    2.70
  -1   5  -4   50.69    2.70
  -1   5  -4   47.50    2.70
  -3  -5  -4   65.89    3.80
   3  -5   4   69.19    3.70
  -3  -5  -4   69.79    3.70
  -3   5  -4   69.29    3.70
   3   5   4   68.59    3.80
  -3   5  -4   68.69    3.80
   3   5   4   64.39    3.80
   3   5   4   69.79    3.60
   3   5   4   67.59    3.60
  -3   5  -4   65.19    3.70
   5  -5   4   27.00    1.90
  -5  -5  -4   34.00    1.80
   5  -5   4   31.70    1.70
   5  -5   4   31.50    1.80
   5  -5   4   29.70    1.70
  -5  -5  -4   28.40    1.90
  -5   5  -4   31.80    1.80
   5   5   4   30.80    1.90
   5   5   4   34.80    1.70
  -5   5  -4   32.50    1.90
  -5   5  -4   31.80    1.90
   5   5   4   27.80    1.90
   5   5   4   32.40    1.70
   7  -5   4    2.00    0.30
   7  -5   4    1.20    0.40
   7  -5   4    1.60    0.20
  -7  -5  -4    1.70    0.50
   7  -5   4    2.10    0.60
  -7  -5  -4    0.70    0.30
  -7   5  -4    1.80    0.50
  -7   5  -4    1.10    0.50
   7   5   4    2.10    0.30
   7   5   4    2.30    0.50
  -9  -5  -4   40.70    2.40
  -9  -5  -4   43.40    2.60
   9  -5   4   44.10    2.30
   9  -5   4   43.70    2.50
  -9   5  -4   42.80    2.50
   9   5   4   43.60    2.40
   9   5   4   42.50    2.50
  11  -5   4    4.80    0.70
 -11  -5  -4    4.10    0.70
 -11  -5  -4    4.50    0.50
  11  -5   4    3.60    0.40
  11   5   4    6.20    0.80
 -11   5  -4    5.70    0.70
  11   5   4    4.70    0.50
 -13  -5  -4    0.00    0.40
  13  -5   4   -0.50    0.30
 -13  -5  -4   -0.60    0.60
  13  -5   4   -0.50    0.60
  13   5   4   -0.10    0.40
 -13   5  -4    0.00    0.70
  13   5   4    0.40    0.60
  15  -5   4   -0.70    0.30
  15  -5   4    0.40    0.70
 -15  -5  -4    0.20    0.50
 -15  -5  -4    0.20    0.70
  15   5   4    0.60    0.70
  15   5   4    0.10    0.50
 -17  -5  -4    0.80    0.60
  17  -5   4    0.10    0.40
  17  -5   4    0.60    0.80
 -17  -5  -4    0.10    0.80
  17   5   4    1.00    0.80
  17   5   4    0.10    0.50
  19  -5   4    4.50    1.00
  19  -5   4    3.40    0.60
 -19  -5  -4    6.90    1.00
 -19  -5  -4    6.50    1.00
  19   5   4    5.40    1.10
  19   5   4    5.00    0.70
 -21  -5  -4    0.70    1.00
  21  -5   4   -0.30    0.90
  21  -5   4    0.20    0.60
  21   5   4    0.10    0.90
  21   5   4   -0.40    0.70
  23  -5   4    2.00    1.20
  23  -5   4    1.20    0.70
 -23  -5  -4    3.10    1.20
  23   5   4    1.20    0.80
  23   5   4    0.90    1.20
  25  -5   4    1.20    0.90
  25  -5   4    0.60    1.30
 -25  -5  -4   -0.50    1.30
  25   5   4   -0.20    1.00
  24  -6  -4    0.30    0.70
 -24  -6   4    0.90    1.10
  24  -6  -4    0.20    1.10
 -24  -6   4   -0.20    1.00
  24   6  -4    1.20    0.70
  24   6  -4    1.10    1.10
  24   6  -4    0.00    1.10
 -24   6   4    1.40    1.20
  22  -6  -4   -0.10    0.60
 -22  -6   4    1.30    0.80
  22  -6  -4    0.90    0.90
 -22  -6   4    0.20    1.10
  22   6  -4    1.80    0.60
 -22   6   4    0.60    1.00
  22   6  -4    1.00    1.10
  22   6  -4    1.00    0.90
  20  -6  -4    1.50    0.90
  20  -6  -4    0.50    0.50
 -20  -6   4    0.10    0.70
 -20  -6   4    0.30    1.00
 -20   6   4   -0.10    0.90
  20   6  -4    0.40    0.50
  20   6  -4    0.00    0.90
  20   6  -4    0.20    0.80
 -18  -6   4    6.50    1.00
  18  -6  -4    6.60    1.00
 -18  -6   4    5.10    0.70
  18  -6  -4    5.20    0.60
  18   6  -4    6.10    1.00
  18   6  -4    4.40    0.50
 -18   6   4    4.80    1.00
  18   6  -4    4.20    0.90
  16  -6  -4    0.00    0.70
 -16  -6   4    0.70    0.50
 -16  -6   4    1.00    0.70
  16  -6  -4    1.20    0.40
 -16   6   4    0.50    0.70
  16   6  -4    0.50    0.70
  16   6  -4   -0.50    0.70
  16   6  -4    0.70    0.30
 -14  -6   4    4.50    0.90
 -14  -6   4    4.50    0.60
  14  -6  -4    5.30    0.70
  14  -6  -4    3.10    0.50
 -14   6   4    4.70    0.90
  14   6  -4    4.80    0.80
  14   6  -4    4.70    0.40
  14   6  -4    4.30    0.80
  12  -6  -4    7.50    0.90
 -12  -6   4    9.90    1.00
  12  -6  -4    9.80    0.70
 -12  -6   4    8.80    0.80
  12   6  -4    8.60    1.00
 -12   6   4    8.50    1.00
  12   6  -4    9.70    0.90
 -10  -6   4   -0.20    0.30
  10  -6  -4   -0.30    0.50
 -10  -6   4    0.30    0.60
  10  -6  -4   -0.20    0.30
 -10   6   4    0.50    0.60
  10   6  -4   -0.40    0.60
  10   6  -4    0.50    0.50
  -8  -6   4  195.68   10.50
   8  -6  -4  196.28   10.40
  -8  -6   4  202.68   10.60
  -8   6   4  195.18   10.60
   8   6  -4  201.48   10.60
   8   6  -4  191.78   10.50
   6  -6  -4   32.60    1.70
  -6  -6   4   31.60    1.90
  -6  -6   4   31.10    1.70
   6   6  -4   31.30    1.90
   6   6  -4   28.90    1.90
  -6   6   4   31.80    2.00
  -6   6   4   32.20    1.90
  -4  -6   4   23.30    1.20
  -4  -6   4   21.40    1.50
   4  -6  -4   22.60    1.30
  -4   6   4   18.90    1.50
  -4   6   4   22.00    1.40
   4   6  -4   20.80    1.50
   4   6  -4   24.90    1.50
  -2  -6   4    0.60    0.20
   2  -6  -4    0.60    0.20
  -2  -6   4    1.00    0.50
  -2  -6   4    0.60    0.20
   2   6  -4    0.40    0.50
  -2   6   4    1.00    0.40
   2   6  -4    0.60    0.50
  -2   6   4    0.70    0.50
   2   6  -4    0.40    0.50
   0  -6   4    3.00    0.60
   0  -6  -4    3.10    0.30
   0   6  -4    3.10    0.60
   0   6   4    3.50    0.60
   0   6  -4    4.60    0.60
   0   6   4    3.60    0.60
   0   6  -4    3.80    0.60
  -2  -6  -4    2.30    0.30
  -2  -6  -4    1.30    0.60
   2  -6   4    1.70    0.50
   2  -6   4    0.80    0.50
   2   6   4    2.00    0.60
  -2   6  -4    1.20    0.50
  -2   6  -4    1.80    0.50
  -2   6  -4    1.60    0.60
   2   6   4    1.60    0.50
  -4  -6  -4   36.50    2.30
   4  -6   4   35.70    2.20
   4  -6   4   41.20    2.30
  -4  -6  -4   39.40    2.10
  -4   6  -4   36.90    2.30
  -4   6  -4   40.60    2.20
   4   6   4   36.50    2.30
  -4   6  -4   39.30    2.30
   4   6   4   39.70    2.30
  -6  -6  -4  123.49    7.20
   6  -6   4  137.39    7.20
  -6  -6  -4  128.69    7.10
   6  -6   4  133.39    7.00
   6  -6   4  135.29    7.00
   6  -6   4  134.19    7.10
   6   6   4  138.89    7.00
  -6   6  -4  135.99    7.10
  -6   6  -4  128.99    7.20
   6   6   4  126.49    7.20
   6   6   4  133.29    7.20
  -6   6  -4  130.49    7.20
   6   6   4  129.89    7.00
   8  -6   4    1.00    0.20
  -8  -6  -4   -0.30    0.60
  -8  -6  -4    1.60    0.40
   8  -6   4    0.40    0.50
  -8   6  -4    0.20    0.60
   8   6   4    0.50    0.30
   8   6   4    0.20    0.60
  -8   6  -4    0.60    0.50
 -10  -6  -4    1.60    0.50
 -10  -6  -4    2.50    0.70
  10  -6   4    2.20    0.30
  10  -6   4    2.30    0.70
  10   6   4    0.90    0.60
  10   6   4    2.40    0.40
 -10   6  -4    2.10    0.70
 -12  -6  -4   17.90    1.30
  12  -6   4   21.00    1.20
 -12  -6  -4   20.60    1.60
  12  -6   4   21.50    1.50
  12   6   4   22.10    1.60
  12   6   4   19.90    1.30
 -14  -6  -4    2.10    0.60
  14  -6   4    0.80    0.70
 -14  -6  -4    1.70    0.80
  14  -6   4    1.50    0.40
  14   6   4    1.50    0.80
  14   6   4    1.40    0.40
  16  -6   4   -0.60    0.80
  16  -6   4   -0.10    0.40
 -16  -6  -4   -0.30    0.80
 -16  -6  -4   -0.80    0.60
  16   6   4   -0.30    0.80
  16   6   4    0.00    0.50
  18  -6   4    0.50    0.50
 -18  -6  -4    0.00    0.70
  18  -6   4    0.00    0.90
 -18  -6  -4   -0.50    0.90
  18   6   4    0.30    0.90
  18   6   4    0.40    0.60
  20  -6   4    4.10    1.10
  20  -6   4    2.40    0.60
 -20  -6  -4    3.20    1.10
  20   6   4    2.60    1.10
  20   6   4    1.40    0.70
  22  -6   4    3.40    0.80
  22  -6   4    4.80    1.30
 -22  -6  -4    4.80    1.30
  22   6   4    2.90    0.80
  22   6   4    4.40    1.20
 -23  -7   4   -0.40    1.20
 -23  -7   4    1.70    1.00
  23  -7  -4    0.40    0.80
 -23   7   4    1.00    1.30
  23   7  -4    0.10    0.60
  23   7  -4    3.30    1.40
  21  -7  -4    1.70    0.70
 -21  -7   4    1.50    0.90
 -21  -7   4    1.30    1.10
 -21   7   4    2.10    1.30
  21   7  -4    0.80    0.50
  21   7  -4    2.00    1.10
  19  -7  -4   -0.10    0.60
 -19  -7   4    0.10    1.10
 -19  -7   4    0.20    0.70
 -19   7   4    1.30    1.10
  19   7  -4    0.10    0.40
  19   7  -4    0.00    0.90
 -17  -7   4    5.00    1.00
  17  -7  -4    7.50    0.70
 -17  -7   4    4.90    0.70
 -17   7   4    4.80    1.10
  17   7  -4    5.70    1.00
  17   7  -4    6.40    0.50
 -15  -7   4    0.10    0.50
 -15  -7   4    0.70    0.80
  15  -7  -4    0.60    0.40
  15   7  -4    0.00    0.70
  15   7  -4    0.40    0.70
 -15   7   4    0.30    0.80
  13  -7  -4    0.40    0.40
 -13  -7   4    0.50    0.80
 -13  -7   4   -0.10    0.40
  13   7  -4    0.70    0.70
  13   7  -4    0.50    0.70
 -13   7   4    1.30    0.80
  11  -7  -4    2.20    0.40
 -11  -7   4    1.50    0.80
 -11  -7   4    1.70    0.40
  11   7  -4    1.60    0.70
 -11   7   4    2.70    0.80
  11   7  -4    2.30    0.80
  -9  -7   4   10.50    0.80
   9  -7  -4   12.20    0.80
  -9  -7   4   11.40    1.20
   9   7  -4   11.40    1.10
   9   7  -4   12.50    1.10
  -9   7   4   10.60    1.10
  -7  -7   4   68.69    3.80
  -7  -7   4   65.79    3.50
   7  -7  -4   65.19    3.50
  -7   7   4   64.89    3.80
   7   7  -4   62.59    3.70
   7   7  -4   65.29    3.70
  -5  -7   4    0.30    0.30
   5  -7  -4    0.70    0.30
  -5  -7   4    1.10    0.60
  -5   7   4    0.30    0.60
   5   7  -4    0.50    0.60
   5   7  -4    0.50    0.60
  -5   7   4    0.90    0.70
  -3  -7   4   23.20    1.30
  -3  -7   4   25.70    1.70
   3  -7  -4   23.60    1.30
   3   7  -4   24.50    1.70
   3   7  -4   22.80    1.60
  -3   7   4   22.60    1.70
  -3   7   4   21.40    1.60
  -1  -7   4    5.90    0.80
   1  -7  -4    7.20    0.60
  -1  -7   4    5.90    0.40
  -1  -7   4    7.00    0.40
  -1   7   4    6.70    0.90
  -1   7   4    7.20    0.80
   1   7  -4    5.10    0.80
   1   7  -4    5.80    0.80
   1   7  -4    5.80    0.80
  -1  -7  -4    0.10    0.30
  -1  -7  -4    0.60    0.60
   1  -7   4    0.30    0.50
   1  -7   4   -0.40    0.50
   1   7   4    0.50    0.60
   1   7   4    0.90    0.60
  -1   7  -4   -0.30    0.60
  -1   7  -4    0.10    0.50
  -1   7  -4    0.20    0.60
  -3  -7  -4    6.80    0.90
   3  -7   4    9.50    0.90
   3  -7   4    9.80    0.90
   3  -7   4    8.70    0.90
  -3   7  -4    8.80    0.90
   3   7   4    8.30    0.90
  -3   7  -4    8.00    0.90
  -3   7  -4    9.10    0.90
   3   7   4    7.10    1.00
   5  -7   4    0.80    0.60
  -5  -7  -4    1.20    0.70
  -5  -7  -4    1.00    0.40
   5  -7   4    0.70    0.60
   5   7   4    2.30    0.70
  -5   7  -4    2.30    0.60
  -5   7  -4    2.00    0.60
   5   7   4    2.30    0.70
  -5   7  -4    1.40    0.70
  -7  -7  -4   15.40    1.40
   7  -7   4   17.30    1.00
   7  -7   4   15.50    1.30
  -7  -7  -4   16.70    1.10
  -7   7  -4   15.90    1.30
  -7   7  -4   16.80    1.40
   7   7   4   16.20    1.40
  -9  -7  -4    5.80    0.90
  -9  -7  -4    6.60    0.70
   9  -7   4    6.70    1.00
   9  -7   4    6.40    0.50
   9   7   4    7.80    1.00
   9   7   4    6.30    0.40
  11  -7   4    1.40    0.80
 -11  -7  -4    0.80    0.50
 -11  -7  -4   -0.10    0.80
  11  -7   4    0.90    0.30
  11   7   4    0.60    0.30
  11   7   4    1.50    0.80
  13  -7   4   -0.10    0.30
 -13  -7  -4   -0.30    0.50
  13  -7   4    0.50    0.80
 -13  -7  -4   -0.10    0.80
  13   7   4    0.90    0.90
  13   7   4    0.00    0.30
  15  -7   4    0.60    0.90
 -15  -7  -4    0.20    0.90
 -15  -7  -4    0.40    0.60
  15  -7   4    0.00    0.40
  15   7   4    0.20    0.40
  15   7   4   -0.20    0.90
  17  -7   4    1.80    1.00
 -17  -7  -4    4.10    1.10
  17  -7   4    2.40    0.50
 -17  -7  -4    1.40    0.80
  17   7   4    2.80    0.60
  17   7   4    2.10    1.00
  19  -7   4    0.70    1.30
 -19  -7  -4    2.40    0.90
  19  -7   4    0.70    0.60
 -19  -7  -4    2.20    1.20
  19   7   4    1.00    0.60
  19   7   4    1.50    1.10
  21  -7   4    0.10    0.70
 -21  -7  -4   -0.50    1.20
  21  -7   4    0.10    1.20
  21   7   4   -0.10    0.70
  21   7   4    0.40    1.40
 -20  -8   4    3.00    0.90
  20  -8  -4    3.50    0.80
 -20  -8   4    4.00    1.40
 -20   8   4    3.60    1.30
  20   8  -4    2.80    1.30
 -18  -8   4   -0.80    1.10
  18  -8  -4   -0.20    0.60
 -18  -8   4    0.30    0.70
  18   8  -4    1.20    1.10
 -18   8   4    1.00    1.10
  16  -8  -4    2.50    0.60
 -16  -8   4    3.90    1.10
 -16  -8   4    3.10    0.70
  16   8  -4    2.00    1.10
 -16   8   4    5.30    1.20
 -14  -8   4    0.80    0.60
  14  -8  -4    1.40    0.50
 -14  -8   4    0.10    0.90
  14   8  -4    2.10    1.00
 -14   8   4    1.90    1.10
 -12  -8   4    1.50    0.90
  12  -8  -4    1.70    0.40
 -12  -8   4    2.00    0.50
  12   8  -4    2.10    0.90
 -12   8   4    1.30    0.90
 -10  -8   4    1.70    0.40
  10  -8  -4    0.90    0.40
 -10  -8   4    1.90    0.90
  10   8  -4    1.00    0.80
 -10   8   4    1.20    0.80
  -8  -8   4    0.00    0.40
  -8  -8   4   -0.20    0.80
   8  -8  -4   -0.20    0.30
   8   8  -4   -0.30    0.70
  -8   8   4    0.40    0.80
  -6  -8   4    1.20    0.40
   6  -8  -4    0.90    0.30
  -6  -8   4    0.30    0.80
   6   8  -4    0.40    0.70
  -6   8   4    1.70    0.80
  -4  -8   4    0.60    0.80
   4  -8  -4    0.00    0.30
  -4  -8   4    0.00    0.30
   4   8  -4    0.10    0.70
  -4   8   4   -0.40    0.70
   4   8  -4    0.60    0.70
  -4   8   4    0.30    0.70
  -2  -8   4   29.30    1.60
  -2  -8   4   29.70    2.00
   2  -8  -4   28.50    1.70
   2   8  -4   29.20    1.90
   2   8  -4   28.50    1.90
  -2   8   4   27.90    2.00
  -2   8   4   27.30    1.90
   2   8  -4   27.80    2.00
   0  -8   4   23.10    1.70
   0  -8  -4   22.40    1.40
   0  -8   4   23.70    1.70
   0  -8   4   23.50    1.30
   0  -8  -4   25.80    1.80
   0   8  -4   23.00    1.70
   0   8  -4   21.70    1.70
   0   8  -4   24.50    1.70
   0   8   4   23.40    1.70
   0   8   4   24.90    1.90
   2  -8   4    4.20    0.90
   2  -8   4    3.70    0.90
   2  -8   4    3.30    0.80
  -2  -8  -4    2.70    0.80
  -2   8  -4    2.40    0.70
   2   8   4    2.20    0.90
   2   8   4    2.50    0.70
  -2   8  -4    4.10    0.80
  -2   8  -4    3.00    0.90
   4  -8   4   12.10    1.20
  -4  -8  -4   12.90    1.20
  -4  -8  -4   11.10    0.90
   4  -8   4   14.20    1.30
   4  -8   4   12.00    1.30
   4   8   4   11.90    1.30
  -4   8  -4   11.40    1.10
  -4   8  -4   13.30    1.20
   4   8   4   10.60    1.20
  -4   8  -4   11.10    1.10
  -6  -8  -4    0.20    0.40
   6  -8   4    0.60    0.20
  -6  -8  -4    1.00    0.80
   6  -8   4    0.90    0.90
   6   8   4    0.30    0.70
   6   8   4    1.00    0.80
  -6   8  -4    0.20    0.80
  -8  -8  -4    0.40    0.80
  -8  -8  -4    1.90    0.50
   8  -8   4    0.70    0.30
   8  -8   4    1.20    0.90
   8   8   4    1.90    0.80
 -10  -8  -4    3.20    0.60
  10  -8   4    2.40    0.40
  10  -8   4    0.90    0.80
 -10  -8  -4    2.60    1.00
  10   8   4    1.80    0.90
 -12  -8  -4    0.10    0.90
 -12  -8  -4   -0.60    0.60
  12  -8   4    0.10    0.40
  12  -8   4    0.60    1.00
  12   8   4   -0.70    0.80
  14  -8   4    4.50    0.60
  14  -8   4    3.20    1.10
 -14  -8  -4    4.00    0.80
 -14  -8  -4    5.10    1.20
  14   8   4    2.50    1.00
 -16  -8  -4    1.30    0.80
  16  -8   4    1.00    1.10
  16  -8   4    2.10    0.60
 -16  -8  -4    0.50    1.10
  16   8   4    1.00    0.40
  16   8   4    1.40    1.10
 -18  -8  -4    0.50    0.90
 -18  -8  -4    2.10    1.30
  18  -8   4    0.60    1.40
  18  -8   4    1.30    0.60
  18   8   4    1.30    0.50
  18   8   4    2.00    1.30
  17  -9  -4    2.00    0.70
 -17  -9   4    1.50    1.30
 -17  -9   4    1.20    0.80
  17   9  -4    1.50    1.30
 -17   9   4    2.30    1.30
 -15  -9   4   10.90    1.60
  15  -9  -4   15.00    1.10
 -15  -9   4   12.80    1.20
  15   9  -4   13.10    1.60
 -15   9   4   11.50    1.70
  13  -9  -4    3.20    0.60
 -13  -9   4    5.10    0.70
 -13  -9   4    3.80    1.20
  13   9  -4    4.80    1.20
 -13   9   4    3.70    1.30
 -11  -9   4   -0.50    1.00
  11  -9  -4   -0.20    0.40
 -11  -9   4    0.10    0.50
  11   9  -4   -0.70    1.00
 -11   9   4    0.40    1.00
  -9  -9   4    1.80    1.10
  -9  -9   4    1.70    0.50
   9  -9  -4    2.30    0.50
  -9   9   4    2.50    1.00
   9   9  -4    2.40    1.00
  -7  -9   4    0.10    0.40
  -7  -9   4   -0.10    1.00
   7  -9  -4    0.40    0.40
  -7   9   4   -0.20    0.90
   7   9  -4   -0.70    0.80
  -5  -9   4    3.60    0.40
   5  -9  -4    2.70    0.40
  -5  -9   4    2.60    1.00
   5   9  -4    2.90    0.90
  -5   9   4    1.90    1.00
   3  -9  -4    0.40    0.90
   3  -9  -4    0.20    0.40
  -3  -9   4    0.30    0.30
  -3  -9   4    0.10    0.90
  -3   9   4   -0.40    0.90
   3   9  -4    1.00    0.90
  -3   9   4   -0.70    0.80
   1  -9  -4    1.10    0.40
   1  -9  -4    2.10    0.90
  -1  -9   4    2.20    0.90
  -1  -9   4    2.50    0.30
  -1  -9   4    1.20    0.80
  -1   9   4    3.40    0.90
   1   9  -4    1.90    0.90
   1   9  -4    2.90    0.90
  -1   9   4    3.20    0.90
  -1  -9  -4   59.99    3.60
   1  -9   4   58.79    3.50
   1  -9   4   60.09    3.50
   1   9   4   58.09    3.60
  -1   9  -4   58.49    3.50
  -1   9  -4   58.19    3.50
   1   9   4   52.79    3.50
  -3  -9  -4    8.90    0.80
  -3  -9  -4    7.50    1.20
   3   9   4    8.20    1.10
   3   9   4   11.10    1.30
  -5  -9  -4    0.20    0.50
  -5  -9  -4   -0.30    0.90
   5   9   4    0.40    0.90
   5   9   4    0.60    0.80
  -7  -9  -4    3.90    0.60
  -7  -9  -4    3.00    1.10
   7  -9   4    2.50    0.30
   7   9   4    2.40    0.90
  -9  -9  -4    0.40    1.00
   9  -9   4    0.30    0.30
  -9  -9  -4   -0.60    0.60
   9   9   4    0.30    0.90
  11  -9   4    3.40    0.50
 -11  -9  -4    1.70    1.10
 -11  -9  -4    2.70    0.70
  11   9   4    3.90    1.10
 -13  -9  -4   -0.20    0.70
  13  -9   4    2.70    1.50
  13  -9   4    1.00    0.50
 -13  -9  -4    1.80    1.30
  13   9   4    2.00    1.20
  15  -9   4    4.90    1.40
  15  -9   4    6.60    0.70
 -15  -9  -4    5.40    1.50
 -15  -9  -4    2.90    0.90
  15   9   4    5.30    1.50
 -12 -10   4    8.30    0.90
  12 -10  -4    9.20    0.80
 -12 -10   4    5.70    1.50
  12  10  -4   10.50    1.60
 -12  10   4    7.20    1.70
 -10 -10   4    2.10    1.40
  10 -10  -4    1.90    0.60
 -10 -10   4    2.50    0.70
  10  10  -4    0.70    1.20
 -10  10   4    1.40    1.30
  -8 -10   4   -0.90    1.30
  -8 -10   4    0.10    0.50
   8 -10  -4   -0.10    0.50
   8  10  -4    0.60    1.30
  -8  10   4   -0.10    1.20
  -6 -10   4    0.90    1.10
  -6 -10   4   -0.20    0.50
   6 -10  -4    0.30    0.50
  -6  10   4   -0.30    1.00
   6  10  -4   -0.10    1.10
  -4 -10   4    0.40    1.10
   4 -10  -4    0.60    0.50
  -4 -10   4    1.00    0.40
   4 -10  -4    1.70    1.10
  -4  10   4    0.50    1.10
   4  10  -4    1.20    1.00
  -2 -10   4    2.10    0.40
   2 -10  -4    2.00    1.10
  -2 -10   4    2.20    1.20
   2 -10  -4    2.00    0.50
  -2 -10   4    3.00    1.30
  -2  10   4    1.90    1.10
   2  10  -4    3.10    1.20
   0 -10   4   -0.30    1.10
   0 -10  -4    2.40    1.30
   0 -10  -4    1.40    0.50
   0 -10   4    1.40    0.30
   0  10   4   -0.30    1.20
   0  10  -4    1.10    1.10
   0  10   4    0.60    1.00
  -2 -10  -4    3.90    1.20
  -2 -10  -4    4.90    0.70
   2  10   4    3.80    1.20
   2  10   4    3.40    1.10
  -4 -10  -4    0.30    1.10
  -4 -10  -4    0.10    0.60
   4  10   4   -0.30    1.10
   4  10   4    0.80    1.10
  -6 -10  -4    2.00    1.20
  -6 -10  -4    2.60    0.70
   6  10   4    2.80    1.20
  -8 -10  -4    0.10    0.70
  -8 -10  -4   -0.50    1.20
   8  10   4   -0.30    1.20
  10 -10   4    0.70    0.40
 -10 -10  -4    0.70    1.00
  10  10   4    0.60    1.20
  30   0  -5    0.90    1.20
 -30   0   5   -0.70    1.10
 -30   0   5   -0.40    1.00
  28   0  -5    0.30    1.00
 -28   0   5    0.50    1.00
 -28   0   5   -0.60    0.80
 -26   0   5    0.30    0.70
 -26   0   5   -0.10    0.80
  26   0  -5   -0.20    0.90
 -24   0   5    0.00    0.60
  24   0  -5    0.20    0.80
 -24   0   5    0.50    0.80
 -22   0   5    0.20    0.50
 -22   0   5    0.00    0.70
  22   0  -5   -0.60    0.60
  20   0  -5    0.10    0.60
  20   0  -5    0.20    0.60
 -20   0   5    0.20    0.50
 -20   0   5    0.50    0.60
  18   0  -5    0.20    0.40
  18   0  -5    0.10    0.40
 -18   0   5   -0.50    0.40
 -18   0   5   -0.70    0.50
  18   0  -5   -0.10    0.50
  16   0  -5    0.30    0.30
  16   0  -5   -0.20    0.40
 -16   0   5   -0.20    0.30
 -16   0   5   -0.20    0.40
  16   0  -5   -0.10    0.30
 -16   0   5    0.00    0.40
 -16   0   5    0.00    0.30
  16   0  -5    0.70    0.40
 -14   0   5   -0.30    0.30
 -14   0   5   -0.10    0.20
  14   0  -5    0.10    0.30
 -14   0   5    0.10    0.40
  14   0  -5   -0.40    0.30
  14   0  -5   -0.40    0.30
 -14   0   5    0.00    0.30
  14   0  -5    0.00    0.40
  12   0  -5    0.00    0.30
 -12   0   5    0.10    0.30
 -12   0   5   -0.10    0.30
  12   0  -5   -0.30    0.30
  12   0  -5    0.10    0.30
 -12   0   5    0.10    0.20
 -12   0   5    0.00    0.30
  12   0  -5    0.20    0.20
 -10   0   5    0.10    0.20
 -10   0   5   -0.10    0.30
 -10   0   5   -0.10    0.20
  10   0  -5   -0.40    0.20
  10   0  -5    0.20    0.20
  10   0  -5    0.00    0.30
 -10   0   5    0.10    0.20
  -8   0   5    0.20    0.20
  -8   0   5    0.10    0.20
   8   0  -5    0.20    0.20
  -8   0   5    0.10    0.20
   8   0  -5    0.00    0.20
   8   0  -5    0.10    0.20
  -8   0   5   -0.20    0.20
  -6   0   5   -0.10    0.20
  -6   0   5    0.50    0.20
  -6   0   5    0.10    0.20
  -6   0   5    0.20    0.20
   6   0  -5   -0.20    0.20
   6   0  -5    0.50    0.20
   6   0  -5   -0.10    0.20
  -4   0   5   -0.10    0.20
  -4   0   5    0.10    0.20
  -4   0   5    0.10    0.10
   4   0  -5    0.10    0.20
   4   0  -5    0.30    0.10
   4   0  -5    0.20    0.20
  -4   0   5    0.10    0.20
  -2   0   5    0.00    0.20
  -2   0   5    0.20    0.20
   2   0  -5    0.00    0.10
   2   0  -5    0.10    0.20
  -2   0   5    0.20    0.10
  -2   0   5    0.40    0.10
   2   0  -5    0.00    0.10
   0   0   5    0.00    0.20
   0   0  -5    0.00    0.10
   0   0  -5    0.10    0.20
   0   0   5   -0.10    0.20
   0   0  -5    0.00    0.10
   0   0   5   -0.10    0.10
   0   0   5    0.00    0.10
  -2   0  -5    0.00    0.10
  -2   0  -5   -0.10    0.20
   2   0   5   -0.20    0.20
  -2   0  -5   -0.20    0.20
   2   0   5    0.30    0.20
  -2   0  -5    0.00    0.10
   2   0   5   -0.10    0.20
   4   0   5    0.10    0.20
  -4   0  -5    0.00    0.10
  -4   0  -5    0.00    0.20
  -4   0  -5    0.00    0.20
   4   0   5    0.30    0.20
   4   0   5    0.10    0.20
   4   0   5    0.00    0.20
  -4   0  -5    0.30    0.20
  -6   0  -5    0.10    0.20
  -6   0  -5    0.20    0.20
   6   0   5   -0.10    0.20
   6   0   5    0.10    0.20
   6   0   5    0.10    0.20
   6   0   5    1.10    0.30
  -6   0  -5    0.10    0.20
   8   0   5    0.00    0.20
   8   0   5    0.00    0.30
  -8   0  -5    0.00    0.20
  -8   0  -5    0.00    0.20
   8   0   5    0.10    0.30
  -8   0  -5   -0.10    0.20
   8   0   5    0.00    0.20
  10   0   5    0.40    0.30
 -10   0  -5    0.30    0.30
 -10   0  -5    0.10    0.30
  10   0   5    0.40    0.30
 -10   0  -5    0.00    0.20
  10   0   5    0.20    0.30
  10   0   5   -0.10    0.30
 -12   0  -5   -0.10    0.30
  12   0   5    0.00    0.40
  12   0   5    0.40    0.40
  12   0   5    0.20    0.40
  12   0   5   -0.20    0.30
 -12   0  -5    0.20    0.30
  14   0   5   -0.50    0.40
  14   0   5    0.20    0.40
 -14   0  -5    0.10    0.40
 -14   0  -5    0.20    0.30
  14   0   5    0.40    0.40
  14   0   5    0.20    0.40
 -16   0  -5    0.10    0.50
 -16   0  -5    0.70    0.40
  16   0   5   -0.20    0.50
  16   0   5    0.30    0.50
  16   0   5   -0.50    0.40
 -18   0  -5   -0.10    0.40
 -18   0  -5   -1.20    0.60
  18   0   5    0.40    0.60
  18   0   5    0.70    0.60
 -20   0  -5   -0.20    0.50
  20   0   5    1.10    0.80
 -20   0  -5   -0.80    0.70
 -22   0  -5   -0.40    0.80
  22   0   5   -0.10    0.80
 -22   0  -5   -0.40    0.60
  24   0   5   -0.80    1.00
 -24   0  -5   -0.10    0.70
 -26   0  -5   -0.60    0.80
  26   0   5    0.60    1.10
  29  -1  -5   -0.80    1.20
 -29  -1   5    0.50    1.10
 -29   1   5    1.00    1.10
 -29   1   5    0.40    0.80
  29   1  -5    1.80    1.10
 -27  -1   5    0.00    1.00
  27  -1  -5    0.90    1.10
 -27   1   5    0.00    0.90
 -27   1   5   -0.10    0.70
  27   1  -5    0.50    0.90
 -25  -1   5    0.70    1.20
  25  -1  -5    0.80    0.80
 -25  -1   5    1.00    0.90
  25   1  -5    1.90    0.90
 -25   1   5   -0.20    0.80
 -25   1   5   -0.20    0.60
 -23  -1   5    8.10    0.90
  23  -1  -5    7.20    1.00
 -23  -1   5    7.80    1.00
 -23   1   5    9.20    0.90
 -23   1   5    9.00    1.00
  23   1  -5    8.10    0.90
  23   1  -5    8.40    1.00
 -21  -1   5    0.90    0.70
  21  -1  -5    0.90    0.60
  21  -1  -5    0.50    0.70
 -21  -1   5    0.40    0.50
 -21   1   5    0.30    0.70
  21   1  -5    0.30    0.60
  21   1  -5    1.00    0.60
 -21   1   5    0.40    0.50
 -19  -1   5    9.20    0.90
 -19  -1   5   12.40    1.10
  19  -1  -5   10.70    0.90
  19  -1  -5   11.20    1.10
 -19   1   5   12.70    0.90
 -19   1   5   10.70    1.00
  19   1  -5   11.40    1.00
  19   1  -5   12.60    1.10
 -17  -1   5    7.40    0.70
 -17  -1   5    7.60    0.70
  17  -1  -5    7.70    0.80
  17  -1  -5    8.30    0.70
 -17  -1   5    6.20    0.60
 -17  -1   5    5.70    0.70
 -17   1   5    6.30    0.80
  17   1  -5    5.60    0.60
  17   1  -5    7.20    0.60
 -17   1   5    4.70    0.60
  17   1  -5    5.40    0.70
  15  -1  -5    8.50    0.60
 -15  -1   5    5.40    0.60
  15  -1  -5    6.50    0.70
  15  -1  -5    8.00    0.70
 -15  -1   5    7.90    0.60
 -15  -1   5    7.90    0.60
 -15  -1   5    6.90    0.70
  15   1  -5    8.80    0.70
  15   1  -5    9.70    0.70
 -15   1   5    6.20    0.60
  15   1  -5    7.40    0.60
 -15   1   5    7.80    0.70
  15   1  -5    7.00    0.60
  13  -1  -5    9.60    0.70
 -13  -1   5   10.80    0.70
 -13  -1   5   11.70    0.70
 -13  -1   5    8.30    0.70
  13  -1  -5    8.40    0.70
 -13  -1   5    7.60    0.70
  13  -1  -5    6.90    0.70
  13   1  -5    9.60    0.70
  13   1  -5    9.60    0.70
 -13   1   5    8.80    0.60
 -13   1   5    9.50    0.80
 -13   1   5   10.00    0.60
  13   1  -5    9.30    0.70
  13   1  -5    7.60    0.70
 -11  -1   5    3.40    0.40
  11  -1  -5    5.80    0.50
 -11  -1   5    5.50    0.50
  11  -1  -5    6.10    0.50
 -11  -1   5    6.10    0.50
 -11  -1   5    6.30    0.50
  11  -1  -5    5.30    0.50
  11   1  -5    5.00    0.50
  11   1  -5    7.00    0.50
  11   1  -5    5.30    0.50
 -11   1   5    7.00    0.40
  11   1  -5    5.50    0.60
 -11   1   5    5.70    0.60
 -11   1   5    4.80    0.40
  -9  -1   5  223.68   12.40
  -9  -1   5  242.58   12.40
  -9  -1   5  237.88   12.40
   9  -1  -5  227.88   12.40
   9  -1  -5  247.28   12.40
  -9  -1   5  225.58   12.40
   9  -1  -5  225.48   12.40
   9   1  -5  242.28   12.40
  -9   1   5  230.38   12.40
   9   1  -5  233.58   12.40
  -9   1   5  229.48   12.40
  -9   1   5  242.48   12.30
   9   1  -5  235.48   12.40
  -9   1   5  225.68   12.40
   7  -1  -5   48.80    2.70
  -7  -1   5   49.20    2.70
   7  -1  -5   51.49    2.70
  -7  -1   5   51.09    2.70
   7  -1  -5   51.59    2.70
  -7  -1   5   50.29    2.70
   7   1  -5   50.89    2.70
   7   1  -5   50.09    2.80
  -7   1   5   49.80    2.70
  -7   1   5   46.40    2.80
   7   1  -5   49.99    2.70
  -7   1   5   54.09    2.70
  -7   1   5   51.19    2.70
  -5  -1   5  110.19    5.90
  -5  -1   5  110.79    5.90
  -5  -1   5  105.39    5.80
   5  -1  -5  109.69    5.90
   5  -1  -5  113.79    5.90
   5  -1  -5  109.99    5.90
  -5  -1   5  108.99    5.90
  -5   1   5  121.59    5.90
  -5   1   5  107.69    5.90
   5   1  -5  103.89    5.80
  -5   1   5  111.49    5.90
   5   1  -5  105.69    5.90
  -5   1   5  119.29    5.90
   5   1  -5  104.89    5.90
   3  -1  -5  256.77   13.60
   3  -1  -5  258.07   13.60
   3  -1  -5  266.47   13.60
  -3  -1   5  251.37   13.60
  -3  -1   5  247.48   13.60
  -3  -1   5  262.27   13.60
   3   1  -5  249.38   13.60
  -3   1   5  257.77   13.60
  -3   1   5  250.67   13.60
  -3   1   5  263.27   13.60
  -3   1   5  264.47   13.60
   3   1  -5  253.87   13.60
   1  -1  -5   46.00    2.40
   1  -1  -5   44.90    2.40
   1  -1  -5   47.30    2.40
  -1  -1   5   41.60    2.50
  -1  -1   5   45.70    2.40
  -1  -1   5   46.20    2.40
   1   1  -5   46.20    2.40
  -1   1   5   46.60    2.40
  -1   1   5   43.30    2.40
  -1   1   5   44.80    2.50
   1   1  -5   45.10    2.50
  -1   1   5   46.10    2.50
   1  -1   5 1235.68   67.99
  -1  -1  -5 1340.07   67.99
   1  -1   5 1250.57   67.99
  -1  -1  -5 1266.67   67.99
  -1  -1  -5 1293.87   67.99
   1   1   5 1291.97   67.99
   1   1   5 1301.17   67.99
   1   1   5 1322.77   67.99
   1   1   5 1336.37   67.99
  -1   1  -5 1266.47   67.99
  -1   1  -5 1297.87   67.99
  -3  -1  -5   44.40    2.30
   3  -1   5   39.10    2.30
   3  -1   5   39.40    2.30
  -3  -1  -5   39.20    2.30
  -3  -1  -5   42.10    2.30
   3   1   5   44.00    2.30
   3   1   5   40.60    2.30
   3   1   5   41.60    2.30
  -3   1  -5   43.70    2.30
   3   1   5   44.20    2.30
   3   1   5   42.80    2.30
  -3   1  -5   41.50    2.20
  -5  -1  -5   10.30    0.60
  -5  -1  -5    9.00    0.60
   5  -1   5    8.80    0.60
   5  -1   5    9.70    0.60
  -5  -1  -5    7.80    0.60
   5  -1   5    8.00    0.60
   5   1   5    8.60    0.60
   5   1   5    7.80    0.60
   5   1   5    9.10    0.60
  -5   1  -5   10.10    0.50
  -5   1  -5    8.30    0.60
  -5   1  -5    8.50    0.60
   5   1   5    8.50    0.60
  -7  -1  -5  313.37   16.20
   7  -1   5  299.97   16.20
   7  -1   5  301.07   16.20
  -7  -1  -5  298.77   16.20
   7  -1   5  286.37   16.30
  -7  -1  -5  318.77   16.20
   7  -1   5  319.17   16.20
   7   1   5  299.97   16.20
   7   1   5  313.17   16.20
  -7   1  -5  307.27   16.20
  -7   1  -5  309.37   16.20
   7   1   5  303.77   16.20
   7   1   5  316.57   16.20
  -9  -1  -5   66.39    3.60
   9  -1   5   63.49    3.60
   9  -1   5   65.29    3.60
   9  -1   5   67.49    3.60
  -9  -1  -5   59.09    3.60
  -9  -1  -5   67.49    3.60
   9  -1   5   69.19    3.60
   9   1   5   67.79    3.60
   9   1   5   67.39    3.60
   9   1   5   65.59    3.60
  -9   1  -5   66.59    3.60
   9   1   5   66.79    3.60
  -9   1  -5   65.09    3.50
 -11  -1  -5   15.90    1.00
  11  -1   5   14.90    1.00
 -11  -1  -5   15.70    1.00
  11  -1   5   15.80    1.10
  11  -1   5   17.10    1.00
 -11  -1  -5   15.30    1.00
  11  -1   5   15.30    1.00
 -11   1  -5   14.80    1.00
  11   1   5   15.50    1.00
  11   1   5   18.40    1.00
 -11   1  -5   16.60    1.00
  11   1   5   14.20    1.10
  11   1   5   16.60    1.00
 -13  -1  -5    0.80    0.40
  13  -1   5    0.00    0.40
  13  -1   5    0.40    0.30
 -13  -1  -5    0.40    0.40
 -13  -1  -5    0.00    0.40
  13  -1   5    0.70    0.40
 -13   1  -5    0.20    0.40
 -13   1  -5    0.50    0.30
  13   1   5    0.80    0.50
  13   1   5    0.30    0.40
  13   1   5    0.30    0.40
  13   1   5    0.20    0.40
  15  -1   5   24.30    1.60
 -15  -1  -5   23.20    1.50
  15  -1   5   26.20    1.50
 -15  -1  -5   23.80    1.50
  15   1   5   27.10    1.50
  15   1   5   24.30    1.60
  15   1   5   26.10    1.60
 -15   1  -5   23.20    1.50
 -15   1  -5   26.20    1.50
  15   1   5   22.10    1.50
  17  -1   5   -0.40    0.60
 -17  -1  -5    0.30    0.50
 -17  -1  -5   -0.30    0.60
  17  -1   5   -0.10    0.40
 -17   1  -5    0.00    0.50
  17   1   5    0.50    0.60
  17   1   5    0.00    0.50
  17   1   5    0.30    0.50
 -17   1  -5    0.10    0.40
 -19  -1  -5  138.39    7.60
  19  -1   5  147.79    7.60
 -19  -1  -5  138.19    7.60
  19  -1   5  140.49    7.70
 -19   1  -5  139.29    7.60
 -19   1  -5  139.99    7.50
  19   1   5  136.69    7.60
 -21  -1  -5    0.90    0.80
 -21  -1  -5    0.10    0.60
  21  -1   5    1.50    0.70
  21  -1   5    0.80    0.90
 -21   1  -5    0.80    0.50
  21   1   5    1.10    0.80
 -23  -1  -5    4.50    1.10
  23  -1   5    5.80    1.00
 -23  -1  -5    3.80    0.80
 -23   1  -5    6.00    0.70
  23   1   5    6.70    1.00
 -25  -1  -5    0.10    0.80
  25  -1   5   -0.60    0.90
 -25   1  -5    0.60    0.70
  25   1   5   -0.70    1.00
  27  -1   5    2.10    1.20
 -27  -1  -5    2.10    1.00
 -27   1  -5    1.10    0.80
  27   1   5    1.60    1.20
 -30  -2   5    0.80    1.40
  30  -2  -5   -0.40    1.20
 -30   2   5    0.10    0.80
  30   2  -5    1.10    1.30
 -30   2   5   -0.50    1.20
  28  -2  -5    1.40    1.10
 -28  -2   5    2.70    1.10
 -28   2   5    1.30    0.70
  28   2  -5    1.40    1.10
 -28   2   5    2.30    1.10
  26  -2  -5   -0.40    1.00
 -26  -2   5    0.10    0.90
 -26   2   5   -0.40    0.60
  26   2  -5    1.30    1.00
  26   2  -5   -0.10    0.80
 -26   2   5   -0.10    0.90
  24  -2  -5   82.69    4.60
 -24  -2   5   78.69    4.70
  24  -2  -5   85.09    4.50
 -24   2   5   76.79    4.60
  24   2  -5   83.49    4.50
  24   2  -5   80.69    4.60
 -24   2   5   78.99    4.50
  22  -2  -5    0.00    0.50
  22  -2  -5   -0.50    0.80
 -22  -2   5    0.10    0.70
 -22   2   5    0.20    0.50
 -22   2   5    0.00    0.70
  22   2  -5    0.40    0.70
  22   2  -5   -0.60    0.50
 -20  -2   5   34.50    2.20
 -20  -2   5   36.80    2.50
  20  -2  -5   31.90    2.00
  20  -2  -5   34.10    2.10
  20   2  -5   36.80    2.00
  20   2  -5   33.70    2.10
 -20   2   5   34.10    2.20
 -20   2   5   31.40    2.00
  18  -2  -5   26.90    1.70
 -18  -2   5   23.90    1.50
 -18  -2   5   23.00    1.60
  18  -2  -5   24.10    1.50
 -18   2   5   26.10    1.70
  18   2  -5   23.00    1.60
 -18   2   5   25.10    1.50
  18   2  -5   25.60    1.60
  18   2  -5   24.20    1.50
  16  -2  -5   10.20    0.90
 -16  -2   5   11.80    0.80
 -16  -2   5   10.70    0.90
 -16  -2   5   11.00    0.90
  16  -2  -5   12.10    0.80
  16   2  -5   10.00    0.90
  16   2  -5    9.90    0.80
  16   2  -5    8.90    0.90
 -16   2   5    8.50    0.80
 -16   2   5   10.20    0.90
 -14  -2   5  102.09    5.40
  14  -2  -5  101.29    5.40
 -14  -2   5   96.99    5.40
  14  -2  -5   97.59    5.40
 -14  -2   5  101.79    5.40
 -14   2   5  102.09    5.40
  14   2  -5   98.49    5.40
 -14   2   5   98.39    5.30
  14   2  -5   98.39    5.40
  12  -2  -5   17.90    1.10
  12  -2  -5   17.30    1.00
 -12  -2   5   15.50    1.00
 -12  -2   5   15.40    1.10
 -12  -2   5   16.90    1.10
  12   2  -5   18.50    1.00
  12   2  -5   17.30    1.10
 -12   2   5   16.10    1.00
 -12   2   5   16.80    0.90
  12   2  -5   15.30    1.00
  12   2  -5   14.40    1.00
 -12   2   5   18.50    1.10
 -10  -2   5 1023.40   55.19
 -10  -2   5 1037.80   55.19
  10  -2  -5 1100.79   55.19
  10  -2  -5 1058.29   55.19
 -10  -2   5 1104.69   55.19
  10  -2  -5 1012.00   55.19
 -10   2   5 1006.10   55.19
  10   2  -5 1052.39   55.19
  10   2  -5 1035.10   55.19
 -10   2   5 1005.60   55.19
 -10   2   5 1059.69   55.09
  10   2  -5 1065.69   55.19
  -8  -2   5    6.30    0.50
  -8  -2   5    4.50    0.50
   8  -2  -5    4.90    0.40
  -8  -2   5    5.70    0.40
   8  -2  -5    4.50    0.40
  -8  -2   5    3.80    0.40
   8  -2  -5    4.80    0.40
   8   2  -5    5.70    0.50
   8   2  -5    5.40    0.50
  -8   2   5    5.10    0.50
   8   2  -5    3.60    0.40
  -8   2   5    5.50    0.40
  -8   2   5    6.30    0.40
   6  -2  -5    3.20    0.30
  -6  -2   5    2.20    0.30
  -6  -2   5    2.90    0.30
   6  -2  -5    2.60    0.30
   6   2  -5    7.60    0.40
   6   2  -5    2.90    0.20
  -6   2   5    2.30    0.40
   6   2  -5    2.20    0.30
  -6   2   5    3.00    0.30
  -6   2   5    2.10    0.20
  -4  -2   5  268.47   13.80
  -4  -2   5  261.67   13.80
   4  -2  -5  249.78   13.80
   4  -2  -5  266.47   13.80
  -4  -2   5  245.38   13.80
   4   2  -5  263.67   13.80
   4   2  -5  259.77   13.80
  -4   2   5  251.77   13.80
  -4   2   5  258.37   13.80
   4   2  -5  275.97   13.80
  -4   2   5  266.87   13.80
   4   2  -5  259.77   13.80
   2  -2  -5   33.70    1.80
  -2  -2   5   32.80    1.80
  -2  -2   5   33.70    1.80
  -2  -2   5   33.30    1.80
   2  -2  -5   34.00    1.80
  -2  -2   5   33.40    1.90
  -2   2   5   33.30    1.90
  -2   2   5   33.90    1.80
  -2   2   5   34.20    1.90
   2   2  -5   35.90    1.80
   2   2  -5   33.80    1.80
   2   2  -5   33.90    1.90
   2   2  -5   33.40    1.90
   0  -2   5   12.10    0.70
   0  -2   5   10.80    0.60
   0  -2  -5   11.30    0.70
   0  -2   5   10.10    0.60
   0  -2   5   10.90    0.70
   0  -2  -5   11.90    0.70
   0   2   5    9.60    0.70
   0   2  -5   11.50    0.60
   0   2   5   11.60    0.70
   0   2   5   10.80    0.70
   0   2  -5   13.70    0.70
   0   2  -5   12.10    0.60
   2  -2   5  195.98   10.80
  -2  -2  -5  215.18   10.90
  -2  -2  -5  210.68   10.90
   2  -2   5  207.78   10.80
   2  -2   5  205.28   10.90
  -2  -2  -5  202.78   10.90
  -2   2  -5  209.98   10.80
  -2   2  -5  208.58   10.80
   2   2   5  200.58   10.90
   2   2   5  200.18   10.90
  -2   2  -5  207.28   10.90
   2   2   5  202.08   10.90
   2   2   5  205.08   10.80
  -2   2  -5  207.58   10.80
   2   2   5  197.38   10.90
   4  -2   5  146.49    7.90
  -4  -2  -5  151.18    7.90
  -4  -2  -5  142.89    7.90
   4  -2   5  140.39    7.90
  -4  -2  -5  153.08    7.90
   4  -2   5  147.39    7.90
   4  -2   5  148.79    7.90
   4   2   5  147.89    7.90
   4   2   5  152.18    7.90
  -4   2  -5  152.98    7.90
  -4   2  -5  148.69    7.90
  -4   2  -5  148.79    7.90
   4   2   5  149.79    7.90
   4   2   5  149.19    7.90
   4   2   5  150.58    7.90
  -4   2  -5  147.69    7.90
  -6  -2  -5  241.88   12.80
   6  -2   5  231.38   12.80
  -6  -2  -5  238.58   12.80
   6  -2   5  252.17   12.80
   6  -2   5  234.98   12.80
  -6  -2  -5  234.48   12.80
   6   2   5  238.28   12.80
   6   2   5  228.88   12.80
  -6   2  -5  248.08   12.80
  -6   2  -5  258.37   12.80
   6   2   5  250.37   12.80
  -6   2  -5  242.98   12.80
   6   2   5  235.28   12.80
  -6   2  -5  242.98   12.70
   8  -2   5    1.10    0.30
  -8  -2  -5    0.70    0.40
   8  -2   5    1.50    0.20
  -8  -2  -5    0.50    0.30
  -8  -2  -5    0.80    0.30
   8  -2   5    0.40    0.40
  -8   2  -5    1.60    0.30
   8   2   5    0.50    0.30
   8   2   5    1.00    0.30
   8   2   5    1.00    0.30
  -8   2  -5    0.90    0.20
  -8   2  -5    1.20    0.20
   8   2   5    1.50    0.30
  10  -2   5   76.59    4.30
 -10  -2  -5   78.39    4.20
 -10  -2  -5   78.79    4.20
  10  -2   5   78.39    4.20
 -10  -2  -5   76.69    4.30
  10  -2   5   77.09    4.20
 -10   2  -5   81.19    4.20
  10   2   5   77.69    4.20
  10   2   5   78.89    4.30
  10   2   5   78.69    4.30
  10   2   5   80.79    4.20
 -10   2  -5   76.99    4.20
 -12  -2  -5    3.70    0.50
  12  -2   5    3.30    0.40
 -12  -2  -5    2.70    0.50
 -12  -2  -5    3.80    0.50
  12  -2   5    4.10    0.40
  12  -2   5    4.90    0.60
  12   2   5    1.70    0.50
 -12   2  -5    2.50    0.30
  12   2   5    1.40    0.40
 -12   2  -5    2.10    0.50
  12   2   5    3.40    0.50
  12   2   5    3.60    0.50
  14  -2   5   20.50    1.40
 -14  -2  -5   19.10    1.30
  14  -2   5   21.70    1.20
 -14  -2  -5   19.40    1.30
 -14  -2  -5   21.60    1.30
  14   2   5   15.70    1.30
 -14   2  -5   21.50    1.20
 -14   2  -5   19.90    1.30
  14   2   5   18.50    1.30
  14   2   5   17.90    1.30
  16  -2   5   27.70    1.80
 -16  -2  -5   26.70    1.80
  16  -2   5   26.80    1.60
 -16  -2  -5   23.50    1.70
  16   2   5   27.00    1.70
 -16   2  -5   28.70    1.60
  16   2   5   25.40    1.70
  16   2   5   27.80    1.70
 -16   2  -5   28.00    1.70
 -18  -2  -5    6.70    0.70
 -18  -2  -5    4.80    0.80
  18  -2   5    5.20    0.70
  18  -2   5    4.10    0.80
  18   2   5    4.70    0.80
  18   2   5    5.30    0.70
 -18   2  -5    4.90    0.60
  18   2   5    4.80    0.70
  20  -2   5   40.30    2.40
 -20  -2  -5   44.80    2.60
 -20  -2  -5   43.20    2.50
  20  -2   5   43.10    2.60
  20   2   5   43.50    2.50
  20   2   5   41.20    2.50
 -20   2  -5   35.90    2.40
  22  -2   5    1.60    1.00
  22  -2   5    0.20    0.60
 -22  -2  -5   -0.10    0.90
 -22   2  -5    0.90    0.50
  22   2   5    0.10    0.90
 -24  -2  -5   14.50    1.40
  24  -2   5   10.40    1.40
  24  -2   5   10.90    1.10
 -24   2  -5   10.40    1.00
  24   2   5   10.80    1.40
  26  -2   5   -0.40    1.10
 -26   2  -5    0.30    0.60
  26   2   5    0.30    1.10
  29  -3  -5   -1.00    1.40
 -29  -3   5    1.00    1.20
  29   3  -5    0.40    1.00
 -29   3   5    0.60    1.20
  29   3  -5    0.60    1.40
 -29   3   5   -0.30    0.80
  27  -3  -5    1.40    1.10
  27  -3  -5    2.20    1.40
 -27  -3   5    1.30    1.10
  27   3  -5    2.40    0.90
 -27   3   5    0.50    0.60
 -27   3   5    1.30    1.00
  27   3  -5    2.50    1.20
  25  -3  -5    7.00    1.00
 -25  -3   5    8.30    1.20
  25  -3  -5    9.00    1.20
 -25   3   5    7.70    0.80
  25   3  -5    6.30    0.90
 -25   3   5    6.80    1.10
  25   3  -5    6.20    1.10
 -23  -3   5    7.20    1.00
  23  -3  -5    7.10    1.00
  23  -3  -5    8.20    0.90
  23   3  -5    8.40    1.00
 -23   3   5    8.90    0.80
 -23   3   5    5.80    1.00
  23   3  -5    6.70    0.80
 -21  -3   5    7.80    1.00
  21  -3  -5    6.80    0.80
 -21  -3   5    8.70    0.80
  21  -3  -5    7.50    1.00
 -21   3   5    6.30    1.00
  21   3  -5    9.40    1.00
 -21   3   5    7.70    0.70
  21   3  -5    6.90    0.90
  21   3  -5    8.20    0.80
  19  -3  -5   11.30    1.00
 -19  -3   5   11.00    1.10
 -19  -3   5    9.10    0.90
  19  -3  -5    8.70    0.80
 -19   3   5   10.50    0.80
  19   3  -5    9.80    1.00
  19   3  -5   11.30    1.00
  19   3  -5   10.20    0.90
 -19   3   5   10.40    1.00
  17  -3  -5   12.20    0.90
  17  -3  -5   11.50    1.00
 -17  -3   5   12.10    1.00
  17   3  -5   12.30    1.10
 -17   3   5   11.50    0.80
  17   3  -5   10.90    0.90
 -17   3   5   10.70    1.10
  17   3  -5   10.90    1.00
 -15  -3   5   88.99    5.10
  15  -3  -5   96.89    5.00
  15  -3  -5   96.09    5.10
 -15  -3   5   97.99    5.00
 -15   3   5   92.39    5.00
 -15   3   5   89.49    5.10
  15   3  -5   87.49    5.00
  15   3  -5   91.19    5.10
  15   3  -5   96.89    5.10
  13  -3  -5    1.10    0.30
 -13  -3   5    0.40    0.40
 -13  -3   5    0.50    0.30
  13  -3  -5    0.60    0.40
 -13   3   5    0.80    0.30
  13   3  -5    1.20    0.40
  13   3  -5    0.70    0.30
 -13   3   5    0.40    0.40
  13   3  -5    0.60    0.50
  11  -3  -5   41.30    2.40
  11  -3  -5   42.00    2.40
 -11  -3   5   41.50    2.50
 -11  -3   5   45.40    2.40
 -11   3   5   48.40    2.40
 -11   3   5   43.30    2.40
 -11   3   5   45.50    2.50
  11   3  -5   40.60    2.50
 -11   3   5   46.80    2.30
  11   3  -5   39.90    2.40
   9  -3  -5  168.68    8.90
  -9  -3   5  166.38    8.90
   9  -3  -5  158.58    8.90
  -9  -3   5  159.08    9.00
   9   3  -5  163.08    8.90
  -9   3   5  174.08    8.90
   9   3  -5  162.78    9.00
   9   3  -5  182.98    8.90
  -9   3   5  177.58    8.90
   9   3  -5  157.58    8.90
  -9   3   5  169.18    9.00
  -7  -3   5  146.89    8.00
   7  -3  -5  154.48    8.00
   7  -3  -5  148.89    8.10
  -7  -3   5  149.29    8.10
   7   3  -5  143.29    8.10
  -7   3   5  151.08    8.00
   7   3  -5  146.99    8.00
  -7   3   5  157.48    8.00
  -7   3   5  157.48    8.00
   7   3  -5  156.98    8.10
   7   3  -5  161.88    8.00
  -7   3   5  142.39    8.10
  -5  -3   5  412.96   21.60
  -5  -3   5  403.16   21.60
   5  -3  -5  412.76   21.60
   5  -3  -5  410.46   21.60
  -5  -3   5  425.66   21.60
  -5  -3   5  407.66   21.60
   5   3  -5  409.16   21.60
  -5   3   5  399.66   21.70
   5   3  -5  424.26   21.60
  -5   3   5  382.36   21.60
  -5   3   5  414.46   21.60
   5   3  -5  412.06   21.60
   5   3  -5  403.06   21.60
  -5   3   5  407.66   21.60
  -3  -3   5   25.80    1.30
  -3  -3   5   21.00    1.30
   3  -3  -5   23.00    1.30
  -3  -3   5   23.50    1.30
   3  -3  -5   22.70    1.30
  -3  -3   5   22.10    1.30
   3   3  -5   24.30    1.40
  -3   3   5   21.80    1.40
  -3   3   5   22.70    1.30
   3   3  -5   23.90    1.40
  -3   3   5   26.60    1.30
  -3   3   5   23.40    1.30
  -1  -3   5   10.30    0.60
  -1  -3   5   10.50    0.60
  -1  -3   5   10.10    0.70
   1  -3  -5   11.80    0.70
  -1  -3   5   12.10    0.70
   1   3  -5   11.60    0.80
  -1   3   5   11.90    0.70
   1   3  -5   12.00    0.80
  -1   3   5   10.90    0.80
  -1   3   5   10.30    0.70
  -1   3   5   12.30    0.70
   1  -3   5   34.70    1.90
   1  -3   5   34.30    2.00
   1  -3   5   35.10    1.90
   1  -3   5   34.50    1.90
  -1  -3  -5   36.90    1.90
   1   3   5   34.10    2.00
  -1   3  -5   35.70    2.00
  -1   3  -5   34.60    2.00
   1   3   5   36.80    2.00
  -1   3  -5   36.60    1.90
   1   3   5   33.10    1.90
   3  -3   5  236.28   12.70
  -3  -3  -5  239.18   12.70
   3  -3   5  237.48   12.60
  -3  -3  -5  240.38   12.60
   3  -3   5  235.48   12.60
  -3  -3  -5  245.08   12.60
   3   3   5  241.38   12.60
   3   3   5  241.98   12.60
  -3   3  -5  246.68   12.60
  -3   3  -5  224.18   12.70
   3   3   5  237.08   12.70
   3   3   5  237.98   12.70
  -5  -3  -5   49.70    2.60
   5  -3   5   45.20    2.60
  -5  -3  -5   48.40    2.60
   5  -3   5   43.70    2.50
  -5  -3  -5   48.20    2.70
   5  -3   5   46.90    2.60
   5  -3   5   48.70    2.60
   5   3   5   48.70    2.60
   5   3   5   46.20    2.70
   5   3   5   47.60    2.60
  -5   3  -5   48.00    2.60
   5   3   5   42.70    2.60
  -5   3  -5   51.19    2.60
  -7  -3  -5    9.40    0.80
  -7  -3  -5    9.90    0.70
   7  -3   5    8.40    0.80
   7  -3   5   10.20    0.60
   7  -3   5    9.20    0.60
   7  -3   5   10.00    0.70
  -7  -3  -5    9.30    0.70
   7   3   5    8.20    0.70
   7   3   5    9.80    0.70
  -7   3  -5    9.40    0.80
   7   3   5    7.90    0.70
  -7   3  -5   10.50    0.70
   7   3   5   10.60    0.70
  -9  -3  -5    2.60    0.40
   9  -3   5    1.20    0.50
   9  -3   5    2.20    0.40
  -9  -3  -5    2.20    0.40
  -9  -3  -5    3.40    0.50
   9  -3   5    1.90    0.30
  -9   3  -5    2.60    0.20
   9   3   5    2.30    0.40
  -9   3  -5    2.00    0.20
  -9   3  -5    1.90    0.40
   9   3   5    2.00    0.40
   9   3   5    2.00    0.40
  11  -3   5   63.29    3.70
  11  -3   5   64.89    3.60
 -11  -3  -5   69.59    3.70
 -11  -3  -5   69.69    3.60
 -11  -3  -5   64.49    3.60
  11  -3   5   66.99    3.60
  11   3   5   61.69    3.60
 -11   3  -5   64.79    3.60
 -11   3  -5   66.19    3.50
  11   3   5   66.29    3.60
  11   3   5   67.49    3.60
 -11   3  -5   65.79    3.50
  13  -3   5   19.60    1.20
 -13  -3  -5   16.00    1.30
  13  -3   5   20.10    1.30
 -13  -3  -5   20.40    1.20
  13   3   5   18.40    1.30
 -13   3  -5   19.10    1.10
 -13   3  -5   18.50    1.30
  13   3   5   18.20    1.20
  13   3   5   16.70    1.20
  15  -3   5   23.70    1.70
 -15  -3  -5   26.30    1.60
  15  -3   5   28.60    1.50
 -15  -3  -5   24.90    1.70
 -15   3  -5   24.20    1.40
  15   3   5   24.80    1.60
  15   3   5   25.80    1.60
  15   3   5   22.30    1.60
 -15   3  -5   27.80    2.00
  17  -3   5    2.80    0.80
  17  -3   5    2.60    0.50
 -17  -3  -5    3.90    0.70
  17   3   5    2.20    0.70
 -17   3  -5    2.30    0.40
  17   3   5    1.70    0.60
  17   3   5    2.90    0.70
 -19  -3  -5    2.20    0.80
  19  -3   5    1.30    0.60
  19  -3   5    2.90    0.80
  19   3   5    3.00    0.70
 -19   3  -5    1.50    0.40
  19   3   5    2.00    0.70
  19   3   5    1.60    0.80
 -21  -3  -5    1.50    0.80
  21  -3   5    0.30    0.60
  21  -3   5    0.00    0.80
  21   3   5    0.60    0.80
 -21   3  -5    0.40    0.40
  21   3   5   -0.60    0.80
 -23  -3  -5    0.70    0.90
  23  -3   5    0.30    0.70
  23  -3   5    0.40    0.90
 -23   3  -5    0.90    0.50
  23   3   5    0.90    0.90
  25  -3   5    0.10    0.90
  25  -3   5    0.10    1.10
 -25  -3  -5    0.60    1.10
 -25   3  -5    0.10    0.60
  28  -4  -5    1.10    1.40
 -28  -4   5    1.00    1.20
  28  -4  -5    0.50    1.00
  28   4  -5    1.70    0.90
 -28   4   5    0.40    0.60
 -28   4   5    1.20    1.20
  28   4  -5   -1.20    1.30
  26  -4  -5    1.70    1.20
  26  -4  -5    2.10    0.80
 -26  -4   5    1.90    1.10
 -26   4   5    0.50    0.50
  26   4  -5    1.20    0.70
  26   4  -5    1.60    1.00
 -26   4   5    1.20    1.00
  24  -4  -5    0.50    0.90
 -24  -4   5    1.30    0.90
  24  -4  -5    1.60    0.70
  24   4  -5    0.80    0.90
  24   4  -5    0.60    0.60
 -24   4   5    1.30    0.50
 -24   4   5    1.20    0.90
  22  -4  -5   14.30    1.20
  22  -4  -5   16.50    1.50
 -22  -4   5   16.10    1.50
  22   4  -5   16.00    1.40
  22   4  -5   19.40    1.50
 -22   4   5   16.20    1.50
  22   4  -5   18.10    1.20
 -22   4   5   15.00    1.10
 -20  -4   5    2.70    0.80
  20  -4  -5    3.10    0.60
 -20  -4   5    3.70    0.60
  20  -4  -5    2.80    0.80
  20   4  -5    2.30    0.70
 -20   4   5    2.70    0.90
 -20   4   5    2.30    0.40
  20   4  -5    3.70    0.60
  20   4  -5    3.50    0.80
 -18  -4   5   -0.30    0.60
 -18  -4   5    0.10    0.50
  18  -4  -5    0.00    0.40
  18  -4  -5   -0.30    0.70
  18   4  -5   -0.50    0.70
 -18   4   5    0.80    0.70
 -18   4   5    0.00    0.30
  18   4  -5    0.70    0.40
  18   4  -5   -0.30    0.60
  16  -4  -5    1.50    0.40
 -16  -4   5    1.10    0.40
 -16  -4   5    1.60    0.60
  16  -4  -5    2.10    0.60
  16   4  -5    2.90    0.70
 -16   4   5    2.40    0.30
 -16   4   5    3.10    0.70
  16   4  -5    1.70    0.60
  16   4  -5    1.50    0.40
 -14  -4   5  113.69    6.00
  14  -4  -5  114.59    6.10
  14  -4  -5  111.09    6.00
 -14  -4   5  110.09    6.10
  14   4  -5  113.09    6.10
 -14   4   5  107.89    6.10
  14   4  -5  107.49    6.00
  14   4  -5  120.89    6.10
  12  -4  -5   52.99    3.20
  12  -4  -5   62.49    3.20
 -12  -4   5   61.09    3.20
 -12  -4   5   55.69    3.30
  12   4  -5   61.69    3.20
 -12   4   5   58.39    3.30
  12   4  -5   61.29    3.30
  12   4  -5   54.09    3.30
 -12   4   5   58.19    3.20
  10  -4  -5   70.09    3.90
 -10  -4   5   68.99    3.80
  10  -4  -5   72.99    3.80
 -10  -4   5   65.09    3.90
  10   4  -5   70.79    3.80
 -10   4   5   73.29    3.80
 -10   4   5   71.49    3.80
  10   4  -5   72.99    3.80
 -10   4   5   74.79    3.80
  10   4  -5   71.19    3.90
 -10   4   5   66.89    3.90
  10   4  -5   63.89    3.90
   8  -4  -5  343.27   18.70
   8  -4  -5  361.76   18.70
  -8  -4   5  353.66   18.70
  -8  -4   5  358.36   18.80
  -8   4   5  353.96   18.70
  -8   4   5  349.07   18.70
   8   4  -5  374.26   18.70
   8   4  -5  344.17   18.80
  -8   4   5  360.96   18.80
  -8   4   5  359.66   18.70
   8   4  -5  333.57   18.80
   8   4  -5  350.16   18.70
  -6  -4   5   15.20    0.90
   6  -4  -5   15.40    0.90
  -6  -4   5   14.40    0.90
   6  -4  -5   14.40    0.90
  -6  -4   5   16.10    1.00
   6  -4  -5   14.90    0.90
  -6   4   5   14.20    0.80
   6   4  -5   14.60    1.00
  -6   4   5   15.80    0.80
   6   4  -5   15.00    1.00
  -6   4   5   15.70    0.90
  -6   4   5   14.60    1.00
  -4  -4   5   72.29    4.10
   4  -4  -5   75.89    4.10
   4  -4  -5   80.29    4.20
  -4  -4   5   73.39    4.20
   4  -4  -5   76.49    4.10
  -4  -4   5   78.79    4.10
  -4   4   5   79.09    4.10
   4   4  -5   79.89    4.20
   4   4  -5   78.19    4.20
  -4   4   5   80.69    4.10
  -4   4   5   82.09    4.20
  -4   4   5   72.29    4.20
   2  -4  -5    5.10    0.40
  -2  -4   5    4.60    0.30
   2  -4  -5    5.00    0.40
  -2  -4   5    5.20    0.30
  -2  -4   5    5.10    0.50
  -2  -4   5    4.30    0.50
   2  -4  -5    6.10    0.40
  -2   4   5    5.50    0.50
   2   4  -5    6.20    0.60
  -2   4   5    5.30    0.40
  -2   4   5    5.80    0.40
  -2   4   5    3.30    0.50
   2   4  -5    5.70    0.60
   0  -4   5    0.70    0.40
   0  -4   5    0.60    0.10
   0  -4   5    0.60    0.30
   0  -4  -5    0.80    0.20
   0  -4   5    0.30    0.10
   0   4  -5    0.10    0.30
   0   4   5    0.80    0.30
   0   4   5    0.50    0.20
   0   4  -5    0.40    0.30
   0   4  -5    0.70    0.40
   0   4   5    0.50    0.40
   0   4   5    0.70    0.20
  -2  -4  -5  482.95   25.60
  -2  -4  -5  479.75   25.50
   2  -4   5  493.65   25.50
   2  -4   5  488.85   25.50
   2  -4   5  485.75   25.60
   2   4   5  464.85   25.60
   2   4   5  473.15   25.50
   2   4   5  482.15   25.60
  -2   4  -5  475.85   25.60
   2   4   5  492.45   25.50
  -2   4  -5  494.55   25.60
  -2   4  -5  490.25   25.60
   4  -4   5    2.40    0.50
   4  -4   5    2.90    0.40
   4  -4   5    2.90    0.20
  -4  -4  -5    3.40    0.50
   4  -4   5    2.30    0.20
   4   4   5    2.10    0.30
  -4   4  -5    3.30    0.40
   4   4   5    2.60    0.50
   4   4   5    3.70    0.30
   4   4   5    3.60    0.40
  -4   4  -5    2.70    0.50
   4   4   5    3.10    0.50
  -6  -4  -5  225.88   12.20
   6  -4   5  233.68   12.20
   6  -4   5  232.38   12.20
   6  -4   5  220.88   12.20
   6  -4   5  226.68   12.30
  -6  -4  -5  238.98   12.30
  -6   4  -5  233.88   12.30
  -6   4  -5  236.78   12.20
   6   4   5  238.18   12.20
   6   4   5  223.68   12.30
   6   4   5  221.88   12.30
   6   4   5  231.68   12.20
   8  -4   5   75.19    4.00
  -8  -4  -5   80.79    4.10
   8  -4   5   72.39    4.00
   8  -4   5   69.59    4.10
  -8  -4  -5   77.09    4.10
   8   4   5   68.69    4.10
   8   4   5   79.79    4.00
  -8   4  -5   75.49    4.10
  -8   4  -5   73.29    4.10
   8   4   5   72.89    4.00
 -10  -4  -5  131.39    7.10
 -10  -4  -5  128.99    7.00
  10  -4   5  128.89    7.00
  10  -4   5  126.79    6.90
  10   4   5  124.09    7.00
 -10   4  -5  134.29    7.00
  10   4   5  134.09    7.00
 -12  -4  -5    0.20    0.50
  12  -4   5    0.20    0.30
  12  -4   5   -0.20    0.50
 -12  -4  -5    0.20    0.40
 -12   4  -5    0.10    0.50
  12   4   5    0.40    0.40
  12   4   5   -0.40    0.50
 -14  -4  -5    4.20    0.70
 -14  -4  -5    3.50    0.60
  14  -4   5    3.50    0.50
  14  -4   5    4.40    0.80
  14   4   5    2.90    0.70
  14   4   5    3.50    0.60
 -16  -4  -5   -0.40    0.60
  16  -4   5   -0.40    0.60
 -16  -4  -5    0.10    0.50
  16  -4   5   -0.20    0.40
  16   4   5    0.10    0.60
 -16   4  -5   -0.20    0.20
  16   4   5   -0.20    0.50
  18  -4   5    3.70    0.60
 -18  -4  -5    3.40    0.90
  18  -4   5    3.10    0.90
  18   4   5    5.10    1.00
 -18   4  -5    3.90    0.40
  18   4   5    3.50    0.70
  20  -4   5    4.20    1.00
 -20  -4  -5    2.60    0.90
  20  -4   5    1.90    0.60
  20   4   5    2.00    0.90
  20   4   5    2.30    0.70
 -20   4  -5    3.00    0.40
  22  -4   5    5.30    0.80
 -22  -4  -5    4.10    1.10
  22  -4   5    5.30    1.30
  22   4   5    4.70    1.30
  22   4   5    5.80    0.90
 -22   4  -5    5.50    0.50
 -24  -4  -5    7.00    1.30
  24  -4   5    6.00    1.00
  24  -4   5    6.50    1.40
 -24   4  -5    6.20    0.60
  24   4   5    6.10    1.10
  27  -5  -5    5.20    1.50
 -27  -5   5    2.90    1.30
  27  -5  -5    4.70    1.10
 -27   5   5    3.50    0.60
  27   5  -5    5.10    1.50
 -27   5   5    4.00    1.40
  27   5  -5    3.60    0.90
 -25  -5   5    5.50    1.20
  25  -5  -5    6.60    1.20
  25  -5  -5    4.90    1.00
  25   5  -5    6.40    1.30
 -25   5   5    6.10    0.60
  25   5  -5    6.70    0.90
 -25   5   5    7.90    1.40
 -23  -5   5    3.70    1.10
  23  -5  -5    4.00    0.80
  23  -5  -5    4.50    1.00
 -23  -5   5    5.70    0.90
  23   5  -5    4.40    1.00
 -23   5   5    3.80    1.20
  23   5  -5    5.30    1.00
  23   5  -5    3.70    0.70
 -21  -5   5   -0.90    0.70
  21  -5  -5    0.60    0.80
  21  -5  -5    0.90    0.60
 -21  -5   5    0.00    0.80
 -21   5   5   -0.50    0.80
  21   5  -5   -0.30    0.50
  21   5  -5    0.20    0.80
  21   5  -5    0.70    0.90
 -19  -5   5    8.10    1.10
  19  -5  -5    7.30    0.90
  19  -5  -5    8.10    0.80
 -19  -5   5    6.70    0.80
  19   5  -5    7.20    0.70
  19   5  -5    9.00    1.10
 -19   5   5    7.80    1.10
 -19   5   5    6.30    0.60
  19   5  -5    5.20    1.00
  17  -5  -5    5.30    0.60
 -17  -5   5    5.60    0.90
 -17  -5   5    3.90    0.60
  17  -5  -5    6.00    0.80
 -17   5   5    5.80    0.90
 -17   5   5    4.70    0.40
  17   5  -5    6.30    0.80
  17   5  -5    4.30    0.80
  17   5  -5    4.60    0.50
  15  -5  -5   28.90    1.70
  15  -5  -5   32.70    1.90
 -15  -5   5   29.50    1.90
 -15  -5   5   28.10    1.70
  15   5  -5   28.20    1.70
  15   5  -5   29.60    1.90
  15   5  -5   31.00    1.90
 -15   5   5   26.80    1.60
 -15   5   5   30.90    1.90
 -13  -5   5  393.16   21.00
  13  -5  -5  410.16   21.00
  13  -5  -5  397.06   20.90
 -13  -5   5  400.86   20.90
  13   5  -5  382.16   20.90
 -13   5   5  394.96   21.00
  13   5  -5  399.36   21.00
  13   5  -5  383.56   21.00
  11  -5  -5   34.00    1.90
 -11  -5   5   30.30    1.80
 -11  -5   5   32.40    2.00
  11  -5  -5   31.20    1.80
  11   5  -5   34.70    2.00
  11   5  -5   31.50    2.00
 -11   5   5   30.70    2.00
  11   5  -5   33.60    1.80
  -9  -5   5   51.09    3.00
   9  -5  -5   52.99    3.00
  -9  -5   5   55.79    2.90
   9  -5  -5   52.59    2.90
  -9   5   5   57.79    3.00
   9   5  -5   52.79    3.00
   9   5  -5   53.89    3.00
  -9   5   5   51.19    3.10
   7  -5  -5   31.10    1.70
   7  -5  -5   28.60    1.70
  -7  -5   5   29.40    1.70
  -7  -5   5   30.70    1.80
   7   5  -5   32.70    1.80
  -7   5   5   32.00    1.80
  -7   5   5   28.40    1.80
   7   5  -5   29.00    1.80
  -5  -5   5    2.80    0.50
  -5  -5   5    4.00    0.30
   5  -5  -5    3.40    0.50
   5  -5  -5    4.30    0.40
  -5  -5   5    3.30    0.30
  -5   5   5    3.00    0.60
  -5   5   5    4.30    0.50
   5   5  -5    4.50    0.60
   5   5  -5    4.30    0.50
  -3  -5   5    3.10    0.30
  -3  -5   5    4.80    0.60
   3  -5  -5    3.20    0.30
  -3  -5   5    2.70    0.30
  -3   5   5    3.70    0.50
   3   5  -5    3.90    0.50
   3   5  -5    3.50    0.50
  -3   5   5    2.40    0.50
   1  -5  -5  127.69    6.90
  -1  -5   5  131.59    7.00
  -1  -5   5  131.69    6.90
  -1  -5   5  123.39    7.00
  -1  -5   5  130.29    6.90
  -1   5   5  137.19    7.00
   1   5  -5  132.19    7.00
   1   5  -5  129.69    7.00
  -1   5   5  122.09    7.00
   1   5  -5  133.49    7.00
   1  -5   5   42.40    2.50
   1  -5   5   45.20    2.60
  -1  -5  -5   44.50    2.50
   1  -5   5   44.60    2.40
   1  -5   5   43.30    2.40
  -1   5  -5   45.80    2.60
  -1   5  -5   49.30    2.60
   1   5   5   45.20    2.60
   1   5   5   41.40    2.50
   1   5   5   45.80    2.40
   1   5   5   47.40    2.40
  -1   5  -5   46.20    2.60
   3  -5   5    1.10    0.40
   3  -5   5    1.70    0.20
  -3  -5  -5    1.30    0.30
  -3  -5  -5    2.10    0.50
   3  -5   5    2.20    0.20
  -3   5  -5    2.40    0.40
   3   5   5    1.40    0.20
  -3   5  -5    1.10    0.40
   3   5   5    1.30    0.50
   3   5   5    2.50    0.30
   3   5   5    1.90    0.50
  -3   5  -5    1.10    0.40
   5  -5   5   29.90    2.10
   5  -5   5   35.30    2.10
  -5  -5  -5   39.50    2.00
  -5  -5  -5   37.40    2.20
   5  -5   5   36.30    2.00
   5  -5   5   34.80    2.00
   5   5   5   36.90    2.00
   5   5   5   35.40    2.20
   5   5   5   36.80    2.10
  -5   5  -5   37.80    2.10
  -5   5  -5   42.00    2.20
  -7  -5  -5    4.60    0.70
  -7  -5  -5    4.40    0.50
   7  -5   5    4.00    0.60
   7  -5   5    5.90    0.60
   7  -5   5    4.00    0.40
   7   5   5    3.10    0.60
  -7   5  -5    6.10    0.70
   7   5   5    4.40    0.40
  -7   5  -5    4.40    0.60
   9  -5   5    2.20    0.30
  -9  -5  -5    2.50    0.60
   9  -5   5    2.30    0.60
  -9  -5  -5    2.90    0.50
   9   5   5    2.10    0.40
  -9   5  -5    2.60    0.60
   9   5   5    2.00    0.60
  -9   5  -5    2.70    0.60
  11  -5   5    0.90    0.30
 -11  -5  -5    1.80    0.60
 -11  -5  -5    0.60    0.40
  11  -5   5    1.30    0.60
  11   5   5    1.50    0.60
  11   5   5    0.50    0.40
  13  -5   5    0.30    0.30
 -13  -5  -5   -0.40    0.50
  13  -5   5   -0.10    0.60
 -13  -5  -5   -0.90    0.70
  13   5   5    0.00    0.40
  13   5   5    0.10    0.60
 -15  -5  -5    2.90    0.80
  15  -5   5    4.70    0.80
 -15  -5  -5    3.60    0.60
  15  -5   5    3.50    0.50
  15   5   5    4.30    0.80
  15   5   5    2.90    0.60
 -17  -5  -5    0.50    0.80
  17  -5   5   -0.30    0.80
 -17  -5  -5    0.20    0.70
  17  -5   5    0.00    0.50
  17   5   5    0.10    0.50
  17   5   5   -0.50    0.80
 -19  -5  -5    1.00    1.00
  19  -5   5    0.00    0.50
  19  -5   5   -0.90    0.90
  19   5   5   -0.20    0.90
  19   5   5    0.50    0.60
  21  -5   5    5.10    0.80
  21  -5   5    4.20    1.10
 -21  -5  -5    7.10    1.30
  21   5   5    4.00    1.10
  21   5   5    5.60    0.90
 -23  -5  -5    8.00    1.40
  23  -5   5   10.30    1.50
  23  -5   5   10.40    1.10
  23   5   5   10.20    1.70
  23   5   5    9.80    1.20
 -26  -6   5    0.70    1.50
  26  -6  -5   -0.50    0.90
  26  -6  -5    0.40    1.30
  26   6  -5    0.30    1.30
 -26   6   5   -1.50    1.30
 -24  -6   5    2.20    1.10
  24  -6  -5    0.80    1.10
  24  -6  -5    1.40    0.80
 -24  -6   5    1.30    0.90
  24   6  -5    2.80    1.20
 -24   6   5    0.80    1.10
  24   6  -5    2.80    1.20
  24   6  -5    1.30    0.70
 -22  -6   5   -0.40    0.80
  22  -6  -5    0.70    0.70
 -22  -6   5    1.40    1.00
  22  -6  -5    0.20    1.00
  22   6  -5    1.10    1.00
  22   6  -5   -0.40    0.50
  22   6  -5    0.50    0.90
 -22   6   5    0.10    1.00
 -20  -6   5   10.70    1.30
 -20  -6   5   10.90    1.00
  20  -6  -5   12.00    1.00
  20  -6  -5   13.10    1.20
  20   6  -5   10.40    0.90
  20   6  -5    9.40    1.20
  20   6  -5    9.80    1.30
 -20   6   5   12.60    1.40
  18  -6  -5   14.90    1.30
  18  -6  -5   11.40    1.00
 -18  -6   5   15.60    1.40
 -18  -6   5   12.80    1.10
  18   6  -5   11.70    1.30
 -18   6   5   10.30    1.30
  18   6  -5   11.50    0.90
  18   6  -5   14.50    1.30
 -16  -6   5    0.10    0.50
  16  -6  -5    0.20    0.70
  16  -6  -5    0.10    0.40
 -16  -6   5    0.30    0.70
  16   6  -5    0.90    0.70
  16   6  -5    0.20    0.30
  16   6  -5   -0.20    0.70
 -16   6   5    0.40    0.70
 -14  -6   5   14.10    1.10
 -14  -6   5   15.80    1.30
  14  -6  -5   16.80    1.30
  14  -6  -5   15.90    1.00
  14   6  -5   13.60    1.30
 -14   6   5   15.70    1.30
  14   6  -5   16.70    1.30
  14   6  -5   13.80    0.90
  12  -6  -5  104.99    5.60
 -12  -6   5  107.89    5.80
 -12  -6   5  104.89    5.70
  12   6  -5  100.39    5.80
  12   6  -5  106.59    5.80
 -12   6   5  105.79    5.80
 -10  -6   5   90.29    5.00
 -10  -6   5   94.29    5.20
  10  -6  -5   97.59    5.00
  10   6  -5   93.99    5.20
 -10   6   5   94.49    5.20
  10   6  -5   90.79    5.10
   8  -6  -5  125.19    6.60
  -8  -6   5  125.29    6.70
  -8  -6   5  122.39    6.60
  -8   6   5  115.49    6.70
   8   6  -5  124.49    6.70
   8   6  -5  124.59    6.70
  -6  -6   5    8.20    0.90
   6  -6  -5    9.70    0.70
  -6  -6   5    9.30    0.60
  -6   6   5    9.40    0.80
   6   6  -5   10.50    0.90
   6   6  -5    8.70    0.90
  -6   6   5    9.50    0.90
   4  -6  -5    4.00    0.40
  -4  -6   5    3.10    0.60
  -4  -6   5    3.40    0.30
  -4   6   5    3.90    0.70
  -4   6   5    3.60    0.60
   4   6  -5    3.50    0.60
   4   6  -5    4.40    0.60
  -2  -6   5    6.70    0.50
  -2  -6   5    8.80    0.80
  -2  -6   5    7.60    0.80
   2  -6  -5    7.10    0.60
  -2  -6   5    6.80    0.50
  -2   6   5    7.50    0.80
  -2   6   5    8.90    0.80
   2   6  -5    7.90    0.80
   2   6  -5    8.10    0.80
   2   6  -5    8.40    0.80
   0  -6  -5   73.99    4.00
   0  -6   5   76.09    4.10
   0  -6   5   65.39    4.10
   0   6  -5   77.19    4.10
   0   6   5   75.99    4.10
   0   6  -5   71.19    4.10
   0   6   5   74.39    4.20
   0   6  -5   77.69    4.10
   2  -6   5    1.00    0.50
   2  -6   5    0.40    0.50
  -2  -6  -5   -0.10    0.30
  -2  -6  -5    0.60    0.50
  -2   6  -5    0.30    0.50
   2   6   5    0.20    0.60
  -2   6  -5    0.30    0.50
   2   6   5    0.70    0.60
  -2   6  -5    1.20    0.50
   4  -6   5    0.20    0.50
   4  -6   5    0.90    0.50
   4  -6   5    0.00    0.10
  -4  -6  -5    0.70    0.60
  -4  -6  -5   -0.20    0.30
   4  -6   5    0.10    0.10
   4   6   5    0.50    0.60
  -4   6  -5    0.00    0.50
   4   6   5   -0.50    0.50
  -4   6  -5    0.00    0.50
   4   6   5    0.10    0.20
   4   6   5    0.00    0.20
  -4   6  -5    0.20    0.50
  -6  -6  -5   60.59    3.30
   6  -6   5   57.29    3.40
   6  -6   5   59.09    3.20
  -6  -6  -5   58.09    3.50
   6  -6   5   65.59    3.50
  -6   6  -5   65.29    3.40
   6   6   5   60.59    3.50
   6   6   5   59.39    3.40
  -6   6  -5   61.69    3.40
   6   6   5   59.29    3.20
   8  -6   5   11.10    1.10
   8  -6   5   12.60    0.80
  -8  -6  -5   14.10    1.10
  -8  -6  -5   10.80    0.90
  -8   6  -5   11.00    1.10
   8   6   5   12.40    1.10
   8   6   5   11.30    0.80
 -10  -6  -5   -0.20    0.40
  10  -6   5   -0.20    0.70
 -10  -6  -5   -0.70    0.60
  10  -6   5    0.00    0.30
  10   6   5    0.30    0.30
  10   6   5    0.50    0.70
  12  -6   5    3.70    0.40
 -12  -6  -5    3.00    0.50
 -12  -6  -5    2.60    0.80
  12  -6   5    2.70    0.90
  12   6   5    3.20    0.80
  12   6   5    2.50    0.50
  14  -6   5   -0.40    0.70
 -14  -6  -5   -0.30    0.50
 -14  -6  -5    0.70    0.90
  14  -6   5    0.00    0.40
  14   6   5   -0.20    0.40
  14   6   5   -0.60    0.70
 -16  -6  -5    1.80    0.90
 -16  -6  -5    1.70    0.60
  16  -6   5    1.70    0.80
  16  -6   5    2.00    0.50
  16   6   5    2.90    0.90
  16   6   5    2.10    0.50
 -18  -6  -5    0.40    1.00
  18  -6   5   -0.50    0.50
 -18  -6  -5   -0.20    0.70
  18  -6   5   -0.60    1.00
  18   6   5   -0.30    1.00
  18   6   5   -0.50    0.60
  20  -6   5    1.20    1.10
  20  -6   5   -0.40    0.60
 -20  -6  -5   -0.10    1.20
  20   6   5    0.70    0.70
  20   6   5    0.40    1.20
  22  -6   5    0.30    1.20
 -22  -6  -5    0.30    1.20
  22  -6   5    0.00    0.70
  22   6   5    0.10    0.80
  22   6   5   -0.40    1.10
 -23  -7   5    0.10    1.00
 -23  -7   5    1.20    1.20
  23  -7  -5    1.20    0.80
  23   7  -5    0.40    0.60
  23   7  -5   -0.20    1.20
 -23   7   5    2.20    1.30
  21  -7  -5   27.90    1.70
 -21  -7   5   26.00    2.10
 -21  -7   5   23.40    1.90
  21   7  -5   25.90    2.30
  21   7  -5   22.90    1.50
 -21   7   5   25.30    2.30
 -19  -7   5    5.00    1.20
  19  -7  -5    5.90    0.70
 -19  -7   5    5.10    0.80
  19   7  -5    4.90    1.20
  19   7  -5    4.50    0.50
 -19   7   5    4.00    1.20
  19   7  -5    5.10    1.10
  17  -7  -5   21.70    1.50
 -17  -7   5   21.90    1.60
 -17  -7   5   25.10    1.80
  17   7  -5   21.50    1.70
 -17   7   5   20.20    1.90
  17   7  -5   24.50    1.80
  15  -7  -5    2.20    0.50
 -15  -7   5    1.60    0.80
 -15  -7   5    0.60    0.50
 -15   7   5    0.90    0.80
  15   7  -5    1.50    0.80
  15   7  -5    1.00    0.80
 -13  -7   5   16.60    1.40
 -13  -7   5   15.60    1.10
  13  -7  -5   15.60    1.00
 -13   7   5   12.10    1.30
  13   7  -5   16.00    1.30
  13   7  -5   13.20    1.30
 -11  -7   5    2.40    0.80
  11  -7  -5    4.20    0.50
 -11  -7   5    3.80    0.50
  11   7  -5    4.40    0.80
  11   7  -5    3.10    0.80
 -11   7   5    3.90    0.90
  -9  -7   5    7.10    0.90
  -9  -7   5    5.60    0.60
   9  -7  -5    6.20    0.50
  -9   7   5    5.50    0.90
   9   7  -5    7.10    0.90
   9   7  -5    4.60    0.80
  -7  -7   5   27.00    1.80
   7  -7  -5   25.80    1.50
  -7  -7   5   25.10    1.50
   7   7  -5   26.10    1.80
   7   7  -5   27.10    1.80
  -7   7   5   26.80    1.90
  -5  -7   5   46.90    2.60
   5  -7  -5   43.10    2.40
  -5  -7   5   42.10    2.30
   5   7  -5   38.70    2.60
  -5   7   5   45.80    2.50
   5   7  -5   42.90    2.60
  -5   7   5   42.40    2.60
   3  -7  -5  146.09    7.80
  -3  -7   5  149.88    7.90
  -3  -7   5  144.59    7.70
  -3   7   5  144.79    7.90
   3   7  -5  153.38    7.90
  -3   7   5  141.39    8.00
   3   7  -5  141.69    7.90
  -1  -7   5    5.50    0.80
  -1  -7   5    6.20    0.80
   1  -7  -5    5.90    0.50
  -1  -7   5    6.40    0.40
  -1   7   5    5.70    0.90
   1   7  -5    6.60    0.80
   1   7  -5    6.00    0.80
  -1   7   5    5.90    0.80
   1   7  -5    7.90    0.90
   1  -7   5    0.60    0.60
  -1  -7  -5    0.90    0.30
   1  -7   5    2.10    0.70
  -1  -7  -5    0.40    0.60
  -1   7  -5    0.10    0.60
   1   7   5    0.60    0.60
   1   7   5    0.40    0.70
  -1   7  -5    1.50    0.70
  -1   7  -5    0.60    0.60
   3  -7   5   17.00    1.30
  -3  -7  -5   16.70    1.40
   3  -7   5   17.20    1.20
   3  -7   5   16.10    1.30
  -3   7  -5   14.90    1.30
  -3   7  -5   18.30    1.30
   3   7   5   18.10    1.40
   3   7   5   15.60    1.30
  -3   7  -5   16.80    1.20
   5  -7   5    0.50    0.70
   5  -7   5    0.20    0.20
   5  -7   5   -0.10    0.60
  -5  -7  -5   -0.40    0.70
  -5  -7  -5   -0.30    0.40
  -5   7  -5    0.20    0.60
   5   7   5    0.10    0.70
  -5   7  -5   -0.20    0.60
   5   7   5    0.30    0.70
  -5   7  -5    0.20    0.70
   7  -7   5    7.00    1.00
   7  -7   5    6.90    0.50
  -7  -7  -5    5.40    0.60
  -7  -7  -5    6.10    0.90
  -7   7  -5    9.00    1.00
   7   7   5    5.10    0.90
   9  -7   5   16.50    1.40
   9  -7   5   15.10    1.00
  -9  -7  -5   16.20    1.40
  -9  -7  -5   14.90    1.10
   9   7   5   15.40    0.90
   9   7   5   14.10    1.30
  -9   7  -5   14.80    1.30
 -11  -7  -5    5.60    1.00
  11  -7   5    6.10    0.50
 -11  -7  -5    4.80    0.70
  11  -7   5    7.90    1.10
  11   7   5    5.00    0.90
  11   7   5    4.70    0.50
 -13  -7  -5    0.40    0.90
  13  -7   5   -0.50    0.80
 -13  -7  -5   -0.30    0.50
  13  -7   5    0.50    0.40
  13   7   5   -0.10    0.80
  13   7   5   -0.10    0.40
  15  -7   5    1.00    0.50
 -15  -7  -5    1.70    0.70
 -15  -7  -5   -0.40    1.00
  15  -7   5    0.50    0.90
  15   7   5    0.10    1.00
  15   7   5    0.80    0.50
  17  -7   5    0.20    0.50
 -17  -7  -5    0.00    0.70
  17  -7   5    0.20    1.00
 -17  -7  -5   -0.30    1.00
  17   7   5   -0.80    1.10
  17   7   5    0.40    0.60
  19  -7   5   -0.30    0.60
 -19  -7  -5    0.10    1.30
  19  -7   5   -1.20    1.10
 -19  -7  -5    0.60    0.90
  19   7   5   -0.10    1.10
  19   7   5    0.30    0.60
 -20  -8   5    0.80    0.90
 -20  -8   5    1.60    1.40
  20  -8  -5    1.50    0.70
  20   8  -5   -0.20    1.20
 -20   8   5    2.00    1.40
  18  -8  -5   -0.10    0.60
 -18  -8   5   -0.90    1.20
 -18  -8   5   -0.40    0.70
  18   8  -5   -0.20    1.10
 -18   8   5   -0.10    1.10
  16  -8  -5    5.40    0.70
 -16  -8   5    6.50    0.80
 -16  -8   5    8.80    1.40
  16   8  -5    5.70    1.30
 -16   8   5    5.20    1.20
 -14  -8   5    0.40    0.90
 -14  -8   5    0.40    0.50
  14  -8  -5    0.20    0.40
 -14   8   5   -0.50    0.90
  14   8  -5    1.00    1.00
  12  -8  -5    4.60    0.60
 -12  -8   5    6.50    1.00
 -12  -8   5    5.60    0.60
  12   8  -5    6.30    1.10
 -12   8   5    4.40    1.00
  10  -8  -5    0.30    0.40
 -10  -8   5   -0.10    0.40
 -10  -8   5    0.30    0.80
  10   8  -5    0.10    0.70
 -10   8   5    0.30    0.80
  -8  -8   5    5.60    0.60
   8  -8  -5    6.70    0.60
  -8  -8   5    6.40    1.00
   8   8  -5    6.90    1.00
   8   8  -5    5.00    1.00
  -8   8   5    6.90    1.10
   6  -8  -5   15.60    1.00
  -6  -8   5   15.80    1.40
  -6  -8   5   14.10    0.90
   6   8  -5   14.70    1.30
  -6   8   5   13.80    1.40
   6   8  -5   12.70    1.30
  -4  -8   5    9.70    0.70
  -4  -8   5    9.10    1.10
   4  -8  -5    8.90    0.70
  -4   8   5   10.10    1.00
   4   8  -5   11.50    1.10
   4   8  -5   10.40    1.00
  -2  -8   5   18.40    1.50
  -2  -8   5   17.40    1.00
  -2  -8   5   18.40    1.40
   2  -8  -5   18.80    1.10
  -2   8   5   19.00    1.50
   2   8  -5   16.80    1.40
   2   8  -5   17.00    1.40
   0  -8   5    2.50    0.20
   0  -8   5    2.00    0.80
   0  -8   5    1.90    0.70
   0  -8  -5    2.70    0.40
   0  -8  -5    2.60    0.80
   0   8   5    2.00    0.80
   0   8  -5    3.20    0.80
   0   8  -5    3.40    0.90
   0   8   5    3.20    0.90
   0   8  -5    2.90    0.80
  -2  -8  -5    1.40    0.80
   2  -8   5    1.10    0.80
   2  -8   5    1.50    0.70
   2  -8   5    1.10    0.90
  -2  -8  -5    1.30    0.40
  -2   8  -5    1.10    0.80
   2   8   5    1.40    0.80
  -2   8  -5    1.90    0.70
   2   8   5    2.00    0.80
  -2   8  -5    1.30    0.70
   4  -8   5    0.30    0.70
  -4  -8  -5    1.70    0.80
   4  -8   5    1.10    1.30
  -4  -8  -5    1.50    0.50
   4   8   5    0.80    0.90
   4   8   5    1.60    0.80
  -4   8  -5    1.50    0.70
  -4   8  -5    1.30    0.80
  -6  -8  -5    5.50    1.00
   6  -8   5    5.30    0.40
  -6  -8  -5    4.50    0.60
   6  -8   5    5.00    0.90
   6   8   5    4.10    1.00
  -6   8  -5    5.90    0.90
   6   8   5    5.10    1.00
  -8  -8  -5    1.80    0.50
   8  -8   5    1.80    0.80
  -8  -8  -5    2.90    0.90
   8  -8   5    2.90    0.30
   8   8   5    2.40    0.90
  -8   8  -5    1.80    0.80
  10  -8   5    0.30    0.80
  10  -8   5    0.40    0.30
 -10  -8  -5   -0.30    1.00
 -10  -8  -5    0.10    0.50
  10   8   5   -0.60    0.90
 -12  -8  -5    0.10    1.00
  12  -8   5    0.40    0.40
 -12  -8  -5    0.40    0.60
  12  -8   5   -0.60    0.90
  12   8   5    0.50    1.00
  14  -8   5    1.30    0.50
 -14  -8  -5    2.20    0.70
  14  -8   5    1.30    1.20
 -14  -8  -5    1.10    1.10
  14   8   5    0.80    1.10
  14   8   5    1.40    0.40
 -16  -8  -5    4.00    0.90
  16  -8   5    5.40    0.70
 -16  -8  -5    4.20    1.40
  16  -8   5    4.10    1.40
  16   8   5    4.50    0.60
  16   8   5    4.80    1.20
 -18  -8  -5    0.50    1.00
  18  -8   5    0.40    1.30
  18  -8   5    0.50    0.70
 -18  -8  -5   -0.50    1.30
  18   8   5    0.90    1.20
  18   8   5    0.90    0.60
 -17  -9   5    1.50    1.50
  17  -9  -5    1.50    0.70
 -17  -9   5    0.60    0.80
 -17   9   5    0.80    1.40
  17   9  -5    0.10    1.30
  15  -9  -5    1.60    0.60
 -15  -9   5    1.00    1.40
 -15  -9   5    2.50    0.70
  15   9  -5    2.60    1.20
 -15   9   5    3.50    1.20
 -13  -9   5    1.00    0.60
  13  -9  -5    1.40    0.50
 -13  -9   5    3.00    1.30
 -13   9   5    0.80    1.10
  13   9  -5    1.60    1.10
  11  -9  -5    3.30    0.60
 -11  -9   5    3.60    0.60
 -11  -9   5    4.40    1.10
 -11   9   5    3.60    1.20
  11   9  -5    4.00    1.10
   9  -9  -5    3.90    0.50
  -9  -9   5    3.90    0.60
  -9  -9   5    2.80    1.20
  -9   9   5    4.10    1.10
   9   9  -5    4.50    1.10
   7  -9  -5    0.30    0.40
  -7  -9   5    0.50    0.90
  -7  -9   5    0.40    0.40
   7   9  -5   -0.20    0.90
  -7   9   5    0.10    0.90
  -5  -9   5   -0.60    0.80
  -5  -9   5    0.20    0.40
   5  -9  -5    0.20    0.40
  -5   9   5   -0.60    0.90
   5   9  -5   -0.70    0.90
  -3  -9   5    0.70    0.90
  -3  -9   5    1.40    0.30
   3  -9  -5    1.40    0.90
  -3  -9   5    0.90    0.90
   3  -9  -5    0.90    0.40
  -3   9   5    1.70    0.90
   3   9  -5    1.10    1.00
  -3   9   5    0.80    1.00
  -1  -9   5   31.30    1.70
   1  -9  -5   31.80    1.80
  -1  -9   5   31.50    2.30
  -1  -9   5   30.10    2.20
   1  -9  -5   29.90    2.20
   1   9  -5   33.30    2.20
  -1   9   5   30.70    2.30
  -1   9   5   28.40    2.10
  -1  -9  -5    7.70    1.20
   1  -9   5   10.60    1.20
   1   9   5   12.00    1.20
  -1   9  -5   10.30    1.30
   1   9   5    8.10    1.30
  -3  -9  -5    2.50    1.00
  -3  -9  -5    0.70    0.50
   3   9   5    1.10    1.00
   3   9   5    0.80    0.80
  -5  -9  -5   -0.20    0.50
  -5  -9  -5    0.70    0.90
  -5   9  -5    0.30    1.00
   5   9   5    0.10    0.90
   5   9   5    1.10    1.00
  -7  -9  -5    0.50    0.60
   7  -9   5    0.60    0.30
  -7  -9  -5    0.70    1.00
   7  -9   5    0.50    1.00
  -7   9  -5    1.20    1.00
   7   9   5    1.30    1.00
   9  -9   5    0.50    1.10
  -9  -9  -5    0.40    1.00
  -9  -9  -5    0.50    0.60
   9  -9   5    0.60    0.30
   9   9   5    0.80    1.00
 -11  -9  -5    4.30    1.30
 -11  -9  -5    5.60    0.80
  11  -9   5    6.00    0.60
  11  -9   5    5.30    1.30
  11   9   5    5.00    1.30
  13  -9   5    8.60    1.50
 -13  -9  -5    7.30    1.10
  13  -9   5    8.80    0.80
 -13  -9  -5    9.80    1.60
  13   9   5    6.70    1.40
 -12 -10   5   -0.40    0.70
  12 -10  -5   -0.30    0.60
 -12 -10   5    0.00    1.50
  12  10  -5    0.20    1.30
 -12  10   5   -0.50    1.30
  10 -10  -5    4.00    0.70
 -10 -10   5    3.80    0.70
 -10 -10   5    2.80    1.50
  10  10  -5    2.30    1.20
 -10  10   5    4.10    1.30
  -8 -10   5    1.30    1.40
  -8 -10   5    0.40    0.50
   8 -10  -5   -0.30    0.50
   8  10  -5    0.10    1.10
  -8  10   5   -0.30    1.10
  -6 -10   5    0.60    1.10
   6 -10  -5    0.30    0.50
  -6 -10   5   -0.30    0.50
  -6 -10   5   -0.80    1.20
  -6  10   5    0.00    1.20
   6  10  -5    0.60    1.10
   4 -10  -5    3.30    0.60
  -4 -10   5    4.40    0.50
  -4 -10   5    4.60    1.20
   4 -10  -5    3.70    1.20
   4  10  -5    5.80    1.20
  -4  10   5    4.00    1.40
  -2 -10   5   -0.10    0.40
   2 -10  -5    0.30    0.50
  -2 -10   5    0.00    1.10
   2 -10  -5   -0.20    1.30
   2  10  -5   -0.10    1.20
  -2  10   5    0.90    1.30
   0 -10  -5    0.00    1.10
   0 -10   5   -0.20    0.30
   0 -10   5   -0.30    1.10
   0  10  -5    0.90    1.20
   0  10   5    0.00    1.10
   0  10   5    1.00    1.20
  -2 -10  -5    4.60    0.70
  -2 -10  -5    4.20    1.40
   2  10   5    3.10    1.10
   2  10   5    5.50    1.50
  -4 -10  -5    1.50    1.10
  -4 -10  -5    0.10    0.60
   4  10   5   -0.10    1.20
   4  10   5    0.10    1.20
  -6 -10  -5    3.40    1.30
  -6 -10  -5    4.50    0.80
   6  10   5    4.60    1.30
  -8 -10  -5    0.50    0.70
  -8 -10  -5   -1.20    1.20
   8  10   5   -0.70    1.20
  30   0  -6    3.10    1.50
 -30   0   6    3.40    1.40
 -30   0   6    1.70    1.00
 -28   0   6   28.60    2.20
 -28   0   6   29.10    2.10
  28   0  -6   29.90    2.20
  26   0  -6   34.00    2.30
 -26   0   6   30.10    2.30
 -26   0   6   33.80    2.10
  24   0  -6   21.00    1.70
 -24   0   6   21.60    1.50
 -24   0   6   21.20    1.70
 -22   0   6  120.49    6.30
  22   0  -6  115.79    6.40
 -22   0   6  111.59    6.40
 -20   0   6    3.70    0.70
 -20   0   6    5.10    0.70
  20   0  -6    4.30    0.80
  20   0  -6    4.70    0.70
  18   0  -6    5.30    0.70
  18   0  -6    6.00    0.60
 -18   0   6    5.30    0.70
 -18   0   6    5.20    0.60
  18   0  -6    4.40    0.60
  16   0  -6    1.70    0.40
  16   0  -6    1.20    0.40
  16   0  -6    1.30    0.50
 -16   0   6    1.50    0.40
 -16   0   6    1.20    0.40
 -16   0   6    1.60    0.30
 -16   0   6    1.30    0.50
  14   0  -6  120.79    6.10
  14   0  -6  111.79    6.10
 -14   0   6  109.29    6.10
  14   0  -6  113.79    6.20
 -14   0   6  114.49    6.20
 -14   0   6  115.09    6.10
 -14   0   6  116.19    6.10
 -12   0   6   56.09    3.00
 -12   0   6   49.60    3.00
 -12   0   6   56.39    2.90
  12   0  -6   53.29    3.00
  12   0  -6   49.99    3.00
  12   0  -6   57.19    3.00
 -12   0   6   54.89    2.90
  10   0  -6    5.40    0.50
  10   0  -6    4.20    0.40
  10   0  -6    5.70    0.40
 -10   0   6    4.50    0.40
 -10   0   6    3.80    0.40
 -10   0   6    3.90    0.40
 -10   0   6    4.10    0.50
  -8   0   6   46.50    2.50
   8   0  -6   43.50    2.40
  -8   0   6   44.00    2.50
  -8   0   6   46.60    2.50
   8   0  -6   45.00    2.50
  -8   0   6   44.10    2.50
   8   0  -6   46.50    2.50
  -6   0   6    6.30    0.40
   6   0  -6    5.70    0.40
  -6   0   6    5.50    0.50
   6   0  -6    5.80    0.40
  -6   0   6    5.30    0.40
   6   0  -6    5.10    0.40
  -6   0   6    5.50    0.40
  -4   0   6    0.50    0.20
  -4   0   6    0.80    0.20
   4   0  -6    0.60    0.20
   4   0  -6    0.90    0.20
  -4   0   6    0.70    0.20
   4   0  -6    0.90    0.20
   2   0  -6  725.33   37.30
  -2   0   6  693.03   37.40
   2   0  -6  718.53   37.40
   2   0  -6  703.53   37.30
  -2   0   6  716.63   37.30
  -2   0   6  687.03   37.30
  -2   0   6  715.03   37.30
   0   0   6  608.34   30.90
   0   0   6  560.04   30.90
   0   0   6  585.04   30.90
   0   0  -6  582.54   30.90
   0   0  -6  597.84   30.90
   0   0   6  593.94   30.90
   0   0  -6  573.54   30.90
   2   0   6   69.99    4.00
  -2   0  -6   73.69    4.00
  -2   0  -6   74.89    3.90
  -2   0  -6   76.19    3.90
  -2   0  -6   74.09    3.90
  -4   0  -6  856.81   46.30
   4   0   6  880.41   46.30
   4   0   6  871.51   46.30
  -4   0  -6  881.61   46.30
   4   0   6  928.11   46.30
  -4   0  -6  878.81   46.20
  -4   0  -6  858.81   46.30
   4   0   6  866.01   46.30
  -6   0  -6  809.02   44.40
  -6   0  -6  847.62   44.30
   6   0   6  854.81   44.40
   6   0   6  828.32   44.40
   6   0   6  852.41   44.40
  -6   0  -6  858.01   44.40
   6   0   6  838.42   44.40
  -8   0  -6   20.70    1.20
   8   0   6   20.10    1.20
  -8   0  -6   18.40    1.20
   8   0   6   18.00    1.20
   8   0   6   19.70    1.20
  -8   0  -6   22.00    1.20
  10   0   6  327.97   17.30
 -10   0  -6  322.57   17.20
 -10   0  -6  303.17   17.20
  10   0   6  313.17   17.20
  10   0   6  340.77   17.20
 -10   0  -6  339.07   17.20
  10   0   6  331.87   17.20
  12   0   6    9.40    0.80
 -12   0  -6    9.30    0.80
 -12   0  -6   11.40    0.80
  12   0   6   10.30    0.80
  12   0   6    9.20    0.80
  12   0   6   10.40    0.80
 -14   0  -6    1.60    0.50
  14   0   6    1.50    0.50
 -14   0  -6    1.50    0.40
  14   0   6    1.70    0.50
  14   0   6    1.50    0.40
  16   0   6    0.50    0.60
 -16   0  -6    0.80    0.40
 -16   0  -6    1.20    0.60
  16   0   6    1.00    0.50
  16   0   6    1.20    0.50
 -18   0  -6   25.60    1.80
  18   0   6   29.00    1.70
  18   0   6   23.60    1.70
 -18   0  -6   26.40    1.60
 -20   0  -6   30.40    1.80
  20   0   6   27.30    2.00
  22   0   6    9.80    1.20
 -22   0  -6   11.10    1.00
  24   0   6   39.00    2.70
 -24   0  -6   40.50    2.50
  26   0   6    0.00    1.10
 -26   0  -6    0.90    0.80
 -31   1   6    0.50    1.00
  29  -1  -6    0.40    1.20
 -29  -1   6    0.90    1.10
 -29   1   6    1.20    0.80
 -29   1   6    0.60    1.10
  29   1  -6    0.20    1.20
 -27  -1   6   -0.30    0.90
  27  -1  -6    0.70    1.00
  27   1  -6    1.00    0.90
 -27   1   6    1.30    1.10
 -27   1   6    0.80    0.70
  25  -1  -6   29.30    2.10
 -25  -1   6   29.70    2.20
 -25   1   6   31.00    2.10
  25   1  -6   29.50    2.10
 -25   1   6   29.10    1.90
 -23  -1   6    1.70    0.60
  23  -1  -6    1.60    0.80
 -23  -1   6    3.10    0.80
 -23   1   6    3.60    0.90
  23   1  -6    1.90    0.70
  23   1  -6    1.60    0.70
 -23   1   6    2.90    0.60
 -21  -1   6   96.79    5.50
  21  -1  -6  102.29    5.60
 -21  -1   6  104.69    5.60
  21  -1  -6  102.59    5.50
  21   1  -6  101.19    5.50
  21   1  -6  106.89    5.60
 -21   1   6   99.89    5.50
 -21   1   6   97.99    5.60
 -19  -1   6    2.50    0.70
 -19  -1   6    2.60    0.50
  19  -1  -6    3.80    0.70
  19  -1  -6    1.20    0.50
 -19   1   6    2.50    0.50
  19   1  -6    2.00    0.60
  19   1  -6    2.40    0.50
 -19   1   6    2.20    0.60
  17  -1  -6    6.20    0.60
  17  -1  -6    4.30    0.70
  17  -1  -6    5.40    0.70
 -17  -1   6    5.60    0.60
 -17  -1   6    4.30    0.60
 -17  -1   6    6.30    0.60
 -17  -1   6    5.10    0.70
  17   1  -6    5.10    0.60
 -17   1   6    6.40    0.70
  17   1  -6    5.30    0.70
  17   1  -6    4.80    0.60
 -17   1   6    5.40    0.50
 -15  -1   6   44.10    2.20
  15  -1  -6   39.50    2.10
 -15  -1   6   34.80    2.20
 -15  -1   6   35.80    2.20
  15  -1  -6   36.20    2.20
 -15  -1   6   37.10    2.10
  15  -1  -6   40.00    2.20
 -15   1   6   38.00    2.10
  15   1  -6   37.60    2.20
  15   1  -6   36.50    2.20
  15   1  -6   36.60    2.20
 -15   1   6   39.00    2.20
  15   1  -6   41.90    2.20
 -13  -1   6  101.29    5.30
  13  -1  -6  100.29    5.30
 -13  -1   6  100.19    5.20
  13  -1  -6  100.89    5.20
  13  -1  -6  102.29    5.30
 -13  -1   6   92.69    5.30
 -13  -1   6  101.19    5.20
  13   1  -6   96.09    5.20
 -13   1   6   97.79    5.20
  13   1  -6   89.89    5.30
  13   1  -6  101.49    5.20
 -13   1   6   92.29    5.20
 -13   1   6   92.39    5.30
  13   1  -6   94.49    5.20
 -13   1   6  100.09    5.20
 -11  -1   6  658.43   34.70
 -11  -1   6  648.64   34.70
  11  -1  -6  689.83   34.70
  11  -1  -6  645.94   34.70
 -11  -1   6  679.13   34.70
 -11  -1   6  636.34   34.70
  11  -1  -6  639.84   34.70
  11   1  -6  656.83   34.70
 -11   1   6  679.53   34.70
 -11   1   6  643.74   34.70
  11   1  -6  627.24   34.70
 -11   1   6  635.64   34.70
  11   1  -6  658.93   34.70
  11   1  -6  670.33   34.70
 -11   1   6  680.03   34.60
   9  -1  -6  143.29    7.30
  -9  -1   6  133.79    7.30
  -9  -1   6  140.99    7.20
  -9  -1   6  138.39    7.30
  -9  -1   6  136.09    7.20
   9  -1  -6  138.79    7.20
  -9   1   6  141.29    7.20
   9   1  -6  139.79    7.20
   9   1  -6  128.29    7.30
   9   1  -6  136.79    7.30
   9   1  -6  130.09    7.20
  -9   1   6  127.89    7.20
  -9   1   6  129.09    7.30
  -9   1   6  141.99    7.20
   7  -1  -6  476.05   25.20
   7  -1  -6  486.25   25.20
  -7  -1   6  477.55   25.20
  -7  -1   6  472.45   25.20
   7  -1  -6  485.45   25.20
  -7  -1   6  474.65   25.20
  -7   1   6  467.15   25.30
   7   1  -6  475.15   25.20
  -7   1   6  493.25   25.20
   7   1  -6  461.95   25.20
  -7   1   6  473.55   25.20
   7   1  -6  478.75   25.30
  -7   1   6  490.15   25.20
  -5  -1   6   74.09    4.00
  -5  -1   6   75.69    4.00
   5  -1  -6   68.79    4.00
  -5  -1   6   79.79    4.00
   5  -1  -6   72.09    4.00
  -5  -1   6   76.29    4.00
   5  -1  -6   76.79    4.00
  -5   1   6   74.09    4.00
  -5   1   6   76.39    4.00
   5   1  -6   76.29    4.00
  -5   1   6   75.69    4.00
  -5   1   6   75.09    4.00
   5   1  -6   72.89    4.00
  -3  -1   6    1.80    0.30
   3  -1  -6    1.10    0.20
  -3  -1   6    3.40    0.30
   3  -1  -6    1.60    0.20
  -3  -1   6    1.00    0.20
   3  -1  -6    1.80    0.20
   3   1  -6    1.40    0.20
  -3   1   6    1.10    0.20
  -3   1   6    1.80    0.20
  -3   1   6    0.50    0.20
   3   1  -6    1.50    0.30
  -3   1   6    5.20    0.40
  -1  -1   6  835.82   43.40
  -1  -1   6  809.72   43.50
   1  -1  -6  822.02   43.50
   1  -1  -6  848.12   43.40
  -1  -1   6  818.32   43.40
   1  -1  -6  800.02   43.50
  -1   1   6  809.62   43.50
  -1   1   6  836.52   43.50
  -1   1   6  846.12   43.50
   1   1  -6  786.92   43.40
  -1   1   6  862.81   43.50
   1   1  -6  817.42   43.50
  -1  -1  -6   64.29    3.50
   1  -1   6   65.59    3.40
  -1  -1  -6   64.19    3.40
   1  -1   6   62.69    3.50
  -1  -1  -6   65.69    3.50
  -1   1  -6   61.29    3.50
   1   1   6   62.09    3.50
   1   1   6   68.09    3.50
  -1   1  -6   63.69    3.40
   1   1   6   67.09    3.50
   1   1   6   64.19    3.50
  -3  -1  -6  305.27   17.00
  -3  -1  -6  323.77   17.00
  -3  -1  -6  331.97   17.00
   3  -1   6  326.47   17.00
  -3  -1  -6  325.17   17.00
   3  -1   6  316.27   17.00
   3   1   6  318.77   17.00
   3   1   6  329.37   17.00
  -3   1  -6  314.77   17.00
   3   1   6  330.47   17.00
  -3   1  -6  302.27   17.00
   3   1   6  326.77   17.00
   3   1   6  332.37   17.00
  -5  -1  -6  216.48   11.40
  -5  -1  -6  218.98   11.40
  -5  -1  -6  215.78   11.40
   5  -1   6  222.88   11.40
   5  -1   6  213.38   11.40
   5  -1   6  222.28   11.40
   5  -1   6  222.88   11.40
  -5   1  -6  216.38   11.40
  -5   1  -6  222.98   11.40
  -5   1  -6  197.68   11.40
   5   1   6  214.68   11.40
   5   1   6  209.48   11.40
   5   1   6  214.88   11.40
   5   1   6  205.38   11.40
   7  -1   6  248.58   13.10
   7  -1   6  250.57   13.10
   7  -1   6  256.87   13.10
  -7  -1  -6  243.28   13.10
  -7  -1  -6  247.68   13.10
  -7  -1  -6  243.68   13.10
   7  -1   6  243.18   13.10
  -7   1  -6  235.38   13.10
   7   1   6  248.88   13.10
  -7   1  -6  251.17   13.10
   7   1   6  250.47   13.10
   7   1   6  247.38   13.10
   7   1   6  241.88   13.10
   9  -1   6   50.19    2.70
   9  -1   6   48.90    2.60
   9  -1   6   46.60    2.60
   9  -1   6   46.90    2.60
  -9  -1  -6   47.90    2.60
  -9  -1  -6   44.10    2.60
  -9   1  -6   50.89    2.60
   9   1   6   47.60    2.60
  -9   1  -6   47.20    2.60
   9   1   6   46.20    2.60
   9   1   6   45.50    2.60
   9   1   6   47.20    2.60
  11  -1   6   81.19    4.50
  11  -1   6   80.89    4.50
 -11  -1  -6   80.89    4.50
 -11  -1  -6   85.09    4.50
  11  -1   6   83.39    4.50
 -11  -1  -6   84.19    4.50
 -11   1  -6   81.49    4.50
  11   1   6   86.39    4.50
  11   1   6   79.79    4.50
  11   1   6   81.69    4.50
 -11   1  -6   83.49    4.50
  11   1   6   84.89    4.50
  13  -1   6    4.00    0.60
  13  -1   6    2.10    0.40
 -13  -1  -6    2.60    0.50
  13  -1   6    2.20    0.50
 -13  -1  -6    2.20    0.40
 -13   1  -6    3.80    0.50
  13   1   6    2.70    0.50
  13   1   6    2.70    0.50
  13   1   6    4.90    0.50
  13   1   6    2.20    0.50
 -13   1  -6    1.40    0.40
 -15  -1  -6    1.50    0.50
  15  -1   6    1.80    0.60
 -15  -1  -6    1.20    0.50
  15  -1   6    1.00    0.40
 -15   1  -6    0.90    0.50
  15   1   6    0.80    0.50
  15   1   6    0.10    0.50
  15   1   6    0.60    0.50
 -15   1  -6    1.10    0.40
  15   1   6    1.00    0.50
 -17  -1  -6   73.09    3.60
  17  -1   6   64.89    3.70
  17  -1   6   65.29    3.60
 -17  -1  -6   65.69    3.70
 -17   1  -6   62.79    3.60
  17   1   6   62.69    3.70
 -17   1  -6   62.69    3.90
  17   1   6   62.49    3.70
 -19  -1  -6  103.89    5.50
  19  -1   6   96.59    5.50
 -19  -1  -6  104.59    5.50
  19  -1   6  100.59    5.50
 -19   1  -6   96.59    5.40
  19   1   6   95.69    5.50
  21  -1   6    8.20    1.20
  21  -1   6   12.00    1.10
 -21  -1  -6   10.80    1.00
 -21  -1  -6   12.70    1.20
 -21   1  -6   11.50    1.00
  21   1   6   11.50    1.20
 -23  -1  -6    0.40    0.70
  23  -1   6   -0.50    0.90
 -23   1  -6   -0.10    0.60
  23   1   6   -0.50    0.80
 -25  -1  -6   -0.70    0.80
  25  -1   6   -0.70    1.00
  25   1   6    1.20    1.20
 -25   1  -6    0.30    0.70
  27  -1   6   -1.70    1.20
 -27  -1  -6    0.00    0.90
  27   1   6   -0.70    1.20
 -27   1  -6   -0.80    0.80
  30  -2  -6    1.20    1.20
 -30  -2   6    0.90    1.30
 -30   2   6    1.80    0.90
 -30   2   6    0.90    1.30
  30   2  -6    0.00    1.20
  28  -2  -6    2.50    1.20
 -28  -2   6    1.70    1.10
  28   2  -6    1.40    1.10
 -28   2   6    1.80    0.80
 -28   2   6    1.30    1.10
  28   2  -6    1.80    0.90
 -26  -2   6    6.00    1.10
  26  -2  -6    4.10    1.00
  26   2  -6    2.60    1.00
 -26   2   6    3.90    0.70
 -26   2   6    3.40    1.00
  26   2  -6    6.90    1.00
 -24  -2   6   18.00    1.50
  24  -2  -6   14.50    1.50
  24   2  -6   15.00    1.30
  24   2  -6   19.00    1.50
 -24   2   6   13.50    1.40
 -24   2   6   14.30    1.20
  22  -2  -6    6.00    0.80
  22  -2  -6    7.50    1.00
 -22  -2   6    8.10    1.00
  22   2  -6    7.50    1.00
 -22   2   6    7.60    1.10
  22   2  -6    7.60    0.80
 -22   2   6    5.60    0.70
  20  -2  -6   41.00    2.40
 -20  -2   6   44.40    2.40
 -20  -2   6   38.90    2.50
 -20  -2   6   46.40    2.50
  20  -2  -6   41.00    2.50
 -20   2   6   40.00    2.60
 -20   2   6   40.60    2.40
  20   2  -6   43.10    2.60
  20   2  -6   40.90    2.40
  18  -2  -6    8.10    0.90
  18  -2  -6   10.00    0.80
 -18  -2   6    8.00    0.70
 -18  -2   6   10.80    1.00
 -18  -2   6    8.70    0.80
  18   2  -6    7.60    0.80
 -18   2   6    7.80    0.90
  18   2  -6    9.00    0.90
 -18   2   6    8.60    0.70
  18   2  -6    7.90    0.70
  16  -2  -6   17.90    1.10
 -16  -2   6   19.30    1.20
 -16  -2   6   17.60    1.20
 -16  -2   6   16.80    1.10
  16  -2  -6   18.00    1.20
  16   2  -6   19.40    1.20
 -16   2   6   16.40    1.30
  16   2  -6   16.10    1.10
 -16   2   6   17.90    1.10
 -14  -2   6    5.10    0.50
 -14  -2   6    3.80    0.50
  14  -2  -6    3.20    0.50
  14  -2  -6    4.00    0.40
 -14  -2   6    2.90    0.50
 -14  -2   6    3.60    0.40
  14   2  -6    4.20    0.60
 -14   2   6    4.30    0.40
 -14   2   6    3.70    0.60
  14   2  -6    3.60    0.50
  14   2  -6    3.70    0.40
 -12  -2   6    1.30    0.40
 -12  -2   6    1.10    0.40
  12  -2  -6    1.50    0.40
 -12  -2   6    1.80    0.40
  12  -2  -6    1.00    0.40
 -12  -2   6    0.90    0.30
  12  -2  -6    0.90    0.30
 -12   2   6    1.20    0.20
  12   2  -6    1.00    0.40
  12   2  -6    0.60    0.30
  12   2  -6    0.30    0.40
 -12   2   6    0.70    0.30
  12   2  -6    0.80    0.40
 -12   2   6    1.00    0.40
  10  -2  -6   64.39    3.50
 -10  -2   6   68.39    3.50
  10  -2  -6   61.79    3.50
  10  -2  -6   66.09    3.50
 -10  -2   6   66.19    3.50
 -10  -2   6   63.39    3.50
 -10  -2   6   61.39    3.50
  10   2  -6   62.59    3.50
 -10   2   6   66.19    3.40
  10   2  -6   65.09    3.50
  10   2  -6   61.69    3.50
 -10   2   6   63.99    3.50
 -10   2   6   63.59    3.50
   8  -2  -6  182.28    9.60
   8  -2  -6  184.48    9.60
  -8  -2   6  173.28    9.60
   8  -2  -6  177.48    9.60
  -8  -2   6  183.88    9.60
  -8  -2   6  186.18    9.60
  -8  -2   6  181.48    9.60
  -8   2   6  185.58    9.60
  -8   2   6  175.28    9.60
   8   2  -6  178.48    9.60
  -8   2   6  186.28    9.60
   8   2  -6  173.98    9.60
   8   2  -6  179.18    9.60
   6  -2  -6   16.00    0.90
   6  -2  -6   13.90    0.90
  -6  -2   6   13.10    0.90
   6  -2  -6   15.70    0.90
  -6  -2   6   15.80    0.90
  -6  -2   6   16.30    0.90
   6   2  -6   15.10    0.90
  -6   2   6   14.10    0.90
   6   2  -6   13.80    0.80
  -6   2   6   15.20    0.90
  -6   2   6   13.50    0.90
   6   2  -6   13.70    0.90
   4  -2  -6  195.38   10.20
  -4  -2   6  189.08   10.20
  -4  -2   6  188.28   10.20
   4  -2  -6  188.98   10.20
  -4  -2   6  196.88   10.20
   4  -2  -6  203.08   10.20
  -4   2   6  181.68   10.30
   4   2  -6  186.18   10.20
  -4   2   6  194.68   10.20
   4   2  -6  203.08   10.20
   4   2  -6  195.38   10.30
  -4   2   6  189.98   10.20
   4   2  -6  193.28   10.20
  -2  -2   6   38.40    2.10
   2  -2  -6   40.70    2.10
  -2  -2   6   34.50    2.10
  -2  -2   6   36.90    2.10
   2  -2  -6   37.50    2.10
   2  -2  -6   39.10    2.10
   2   2  -6   40.30    2.10
  -2   2   6   38.10    2.10
   2   2  -6   38.60    2.10
  -2   2   6   38.20    2.10
   2   2  -6   36.90    2.10
  -2   2   6   40.20    2.10
   0  -2  -6   16.60    0.90
   0  -2  -6   15.20    0.90
   0  -2   6   15.00    0.80
   0  -2   6   14.80    0.90
   0  -2   6   14.70    0.90
   0  -2   6   13.50    0.80
   0  -2  -6   15.50    0.80
   0   2   6   14.20    0.90
   0   2  -6   15.00    0.80
   0   2   6   15.60    0.90
   0   2   6   14.40    0.90
   0   2  -6   15.80    0.80
   0   2   6   15.10    0.90
   0   2  -6   13.70    0.90
   0   2   6   16.30    0.80
   2  -2   6   70.89    4.00
   2  -2   6   76.69    4.00
  -2  -2  -6   72.79    4.00
  -2  -2  -6   74.59    4.00
  -2  -2  -6   73.69    4.00
   2  -2   6   74.39    3.90
   2   2   6   72.19    4.00
  -2   2  -6   75.49    4.00
   2   2   6   76.99    4.00
  -2   2  -6   75.39    3.90
  -2   2  -6   72.99    4.00
  -2   2  -6   70.99    4.00
   2   2   6   72.39    4.00
   2   2   6   81.19    4.00
   2   2   6   74.39    4.00
  -4  -2  -6  128.79    6.70
  -4  -2  -6  123.19    6.70
  -4  -2  -6  123.39    6.70
   4  -2   6  117.79    6.70
   4  -2   6  126.39    6.70
   4  -2   6  126.79    6.80
   4   2   6  128.39    6.70
   4   2   6  128.09    6.70
  -4   2  -6  126.19    6.70
  -4   2  -6  133.79    6.70
   4   2   6  125.49    6.70
   4   2   6  122.79    6.70
  -4   2  -6  124.19    6.70
   4   2   6  127.59    6.70
  -6  -2  -6   40.50    2.30
   6  -2   6   38.50    2.30
  -6  -2  -6   41.60    2.30
   6  -2   6   41.50    2.30
  -6  -2  -6   42.10    2.30
   6  -2   6   43.10    2.40
   6   2   6   42.80    2.30
  -6   2  -6   43.20    2.30
  -6   2  -6   40.80    2.40
  -6   2  -6   43.00    2.30
   6   2   6   42.20    2.40
   6   2   6   45.10    2.30
   6   2   6   40.80    2.30
   8  -2   6    3.80    0.40
   8  -2   6    3.20    0.50
  -8  -2  -6    3.20    0.40
  -8  -2  -6    4.80    0.50
  -8  -2  -6    2.90    0.40
   8  -2   6    3.50    0.50
  -8   2  -6    2.10    0.50
   8   2   6    4.00    0.50
   8   2   6    4.80    0.40
   8   2   6    4.30    0.50
  -8   2  -6    5.00    0.40
   8   2   6    4.20    0.50
  -8   2  -6    4.40    0.40
  -8   2  -6    3.70    0.30
  10  -2   6    1.50    0.40
 -10  -2  -6    1.80    0.40
  10  -2   6    3.20    0.40
 -10  -2  -6    3.80    0.50
 -10  -2  -6    2.20    0.40
  10  -2   6    2.80    0.50
  10   2   6    2.20    0.40
 -10   2  -6    2.90    0.30
  10   2   6    2.40    0.40
  10   2   6    1.70    0.40
 -10   2  -6    2.20    0.40
  10   2   6    1.90    0.40
  12  -2   6  284.27   15.10
 -12  -2  -6  281.97   15.20
  12  -2   6  304.17   15.10
  12  -2   6  273.57   15.20
 -12  -2  -6  278.37   15.10
 -12  -2  -6  298.37   15.20
  12   2   6  276.27   15.20
 -12   2  -6  281.87   15.10
  12   2   6  286.37   15.20
  12   2   6  284.47   15.20
 -12   2  -6  288.47   15.10
 -14  -2  -6   28.40    1.70
  14  -2   6   27.00    1.70
 -14  -2  -6   27.10    1.70
  14  -2   6   29.00    1.80
 -14   2  -6   26.00    1.60
 -14   2  -6   29.90    1.70
  14   2   6   26.60    1.70
  14   2   6   26.70    1.70
  14   2   6   28.80    1.70
 -16  -2  -6   44.60    2.70
  16  -2   6   51.39    2.80
  16  -2   6   46.80    2.70
 -16  -2  -6   45.20    2.80
  16   2   6   49.40    2.80
  16   2   6   44.20    2.70
 -16   2  -6   48.10    2.60
  16   2   6   52.09    2.80
  18  -2   6   32.10    2.00
  18  -2   6   31.60    2.20
 -18  -2  -6   30.50    2.10
 -18  -2  -6   30.80    2.10
  18   2   6   36.60    2.20
  18   2   6   35.00    2.10
 -18   2  -6   33.70    1.90
  18   2   6   37.60    2.20
 -20  -2  -6    1.00    0.70
  20  -2   6    0.40    0.80
 -20  -2  -6    1.20    0.70
  20  -2   6    0.40    0.60
 -20   2  -6    0.10    0.50
  20   2   6    0.10    0.70
  22  -2   6    3.10    0.90
  22  -2   6    2.90    0.80
 -22  -2  -6    2.80    0.90
 -22   2  -6    1.50    0.60
  22   2   6    2.90    1.00
  24  -2   6    1.20    1.10
  24  -2   6    0.60    0.90
 -24   2  -6    0.50    0.60
  24   2   6    0.50    1.10
  26  -2   6    1.90    1.20
  26   2   6    2.40    1.40
 -26   2  -6    1.60    0.80
  29  -3  -6    1.20    1.20
 -29  -3   6    1.90    1.30
  29   3  -6    0.70    1.20
  29   3  -6    1.30    1.00
 -29   3   6    0.10    1.20
 -29   3   6    1.60    0.80
  27  -3  -6    1.50    1.10
 -27  -3   6    0.80    1.10
  27   3  -6    1.10    0.80
  27   3  -6    0.40    1.00
 -27   3   6    1.30    1.10
 -27   3   6    0.80    0.70
  25  -3  -6    2.60    1.00
  25  -3  -6    5.50    0.90
 -25  -3   6    3.70    1.00
 -25   3   6    4.80    0.70
 -25   3   6    3.30    1.00
  25   3  -6    3.90    0.80
  25   3  -6    3.00    1.00
  23  -3  -6   15.60    1.30
  23  -3  -6   14.80    1.40
 -23  -3   6   15.20    1.50
 -23   3   6   12.90    1.30
  23   3  -6   12.40    1.30
 -23   3   6   12.70    1.10
  23   3  -6   13.80    1.20
 -21  -3   6    1.20    0.70
 -21  -3   6    0.90    0.60
  21  -3  -6   -0.50    0.60
  21  -3  -6    0.30    0.70
 -21   3   6    0.30    0.50
 -21   3   6    0.00    0.70
  21   3  -6    0.00    0.70
  21   3  -6    0.80    0.60
  21   3  -6    0.10    0.50
 -19  -3   6   11.40    1.00
 -19  -3   6   11.50    1.10
  19  -3  -6   13.10    1.10
  19  -3  -6   11.80    1.00
 -19   3   6   11.70    0.90
 -19   3   6   11.60    1.10
  19   3  -6   12.00    1.10
  19   3  -6   11.60    1.00
  19   3  -6   11.30    1.10
 -17  -3   6   -0.20    0.60
  17  -3  -6    0.20    0.40
  17  -3  -6    0.80    0.60
 -17  -3   6   -0.10    0.40
  17   3  -6    0.30    0.60
  17   3  -6    0.00    0.40
 -17   3   6    0.20    0.60
 -17   3   6    0.10    0.30
  17   3  -6    0.40    0.50
  15  -3  -6    8.60    0.70
  15  -3  -6    7.90    0.80
 -15  -3   6    8.90    0.70
 -15  -3   6    8.70    0.90
  15   3  -6    8.30    0.70
  15   3  -6    8.30    0.80
  15   3  -6    8.90    0.90
 -15   3   6    9.50    0.70
 -15   3   6   10.10    0.90
 -13  -3   6   15.30    0.90
  13  -3  -6   13.10    1.00
  13  -3  -6   16.20    0.90
 -13  -3   6   13.50    1.10
 -13   3   6   15.30    1.10
  13   3  -6   12.00    1.00
 -13   3   6   12.00    0.90
  13   3  -6   13.20    1.00
  13   3  -6   14.20    0.90
 -11  -3   6   45.40    2.70
 -11  -3   6   50.09    2.60
  11  -3  -6   48.80    2.60
  11  -3  -6   44.70    2.60
  11   3  -6   46.00    2.60
 -11   3   6   49.70    2.50
 -11   3   6   45.30    2.70
 -11   3   6   45.10    2.60
  11   3  -6   45.60    2.60
  11   3  -6   48.90    2.70
   9  -3  -6   82.79    4.40
   9  -3  -6   79.59    4.40
  -9  -3   6   81.59    4.50
  -9  -3   6   80.59    4.40
  -9  -3   6   80.69    4.50
   9   3  -6   92.29    4.40
  -9   3   6   81.09    4.40
   9   3  -6   84.79    4.50
   9   3  -6   80.39    4.40
  -9   3   6   86.89    4.40
   9   3  -6   75.09    4.50
  -9   3   6   77.79    4.50
  -9   3   6   85.59    4.40
  -7  -3   6    0.50    0.20
   7  -3  -6    1.00    0.30
   7  -3  -6    1.10    0.20
  -7  -3   6    0.40    0.30
  -7  -3   6    1.10    0.30
  -7   3   6    0.80    0.20
   7   3  -6    0.60    0.40
  -7   3   6    2.20    0.30
   7   3  -6    1.00    0.20
   7   3  -6    1.40    0.20
   7   3  -6    0.20    0.30
  -7   3   6    1.20    0.40
  -7   3   6    1.30    0.30
  -5  -3   6  103.09    5.50
   5  -3  -6  106.99    5.50
   5  -3  -6  100.79    5.50
  -5  -3   6  108.49    5.50
  -5  -3   6   98.69    5.50
  -5  -3   6   99.29    5.60
   5   3  -6   98.79    5.60
  -5   3   6  112.69    5.50
  -5   3   6  101.29    5.60
   5   3  -6  109.19    5.50
  -5   3   6   99.39    5.50
   5   3  -6   99.19    5.60
  -5   3   6  105.49    5.50
   5   3  -6  100.59    5.50
  -3  -3   6   90.79    5.00
  -3  -3   6   92.19    5.00
   3  -3  -6   92.69    5.00
  -3  -3   6   94.69    5.00
  -3  -3   6   93.59    5.00
   3  -3  -6   95.49    5.00
   3   3  -6   95.49    5.00
   3   3  -6   95.29    5.10
  -3   3   6   98.99    5.10
  -3   3   6   85.99    5.00
  -3   3   6   92.29    5.00
  -3   3   6   97.19    5.00
  -1  -3   6  181.18    9.30
  -1  -3   6  184.98    9.40
  -1  -3   6  177.18    9.30
  -1  -3   6  176.68    9.40
   1  -3  -6  177.38    9.40
   1   3  -6  172.88    9.40
  -1   3   6  160.68    9.30
  -1   3   6  176.98    9.40
   1   3  -6  182.68    9.40
  -1   3   6  173.58    9.40
   1  -3   6    4.00    0.40
   1  -3   6    3.80    0.30
  -1  -3  -6    3.00    0.30
   1  -3   6    3.10    0.30
   1  -3   6    4.20    0.30
   1   3   6    3.90    0.50
   1   3   6    4.00    0.40
  -1   3  -6    4.80    0.40
   1   3   6    3.90    0.40
  -1   3  -6    3.50    0.40
  -3  -3  -6    3.40    0.40
   3  -3   6    3.40    0.30
  -3  -3  -6    3.50    0.40
  -3  -3  -6    3.40    0.30
   3  -3   6    3.90    0.40
   3  -3   6    3.30    0.30
   3   3   6    2.80    0.40
   3   3   6    3.80    0.30
  -3   3  -6    3.90    0.50
   3   3   6    3.30    0.40
   3   3   6    2.10    0.40
  -3   3  -6    4.10    0.40
  -5  -3  -6    7.30    0.60
   5  -3   6    6.40    0.50
   5  -3   6    7.40    0.60
  -5  -3  -6    7.90    0.60
   5  -3   6    6.50    0.60
   5  -3   6    6.60    0.50
  -5  -3  -6    7.10    0.60
   5   3   6    7.60    0.60
  -5   3  -6    7.70    0.60
   5   3   6    8.00    0.50
   5   3   6    6.90    0.70
   5   3   6    5.80    0.60
  -5   3  -6    8.40    0.70
  -7  -3  -6    0.50    0.40
   7  -3   6    0.30    0.20
  -7  -3  -6    0.40    0.40
  -7  -3  -6    0.20    0.30
   7  -3   6   -0.20    0.30
   7  -3   6    0.10    0.30
   7   3   6    0.20    0.40
   7   3   6    0.50    0.30
   7   3   6    0.50    0.30
  -7   3  -6    0.60    0.30
  -7   3  -6    0.40    0.10
  -7   3  -6    0.70    0.40
  -7   3  -6    0.50    0.10
  -9  -3  -6    0.40    0.40
  -9  -3  -6    0.50    0.30
  -9  -3  -6    0.50    0.40
   9  -3   6    1.00    0.40
   9  -3   6    0.40    0.30
   9  -3   6    0.20    0.40
  -9   3  -6    0.30    0.20
  -9   3  -6    0.50    0.30
   9   3   6    0.50    0.30
  -9   3  -6    0.30    0.40
   9   3   6    0.50    0.30
   9   3   6    0.60    0.40
  -9   3  -6    0.30    0.20
  11  -3   6  229.28   12.80
  11  -3   6  240.38   12.70
  11  -3   6  252.97   12.70
 -11  -3  -6  254.37   12.80
 -11  -3  -6  233.08   12.70
 -11   3  -6  248.08   12.70
  11   3   6  232.78   12.70
 -11   3  -6  229.28   12.60
  11   3   6  243.48   12.70
  11   3   6  222.38   12.70
  13  -3   6   10.40    1.00
 -13  -3  -6    9.00    0.90
  13  -3   6   10.00    0.80
 -13  -3  -6   10.00    0.90
  13   3   6   10.30    0.90
  13   3   6    9.10    0.80
  13   3   6    8.70    0.80
 -13   3  -6    9.50    0.70
 -15  -3  -6   44.60    2.80
  15  -3   6   47.70    2.70
 -15  -3  -6   48.40    2.80
  15  -3   6   49.00    2.80
  15   3   6   50.49    2.80
  15   3   6   51.59    2.90
 -15   3  -6   46.60    2.60
 -17  -3  -6   12.20    1.20
  17  -3   6   12.10    1.00
  17  -3   6    9.80    1.10
  17   3   6   14.00    1.10
  17   3   6   13.70    1.20
 -17   3  -6   11.50    0.80
  17   3   6   10.70    1.00
  19  -3   6    7.40    1.00
 -19  -3  -6    5.70    1.00
  19  -3   6    7.00    0.80
  19   3   6    5.60    1.00
  19   3   6    6.10    0.80
 -19   3  -6    8.60    0.70
 -21  -3  -6   32.80    2.00
  21  -3   6   31.10    1.90
  21  -3   6   29.00    2.10
 -21   3  -6   24.70    1.70
  21   3   6   28.90    2.00
  23  -3   6    0.30    0.70
 -23  -3  -6    0.70    1.10
  23  -3   6   -0.30    1.00
 -23   3  -6   -0.30    0.50
  23   3   6    0.00    0.90
  25  -3   6    6.10    1.40
 -25  -3  -6    5.80    2.10
  25  -3   6    7.10    1.00
 -25   3  -6    5.20    0.80
  28  -4  -6    1.40    1.30
 -28  -4   6    1.90    1.30
  28  -4  -6    0.70    1.00
  28   4  -6    1.80    0.90
 -28   4   6    1.60    1.20
  28   4  -6    1.70    1.30
 -28   4   6    2.30    0.70
  26  -4  -6    0.10    0.80
 -26  -4   6    0.10    1.00
  26  -4  -6    0.60    1.00
 -26   4   6   -0.30    1.10
 -26   4   6   -0.20    0.50
  26   4  -6   -1.40    0.90
  26   4  -6    0.80    0.70
  24  -4  -6   -0.30    0.70
  24  -4  -6   -0.30    0.90
 -24  -4   6    0.20    1.00
 -24   4   6    0.30    0.50
  24   4  -6    0.20    0.60
  24   4  -6    0.00    0.90
 -24   4   6   -0.10    0.90
  22  -4  -6    2.90    0.70
 -22  -4   6    2.10    0.70
  22  -4  -6    3.10    1.00
 -22  -4   6    2.30    0.80
  22   4  -6    2.30    0.60
 -22   4   6    2.20    0.90
  22   4  -6    3.50    0.80
  22   4  -6    3.50    0.90
 -22   4   6    1.40    0.40
  20  -4  -6    1.30    0.80
 -20  -4   6    0.20    0.50
 -20  -4   6    0.40    0.70
  20  -4  -6    0.10    0.50
  20   4  -6    0.50    0.70
 -20   4   6    1.00    0.80
  20   4  -6    0.30    0.50
  20   4  -6    0.40    0.70
 -20   4   6    0.40    0.40
  18  -4  -6   41.90    2.30
 -18  -4   6   38.20    2.30
  18  -4  -6   41.50    2.50
 -18  -4   6   40.80    2.50
  18   4  -6   40.20    2.30
  18   4  -6   39.90    2.40
  18   4  -6   42.90    2.50
 -18   4   6   37.60    2.20
 -18   4   6   38.70    2.50
  16  -4  -6    9.40    0.90
  16  -4  -6    9.60    0.80
 -16  -4   6   11.00    0.90
 -16  -4   6   11.50    1.00
  16   4  -6    9.50    0.80
  16   4  -6   10.50    1.00
  16   4  -6    9.90    1.00
 -16   4   6   10.90    1.00
 -16   4   6    8.80    0.70
  14  -4  -6  360.76   18.90
 -14  -4   6  342.57   18.90
  14  -4  -6  378.36   19.00
 -14  -4   6  350.36   19.00
  14   4  -6  362.56   19.00
  14   4  -6  363.06   19.00
  14   4  -6  349.07   18.90
 -14   4   6  350.66   19.00
  12  -4  -6    0.20    0.30
 -12  -4   6    0.10    0.30
 -12  -4   6    0.70    0.50
  12  -4  -6    0.60    0.40
  12   4  -6    0.80    0.50
  12   4  -6    0.20    0.40
 -12   4   6    0.60    0.50
  12   4  -6    0.30    0.20
 -12   4   6    0.30    0.20
 -10  -4   6    5.90    0.70
 -10  -4   6    6.90    0.60
  10  -4  -6    6.70    0.60
  10  -4  -6    7.60    0.60
 -10   4   6    6.00    0.70
 -10   4   6    7.30    0.60
  10   4  -6    8.30    0.60
  10   4  -6    6.80    0.70
  10   4  -6    7.40    0.50
 -10   4   6    7.70    0.50
  10   4  -6    7.30    0.70
 -10   4   6    7.20    0.60
   8  -4  -6  225.08   11.80
  -8  -4   6  224.38   11.90
   8  -4  -6  215.38   11.80
  -8  -4   6  221.38   11.80
  -8   4   6  222.28   11.80
   8   4  -6  226.68   11.90
   8   4  -6  216.28   11.90
  -8   4   6  211.28   11.90
  -8   4   6  225.18   11.80
  -8   4   6  230.88   11.80
   8   4  -6  219.58   11.80
   8   4  -6  237.98   11.80
  -6  -4   6   66.39    3.50
  -6  -4   6   65.89    3.50
   6  -4  -6   65.39    3.60
  -6  -4   6   63.69    3.60
  -6  -4   6   64.39    3.60
   6  -4  -6   66.49    3.60
  -6   4   6   67.59    3.60
  -6   4   6   65.69    3.50
  -6   4   6   71.29    3.50
   6   4  -6   66.79    3.60
  -6   4   6   62.69    3.70
   6   4  -6   63.09    3.60
   4  -4  -6  105.09    5.40
  -4  -4   6  104.79    5.40
  -4  -4   6   93.69    5.40
  -4  -4   6  102.49    5.40
  -4  -4   6   98.89    5.40
   4  -4  -6   98.49    5.40
  -4   4   6  105.09    5.40
   4   4  -6   99.99    5.50
   4   4  -6  101.29    5.50
  -4   4   6   98.49    5.40
  -4   4   6   94.69    5.50
  -4   4   6  102.39    5.40
  -2  -4   6   18.10    1.00
  -2  -4   6   16.70    1.10
  -2  -4   6   17.80    1.00
  -2  -4   6   15.90    1.10
   2  -4  -6   16.50    1.00
  -2   4   6   20.90    1.10
   2   4  -6   15.80    1.10
  -2   4   6   16.00    1.20
  -2   4   6   18.00    1.00
   2   4  -6   17.10    1.10
  -2   4   6   19.40    1.00
   0  -4   6  219.48   11.20
   0  -4   6  205.98   11.20
   0  -4   6  206.58   11.20
   0  -4  -6  210.18   11.20
   0  -4   6  204.98   11.30
   0   4   6  207.18   11.30
   0   4  -6  215.48   11.20
   0   4   6  218.58   11.20
   0   4   6  206.48   11.30
   0   4  -6  207.68   11.30
   0   4   6  222.38   11.20
   0   4  -6  212.38   11.30
   2  -4   6   53.59    2.90
  -2  -4  -6   52.59    2.90
   2  -4   6   51.49    3.00
   2  -4   6   53.59    2.90
  -2  -4  -6   56.59    3.00
   2  -4   6   54.99    3.00
   2   4   6   56.39    3.00
   2   4   6   53.59    2.90
  -2   4  -6   53.79    3.00
  -2   4  -6   51.89    3.00
   2   4   6   58.79    2.90
   4  -4   6    9.80    0.60
   4  -4   6   10.30    0.60
   4  -4   6    9.50    0.80
  -4  -4  -6   10.80    0.80
   4   4   6    8.90    0.80
   4   4   6    7.40    0.70
  -4   4  -6   10.80    0.70
  -4   4  -6   12.50    0.80
   4   4   6   11.20    0.80
  -6  -4  -6   79.19    4.10
   6  -4   6   79.09    4.10
  -6  -4  -6   79.29    4.20
   6  -4   6   73.69    4.20
   6  -4   6   73.59    4.10
   6   4   6   72.19    4.20
  -6   4  -6   82.69    4.10
   6   4   6   74.09    4.20
  -6   4  -6   75.59    4.20
   6   4   6   72.89    4.10
   8  -4   6    2.20    0.50
  -8  -4  -6    2.80    0.40
   8  -4   6    1.00    0.50
  -8  -4  -6    0.90    0.50
   8  -4   6    2.70    0.30
   8   4   6    1.30    0.40
  -8   4  -6    2.60    0.40
   8   4   6    2.20    0.50
  -8   4  -6    2.20    0.50
 -10  -4  -6    1.20    0.40
  10  -4   6    1.10    0.60
  10  -4   6    0.00    0.70
  10  -4   6    1.10    0.30
 -10  -4  -6    0.60    0.50
  10   4   6    0.80    0.40
  10   4   6    0.60    0.50
  12  -4   6    1.70    0.40
  12  -4   6    1.90    0.60
 -12  -4  -6    1.90    0.60
 -12  -4  -6    1.40    0.50
  12   4   6    1.10    0.40
  12   4   6    2.40    0.60
 -14  -4  -6    6.10    0.80
 -14  -4  -6    5.90    0.70
  14  -4   6    5.40    0.80
  14  -4   6    5.20    0.60
  14   4   6    4.90    0.60
  14   4   6    4.90    0.80
 -16  -4  -6    3.20    0.80
  16  -4   6    3.50    0.60
 -16  -4  -6    4.40    0.70
  16  -4   6    3.40    0.80
  16   4   6    3.10    0.60
  16   4   6    3.30    0.80
 -16   4  -6    4.30    0.30
  18  -4   6    3.10    0.60
 -18  -4  -6    6.10    1.00
  18  -4   6    6.10    1.00
 -18   4  -6    4.80    0.40
  18   4   6    5.60    0.90
  18   4   6    4.40    0.70
  20  -4   6   -0.50    0.90
  20  -4   6    0.10    0.60
 -20  -4  -6    0.30    1.00
  20   4   6   -0.30    0.70
  20   4   6   -0.60    0.90
 -20   4  -6   -0.30    0.30
  22  -4   6   -0.50    0.70
  22  -4   6    0.20    1.00
 -22  -4  -6    0.10    0.90
  22   4   6    0.00    0.80
 -22   4  -6    0.20    0.40
  24  -4   6    2.70    1.30
 -24  -4  -6    4.10    1.40
  24  -4   6    2.30    0.90
 -24   4  -6    2.80    0.50
  24   4   6    3.00    1.00
  27  -5  -6    4.40    1.10
  27  -5  -6    4.20    1.30
 -27  -5   6    3.50    1.30
 -27   5   6    3.10    1.50
 -27   5   6    3.80    0.60
  27   5  -6    3.30    1.40
  27   5  -6    2.40    0.90
 -25  -5   6    5.70    1.20
  25  -5  -6    6.30    1.30
  25  -5  -6    8.80    1.10
  25   5  -6    5.60    1.30
  25   5  -6    7.20    0.90
 -25   5   6    6.50    1.30
 -23  -5   6    0.20    0.90
  23  -5  -6    0.00    0.70
 -23  -5   6    1.30    0.80
  23  -5  -6   -0.50    1.00
 -23   5   6    1.00    1.00
  23   5  -6   -0.20    0.60
  23   5  -6    0.30    1.00
  23   5  -6    1.20    0.90
  21  -5  -6    1.90    0.80
  21  -5  -6    0.70    0.60
 -21  -5   6    1.40    0.80
 -21  -5   6    0.50    0.70
  21   5  -6    0.80    0.50
  21   5  -6    0.30    0.80
 -21   5   6    0.40    0.30
  21   5  -6    1.30    0.80
 -21   5   6    0.00    0.80
  19  -5  -6   21.80    1.60
  19  -5  -6   18.80    1.30
 -19  -5   6   23.20    1.70
 -19  -5   6   22.00    1.40
  19   5  -6   19.30    1.70
  19   5  -6   23.90    1.70
 -19   5   6   17.50    1.20
  19   5  -6   19.70    1.30
 -19   5   6   18.80    1.60
  17  -5  -6    0.40    0.50
 -17  -5   6    0.00    0.70
 -17  -5   6   -0.10    0.50
  17  -5  -6    0.30    0.70
 -17   5   6    0.10    0.30
  17   5  -6   -0.20    0.60
 -17   5   6    0.50    0.80
  17   5  -6    0.20    0.40
  17   5  -6   -0.20    0.80
 -15  -5   6   83.49    4.40
 -15  -5   6   80.39    4.20
  15  -5  -6   78.79    4.20
  15  -5  -6   78.39    4.30
  15   5  -6   72.99    4.30
  15   5  -6   74.49    4.30
 -15   5   6   75.69    4.10
 -15   5   6   78.89    4.40
  15   5  -6   75.19    4.20
  13  -5  -6  193.68   10.20
  13  -5  -6  204.58   10.30
 -13  -5   6  199.08   10.20
 -13  -5   6  194.58   10.40
 -13   5   6  184.38   10.20
 -13   5   6  185.58   10.40
  13   5  -6  191.98   10.30
  13   5  -6  194.28   10.30
  13   5  -6  185.48   10.20
 -11  -5   6   58.69    3.10
 -11  -5   6   54.99    3.20
  11  -5  -6   55.29    3.10
  11  -5  -6   51.29    3.00
 -11   5   6   55.59    3.00
  11   5  -6   57.29    3.00
  11   5  -6   56.29    3.00
 -11   5   6   51.79    3.20
 -11   5   6   55.19    3.00
  11   5  -6   62.09    3.20
  11   5  -6   56.49    3.20
   9  -5  -6   63.99    3.50
  -9  -5   6   60.99    3.50
   9  -5  -6   63.49    3.50
  -9  -5   6   61.29    3.60
  -9   5   6   70.09    3.50
   9   5  -6   69.79    3.60
   9   5  -6   63.59    3.60
  -9   5   6   60.79    3.70
  -9   5   6   66.39    3.40
  -9   5   6   65.29    3.40
  -7  -5   6   20.90    1.40
   7  -5  -6   21.00    1.30
  -7  -5   6   21.30    1.30
  -7   5   6   24.00    1.30
   7   5  -6   21.80    1.40
  -7   5   6   23.70    1.50
   7   5  -6   22.50    1.40
  -5  -5   6   16.50    1.20
  -5  -5   6   15.00    1.00
  -5  -5   6   19.10    1.20
   5  -5  -6   18.10    1.10
   5   5  -6   17.50    1.20
  -5   5   6   19.10    1.20
  -5   5   6   18.60    1.00
   5   5  -6   20.00    1.20
  -5   5   6   17.40    1.20
  -3  -5   6    9.80    0.90
  -3  -5   6   12.10    0.70
  -3  -5   6   10.90    0.70
  -3  -5   6   10.90    0.90
   3  -5  -6   11.10    0.70
  -3   5   6   11.00    0.80
   3   5  -6   12.50    0.90
  -3   5   6   11.60    0.70
  -3   5   6   12.00    0.70
  -3   5   6   10.50    0.90
   3   5  -6   12.00    0.90
   1  -5  -6  113.19    5.90
  -1  -5   6  109.99    5.90
  -1  -5   6  106.69    5.80
  -1  -5   6  103.39    5.90
  -1  -5   6  106.79    5.80
  -1   5   6  114.79    5.90
   1   5  -6  119.89    5.90
  -1   5   6  114.89    5.80
   1   5  -6  108.69    5.90
  -1   5   6  107.89    5.80
   1   5  -6  106.59    5.90
  -1   5   6  103.79    6.00
  -1  -5  -6    2.00    0.30
   1  -5   6    1.30    0.20
   1  -5   6    2.00    0.50
   1  -5   6    1.20    0.40
  -1   5  -6    1.90    0.50
   1   5   6    2.20    0.20
   1   5   6    1.30    0.40
  -1   5  -6    2.30    0.50
  -1   5  -6    2.00    0.50
   1   5   6    1.00    0.50
   1   5   6    2.50    0.30
  -3  -5  -6    7.70    0.80
   3  -5   6    6.50    0.50
   3  -5   6    7.00    0.50
  -3  -5  -6    8.20    0.60
   3  -5   6    7.30    0.70
   3  -5   6    6.60    0.70
   3   5   6    8.00    0.70
  -3   5  -6    7.60    0.70
   3   5   6    7.30    0.50
   3   5   6    6.10    0.80
  -3   5  -6    7.90    0.70
   5  -5   6   61.99    3.40
   5  -5   6   60.19    3.50
   5  -5   6   61.09    3.30
  -5  -5  -6   58.89    3.40
  -5  -5  -6   65.09    3.50
   5   5   6   63.29    3.50
  -5   5  -6   66.39    3.40
   5   5   6   62.89    3.50
  -5   5  -6   58.49    3.50
   5   5   6   60.59    3.30
   7  -5   6  168.88    8.80
  -7  -5  -6  167.78    8.80
  -7  -5  -6  168.18    8.90
   7  -5   6  158.28    8.70
   7  -5   6  159.98    8.90
   7   5   6  166.08    8.70
   7   5   6  165.18    8.90
  -7   5  -6  161.08    8.80
   9  -5   6   -0.20    0.50
  -9  -5  -6    0.60    0.40
   9  -5   6   -0.20    0.30
  -9  -5  -6   -1.00    0.60
   9   5   6    0.00    0.30
  -9   5  -6   -0.10    0.50
   9   5   6    0.70    0.60
 -11  -5  -6    6.50    0.90
  11  -5   6    7.80    0.70
  11  -5   6    8.30    0.90
 -11  -5  -6    7.10    0.70
  11   5   6    7.40    0.90
  11   5   6    8.20    0.70
  13  -5   6    7.30    0.90
 -13  -5  -6    8.60    1.00
  13  -5   6    5.70    0.60
 -13  -5  -6    5.60    0.70
  13   5   6    6.50    0.90
  13   5   6    6.90    0.70
 -15  -5  -6    1.80    0.60
  15  -5   6    2.30    0.50
  15  -5   6    1.10    0.80
 -15  -5  -6    1.70    0.80
  15   5   6    1.90    0.50
  15   5   6    1.10    0.70
  17  -5   6   19.80    1.40
 -17  -5  -6   21.80    1.60
  17  -5   6   23.10    1.70
 -17  -5  -6   18.90    1.70
  17   5   6   21.40    1.70
  19  -5   6    6.10    0.80
 -19  -5  -6    8.30    1.30
  19  -5   6    8.30    1.20
  19   5   6    6.90    0.90
  19   5   6    8.10    1.20
  21  -5   6    6.80    1.30
  21  -5   6    7.00    0.90
 -21  -5  -6    7.90    1.40
  21   5   6    6.60    1.00
  21   5   6    4.70    1.20
 -23  -5  -6    0.70    1.20
  23  -5   6    0.60    0.80
  23  -5   6    0.00    1.20
  23   5   6    0.60    0.90
 -26  -6   6    0.90    1.50
  26   6  -6    1.00    1.30
 -24  -6   6    7.40    1.50
  24  -6  -6    5.70    1.30
  24  -6  -6    5.50    1.00
 -24  -6   6    7.00    1.00
  24   6  -6    6.30    0.80
  24   6  -6    7.80    1.40
  24   6  -6    7.80    1.50
 -24   6   6    6.30    1.40
  22  -6  -6    0.00    0.70
  22  -6  -6    0.70    1.10
 -22  -6   6    0.00    0.80
 -22  -6   6    0.70    1.00
  22   6  -6    1.40    0.90
  22   6  -6   -0.10    0.50
  22   6  -6    0.60    1.00
 -22   6   6   -0.60    1.00
 -20  -6   6   26.40    1.60
 -20  -6   6   23.80    1.80
  20  -6  -6   18.80    1.50
  20  -6  -6   27.90    2.60
  20   6  -6   19.50    1.40
 -20   6   6   19.30    1.80
  20   6  -6   21.70    1.80
  20   6  -6   23.20    1.80
 -18  -6   6    9.80    1.00
 -18  -6   6   13.60    1.30
  18  -6  -6   10.60    1.00
 -18   6   6   10.90    1.30
  18   6  -6   11.00    0.80
  18   6  -6   11.80    1.20
  18   6  -6   13.50    1.30
  16  -6  -6    7.40    0.70
 -16  -6   6    7.90    1.00
 -16  -6   6    7.10    0.70
  16   6  -6    9.80    1.10
  16   6  -6    6.20    0.90
 -16   6   6    6.40    1.00
  16   6  -6    5.50    0.50
 -14  -6   6   27.70    1.60
  14  -6  -6   26.20    1.60
 -14  -6   6   25.30    1.80
 -14   6   6   20.20    1.80
  14   6  -6   26.20    1.40
  14   6  -6   26.40    1.80
  14   6  -6   25.00    1.80
 -12  -6   6    0.80    0.40
  12  -6  -6    1.40    0.40
 -12  -6   6    1.70    0.70
  12   6  -6    1.80    0.60
 -12   6   6    0.60    0.70
  12   6  -6    2.40    0.70
 -10  -6   6  167.48    8.90
 -10  -6   6  174.48    9.00
  10  -6  -6  170.18    8.90
  10   6  -6  158.28    9.00
 -10   6   6  161.18    9.00
  10   6  -6  167.58    9.00
  -8  -6   6    5.50    0.50
  -8  -6   6    5.40    0.70
   8  -6  -6    4.50    0.50
  -8   6   6    3.60    0.80
   8   6  -6    4.00    0.70
   8   6  -6    4.40    0.80
  -6  -6   6   60.19    3.60
   6  -6  -6   65.09    3.50
  -6  -6   6   67.39    3.50
  -6   6   6   65.19    3.60
  -6   6   6   63.79    3.70
   6   6  -6   64.29    3.70
   6   6  -6   66.39    3.70
   4  -6  -6   22.10    1.30
  -4  -6   6   24.90    1.50
  -4  -6   6   23.50    1.50
  -4  -6   6   23.40    1.30
   4   6  -6   22.80    1.50
  -4   6   6   23.40    1.60
  -4   6   6   22.90    1.50
   4   6  -6   24.10    1.50
  -2  -6   6   10.50    0.60
  -2  -6   6   10.10    0.90
   2  -6  -6   10.60    0.70
  -2  -6   6   10.60    0.70
  -2  -6   6    9.50    0.90
  -2   6   6   10.50    0.90
   2   6  -6    9.10    0.90
  -2   6   6   10.70    1.00
   2   6  -6    9.10    0.90
   0  -6   6   22.60    1.40
   0  -6  -6   23.10    1.30
   0  -6   6   21.30    1.20
   0  -6   6   21.70    1.20
   0  -6   6   19.90    1.40
   0   6   6   23.40    1.50
   0   6  -6   22.30    1.40
   0   6  -6   23.50    1.50
   0   6  -6   23.50    1.50
   0   6   6   20.40    1.50
  -2  -6  -6   -0.50    0.30
   2  -6   6    0.00    0.20
   2  -6   6   -0.30    0.50
   2  -6   6    0.10    0.10
   2  -6   6    0.30    0.50
  -2  -6  -6   -0.60    0.50
  -2   6  -6   -0.10    0.50
   2   6   6   -0.10    0.10
   2   6   6    0.00    0.10
  -2   6  -6    0.50    0.60
   2   6   6    0.60    0.60
  -2   6  -6    0.10    0.50
   2   6   6   -0.70    0.50
   4  -6   6   11.40    0.90
   4  -6   6   11.00    1.00
  -4  -6  -6    9.40    0.80
   4  -6   6    9.60    0.60
  -4  -6  -6   10.80    1.00
   4   6   6    9.50    0.70
  -4   6  -6   12.70    1.00
   4   6   6   10.70    1.00
   4   6   6   11.70    1.10
  -4   6  -6    9.90    0.90
   6  -6   6   25.70    1.70
   6  -6   6   22.00    1.60
   6  -6   6   27.10    1.40
  -6  -6  -6   26.80    1.50
  -6  -6  -6   27.70    1.70
   6   6   6   21.70    1.70
   6   6   6   24.40    1.50
  -6   6  -6   25.40    1.70
   6   6   6   28.00    1.80
  -8  -6  -6   20.30    1.50
   8  -6   6   17.70    1.40
  -8  -6  -6   19.30    1.20
   8  -6   6   16.40    1.00
  -8   6  -6   16.50    1.30
   8   6   6   16.80    1.10
   8   6   6   18.20    1.40
  10  -6   6    7.30    0.60
 -10  -6  -6    6.50    0.70
  10  -6   6    6.40    0.90
 -10  -6  -6    6.70    0.90
  10   6   6    5.70    0.60
  10   6   6    7.50    0.90
  12  -6   6    0.90    0.40
 -12  -6  -6    0.60    0.70
  12  -6   6    0.40    0.70
 -12  -6  -6    0.60    0.50
  12   6   6    0.80    0.70
  12   6   6    0.60    0.40
  14  -6   6    1.00    0.90
 -14  -6  -6   -0.30    0.60
 -14  -6  -6    0.70    0.80
  14  -6   6    0.60    0.40
  14   6   6    0.60    0.80
  14   6   6   -0.30    0.50
  16  -6   6    0.70    0.50
 -16  -6  -6    0.60    0.70
  16  -6   6    1.10    0.90
 -16  -6  -6    1.50    0.90
  16   6   6    0.90    0.60
  16   6   6    0.50    1.00
 -18  -6  -6    0.00    0.80
  18  -6   6    1.00    1.10
  18  -6   6    0.50    0.60
 -18  -6  -6    0.00    1.10
  18   6   6    0.70    0.60
  18   6   6    1.00    1.10
  20  -6   6    5.40    0.80
  20  -6   6    3.80    1.20
 -20  -6  -6    8.00    1.40
  20   6   6    4.00    1.20
  20   6   6    4.50    0.90
  22  -6   6   -0.40    0.70
 -22  -6  -6   -0.70    1.20
  22  -6   6    0.30    1.30
  22   6   6   -0.40    0.80
  22   6   6   -0.40    1.40
  23  -7  -6    0.30    0.80
 -23  -7   6   -0.90    1.20
 -23  -7   6   -0.10    0.90
  23   7  -6   -0.40    1.20
 -23   7   6    0.20    1.30
  23   7  -6    0.30    0.50
  21  -7  -6    2.00    0.70
 -21  -7   6    2.10    0.80
 -21  -7   6    1.60    1.30
 -21   7   6    2.30    1.30
  21   7  -6    3.00    1.20
  21   7  -6    1.80    1.10
  21   7  -6    1.80    0.50
 -19  -7   6    4.80    1.20
 -19  -7   6    7.30    0.90
  19  -7  -6    6.50    0.80
 -19   7   6    3.60    1.10
  19   7  -6    6.10    1.10
  19   7  -6    5.20    0.50
  19   7  -6    6.50    1.20
 -17  -7   6   12.20    1.40
 -17  -7   6   13.60    1.20
  17  -7  -6   12.90    1.10
  17   7  -6   11.10    1.30
 -17   7   6   11.60    1.40
  17   7  -6   13.70    1.40
  15  -7  -6    2.30    0.50
 -15  -7   6    1.80    0.90
 -15  -7   6    3.20    0.60
  15   7  -6    2.60    0.90
 -15   7   6    1.40    1.00
  15   7  -6    1.40    0.80
 -13  -7   6    3.10    0.50
 -13  -7   6    2.60    0.90
  13  -7  -6    3.10    0.50
 -13   7   6    2.90    0.90
  13   7  -6    4.00    0.80
  13   7  -6    4.30    0.80
 -11  -7   6    0.80    0.40
  11  -7  -6    0.30    0.30
 -11  -7   6   -0.40    0.70
 -11   7   6   -0.10    0.70
  11   7  -6    1.00    0.70
  11   7  -6    1.10    0.70
  -9  -7   6   -0.20    0.30
  -9  -7   6   -0.30    0.80
   9  -7  -6    0.30    0.30
   9   7  -6    0.40    0.70
   9   7  -6    0.20    0.70
  -9   7   6    0.20    0.70
   7  -7  -6   47.60    2.70
  -7  -7   6   52.89    2.90
  -7  -7   6   46.00    2.70
   7   7  -6   50.89    2.90
   7   7  -6   52.39    2.90
  -7   7   6   47.00    3.00
   5  -7  -6   77.99    4.20
  -5  -7   6   75.49    4.30
  -5  -7   6   81.49    4.40
  -5  -7   6   77.69    4.10
  -5   7   6   81.59    4.30
  -5   7   6   72.89    4.40
   5   7  -6   70.99    4.30
   5   7  -6   80.69    4.40
   3  -7  -6    4.00    0.40
  -3  -7   6    2.90    0.70
[truncated: 549,535 more chars]
