# Supplementary material for: Ethyl 2-[4-(4-meth­oxy­benz­yl)-3-methyl-6-oxopyridazin-1-yl]acetate
Source: IUCrdata. 2022 Jun 7;7(Pt 6):x220582. doi: 10.1107/S241431462200582X (PMC9462039; doi:10.1107/S241431462200582X)
Supplement: Supplementary file 2 [file x-07-x220582-Isup2.hkl]

data_I                                                                          
_shelx_title ' JTM1040_0m_a.res in C2/c'                                        
_shelx_refln_list_code          4                                               
_shelx_F_calc_maximum      347.77                                               
_exptl_crystal_F_000      1344.00                                               
_reflns_d_resolution_high  0.7400                                               
                                                                                
loop_                                                                           
 _space_group_symop_operation_xyz                                               
 'x, y, z'                                                                      
 '-x, y, -z+1/2'                                                                
 'x+1/2, y+1/2, z'                                                              
 '-x+1/2, y+1/2, -z+1/2'                                                        
 '-x, -y, -z'                                                                   
 'x, -y, z-1/2'                                                                 
 '-x+1/2, -y+1/2, -z'                                                           
 'x+1/2, -y+1/2, z-1/2'                                                         
                                                                                
_cell_length_a    23.0488                                                       
_cell_length_b     8.1149                                                       
_cell_length_c    18.3223                                                       
_cell_angle_alpha  90.000                                                       
_cell_angle_beta  104.454                                                       
_cell_angle_gamma  90.000                                                       
                                                                                
_shelx_F_squared_multiplier     1.000                                           
                                                                                
loop_                                                                           
 _refln_index_h                                                                 
 _refln_index_k                                                                 
 _refln_index_l                                                                 
 _refln_F_squared_calc                                                          
 _refln_F_squared_meas                                                          
 _refln_F_squared_sigma                                                         
 _refln_observed_status                                                         
   2   0   0         99.88         66.56         3.05 o                         
   4   0   0      11765.13      12690.90       252.38 o                         
   6   0   0       2156.98       2431.14        48.37 o                         
   8   0   0        304.13        321.45         6.84 o                         
  10   0   0       6608.56       6524.70       130.03 o                         
  12   0   0       1219.83       1119.55        22.70 o                         
  14   0   0       9015.58      10209.88       203.60 o                         
  16   0   0         13.53         15.11         2.05 o                         
  18   0   0        238.89        226.27         8.44 o                         
  20   0   0        198.34        205.11         8.27 o                         
  22   0   0         27.04         13.28         4.65 o                         
  24   0   0          1.34         -4.82         4.82 o                         
  26   0   0         40.06         47.42         7.73 o                         
  28   0   0          0.56          2.03         6.80 o                         
  30   0   0         23.52          9.99         7.84 o                         
   1   1   0       3515.36       3600.61        60.08 o                         
   3   1   0       2295.92       2364.67        39.39 o                         
   5   1   0      21786.93      23316.58       369.99 o                         
   7   1   0       8296.75       8656.77       137.43 o                         
   9   1   0        316.94        349.74         5.38 o                         
  11   1   0        782.28        858.36        12.82 o                         
  13   1   0       5421.62       5864.15        82.78 o                         
  15   1   0        938.96        995.63        15.62 o                         
  17   1   0         81.30         94.72         3.44 o                         
  19   1   0        329.06        362.61         7.96 o                         
  21   1   0         58.90         53.99         3.06 o                         
  23   1   0         67.46         78.21         4.16 o                         
  25   1   0         12.33          8.84         3.84 o                         
  27   1   0         43.59         42.65         7.27 o                         
  29   1   0         35.59         31.90         5.78 o                         
   0   2   0      27174.32      27604.17       839.11 o                         
   2   2   0       4402.34       4486.00        71.29 o                         
   4   2   0      21922.26      23588.54       392.71 o                         
   6   2   0       2995.98       3133.98        47.85 o                         
   8   2   0       3822.62       4150.72        66.14 o                         
  10   2   0       3459.40       3980.38        60.77 o                         
  12   2   0       2550.43       2689.21        41.16 o                         
  14   2   0        509.31        556.75         9.38 o                         
  16   2   0        485.00        414.87         7.70 o                         
  18   2   0        221.79        202.12         5.55 o                         
  20   2   0         42.26         44.87         2.98 o                         
  22   2   0         14.97         11.95         2.96 o                         
  24   2   0         39.63         36.37         3.66 o                         
  26   2   0         81.18         53.36         5.27 o                         
  28   2   0          0.60          2.81         5.41 o                         
   1   3   0      11252.58      11302.01       210.59 o                         
   3   3   0       2820.15       3163.94        52.91 o                         
   5   3   0       2313.71       2580.45        41.22 o                         
   7   3   0       3925.86       4508.10        68.72 o                         
   9   3   0        736.23        787.92        11.77 o                         
  11   3   0         80.07         86.73         2.15 o                         
  13   3   0        478.64        485.53         9.16 o                         
  15   3   0         44.77         44.13         3.21 o                         
  17   3   0          2.23          6.90         1.86 o                         
  19   3   0         62.67         65.32         4.00 o                         
  21   3   0          5.42         -0.32         2.53 o                         
  23   3   0          2.36          2.97         2.96 o                         
  25   3   0          1.48          1.38         3.50 o                         
  27   3   0         58.89         71.42         5.20 o                         
   0   4   0        961.94        847.94        20.49 o                         
   2   4   0        910.16        921.88        16.56 o                         
   4   4   0       1952.31       2210.41        33.83 o                         
   6   4   0        363.14        413.40         6.61 o                         
   8   4   0          2.11          0.41         0.86 o                         
  10   4   0       1845.54       1936.12        36.46 o                         
  12   4   0          0.98          0.66         1.42 o                         
  14   4   0       1401.18       1429.41        25.68 o                         
  16   4   0          9.64         13.18         1.83 o                         
  18   4   0          7.74          0.14         1.96 o                         
  20   4   0         36.09         28.93         2.59 o                         
  22   4   0         17.67          9.34         2.85 o                         
  24   4   0         22.17         18.00         3.46 o                         
  26   4   0         22.93         24.17         4.23 o                         
  28   4   0         15.83         12.28         4.89 o                         
   1   5   0         55.05         48.26         1.28 o                         
   3   5   0        462.54        493.42         8.66 o                         
   5   5   0        893.11        851.33        13.31 o                         
   7   5   0        122.75        107.95         2.61 o                         
   9   5   0        392.32        358.58         7.62 o                         
  11   5   0        583.40        602.10        12.00 o                         
  13   5   0         64.15         66.75         2.96 o                         
  15   5   0          5.59          3.48         2.07 o                         
  17   5   0        508.56        455.20        10.35 o                         
  19   5   0        230.82        215.20         6.56 o                         
  21   5   0         16.48         19.68         3.40 o                         
  23   5   0         85.63         93.16         5.32 o                         
  25   5   0         18.20         16.32         5.58 o                         
   0   6   0         12.23         21.37         1.48 o                         
   2   6   0        114.34        133.56         2.71 o                         
   4   6   0        107.34         86.26         2.34 o                         
   6   6   0       1038.62        996.59        17.91 o                         
   8   6   0         19.26         12.30         1.66 o                         
  10   6   0        434.56        454.64         8.75 o                         
  12   6   0         17.81         27.65         2.16 o                         
  14   6   0        107.71        104.43         3.88 o                         
  16   6   0        265.26        245.01         6.75 o                         
  18   6   0          5.07          3.82         2.76 o                         
  20   6   0          0.68         -0.97         3.20 o                         
  22   6   0         48.06         50.45         4.54 o                         
  24   6   0         10.50         10.26         5.45 o                         
   1   7   0          0.91          0.41         1.49 o                         
   3   7   0        321.57        354.35         7.30 o                         
   5   7   0        263.83        264.53         6.46 o                         
   7   7   0        464.51        499.58        11.90 o                         
   9   7   0        126.17        112.93         4.26 o                         
  11   7   0        600.96        580.80        13.89 o                         
  13   7   0         82.55         73.87         4.45 o                         
  15   7   0         17.15         19.07         2.39 o                         
  17   7   0         32.90         35.49         3.42 o                         
  19   7   0          0.04         -3.12         3.12 o                         
  21   7   0          3.92          9.73         4.20 o                         
  23   7   0          3.83          2.88         4.63 o                         
   0   8   0        234.53        219.50         8.17 o                         
   2   8   0         19.42         14.86         2.06 o                         
   4   8   0         86.52         76.11         3.32 o                         
   6   8   0         11.74         12.42         2.57 o                         
   8   8   0          0.23          1.36         3.18 o                         
  10   8   0        107.20        113.45         5.05 o                         
  12   8   0          4.58          5.65         2.79 o                         
  14   8   0          0.28         -2.18         3.48 o                         
  16   8   0          0.16          2.63         4.09 o                         
  18   8   0          5.60          2.22         4.79 o                         
  20   8   0         44.78         57.81         6.90 o                         
   1   9   0         86.72        104.20         3.97 o                         
   3   9   0          4.54          4.14         2.49 o                         
   5   9   0         26.17         35.40         4.89 o                         
   7   9   0         54.00         43.90         3.79 o                         
   9   9   0         64.79         57.19         4.76 o                         
  11   9   0         15.98         23.70         3.54 o                         
  13   9   0         19.76         19.44         4.28 o                         
  15   9   0         42.48         38.06         5.28 o                         
  17   9   0          3.22          1.00         5.66 o                         
   0  10   0          8.70          5.77         4.05 o                         
   2  10   0         20.36         23.47         4.40 o                         
   4  10   0          1.87          3.94         2.85 o                         
   6  10   0         72.19         84.71         5.18 o                         
   8  10   0          3.94         -2.11         3.47 o                         
  10  10   0         12.46         15.49         5.28 o                         
  12  10   0          1.74         -1.07         4.72 o                         
 -29   1   1          3.82          5.32         5.23 o                         
 -27   1   1          0.12         -0.88         4.35 o                         
 -25   1   1          2.34          2.16         3.62 o                         
 -23   1   1         33.19         26.43         3.26 o                         
 -21   1   1         18.75         17.26         2.64 o                         
 -19   1   1          6.04          7.35         2.25 o                         
 -17   1   1        149.69        130.51         4.48 o                         
 -15   1   1        884.93        968.98        15.21 o                         
 -13   1   1          0.02         -0.52         0.91 o                         
 -11   1   1       4814.27       5213.53        73.59 o                         
  -9   1   1       5397.41       5550.34        84.55 o                         
  -7   1   1      12428.59      13426.38       213.08 o                         
  -5   1   1       1615.46       1736.48        30.56 o                         
  -3   1   1      22383.06      23402.76       410.84 o                         
  -1   1   1        823.17        872.12        14.64 o                         
   1   1   1       1776.33       1503.20        26.41 o                         
   3   1   1       7570.73       8120.94       123.48 o                         
   5   1   1      23681.64      24380.95       370.09 o                         
   7   1   1        159.94        186.76         3.13 o                         
   9   1   1        306.57        279.77         4.37 o                         
  11   1   1        803.70        833.93        12.48 o                         
  13   1   1        796.13        916.01        13.80 o                         
  15   1   1        187.13        175.07         4.12 o                         
  17   1   1        620.15        572.06        10.25 o                         
  19   1   1        458.17        447.47         9.41 o                         
  21   1   1        174.26        156.00         5.69 o                         
  23   1   1         14.60         22.80         3.41 o                         
  25   1   1         10.41         11.68         3.78 o                         
  27   1   1         43.77         40.04         5.81 o                         
  29   1   1          0.02         -1.18         5.42 o                         
 -28   2   1          0.41         -0.76         5.00 o                         
 -26   2   1         29.19         36.65         5.61 o                         
 -24   2   1        153.81        148.96         5.42 o                         
 -22   2   1         96.65         86.11         3.99 o                         
 -20   2   1        187.12        178.43         5.29 o                         
 -18   2   1        206.07        209.57         4.72 o                         
 -16   2   1        435.95        467.37         8.51 o                         
 -14   2   1          4.19          0.78         1.14 o                         
 -12   2   1       4064.31       4206.88        64.26 o                         
 -10   2   1       2563.11       2395.10        36.65 o                         
  -8   2   1       1703.38       1595.34        25.55 o                         
  -6   2   1       4264.45       4430.39        67.55 o                         
  -4   2   1      71446.88      73152.80      1160.70 o                         
  -2   2   1       3606.89       3886.25        59.10 o                         
   0   2   1       2144.14       2226.68        41.63 o                         
   2   2   1       2598.75       2879.29        48.17 o                         
   4   2   1       2029.57       2122.28        33.81 o                         
   6   2   1         14.72         13.59         0.99 o                         
   8   2   1        748.23        779.79        11.62 o                         
  10   2   1       5798.02       6815.79        99.74 o                         
  12   2   1        314.10        352.29         5.66 o                         
  14   2   1          4.99          6.13         1.29 o                         
  16   2   1          3.93          0.72         1.60 o                         
  18   2   1        531.79        455.82         8.97 o                         
  20   2   1        202.07        183.22         5.40 o                         
  22   2   1        210.58        208.97         6.86 o                         
  24   2   1         66.64         60.23         4.35 o                         
  26   2   1         39.56         50.29         5.19 o                         
  28   2   1         38.02         37.50         6.47 o                         
 -29   3   1         29.99         27.16         5.60 o                         
 -27   3   1         17.42         17.83         4.27 o                         
 -25   3   1          3.69          5.19         3.40 o                         
 -23   3   1        163.88        143.10         5.17 o                         
 -21   3   1         46.46         32.50         2.95 o                         
 -19   3   1         24.00         20.55         2.39 o                         
 -17   3   1         82.18         75.80         2.70 o                         
 -15   3   1        429.50        382.41         7.48 o                         
 -13   3   1        301.81        302.64         6.69 o                         
 -11   3   1        272.64        155.72         4.04 o                         
  -9   3   1        102.70        104.26         4.07 o                         
  -7   3   1       3743.68       4459.44        71.02 o                         
  -5   3   1       5571.02       5549.82        84.52 o                         
  -3   3   1        168.02        136.72         2.45 o                         
  -1   3   1        231.19        194.06         3.74 o                         
   1   3   1         59.60         63.46         1.68 o                         
   3   3   1        948.18       1041.40        16.80 o                         
   5   3   1       4050.49       4576.78        66.95 o                         
   7   3   1        735.87        799.12        13.64 o                         
   9   3   1       2590.32       2869.97        42.12 o                         
  11   3   1        210.23        213.01         5.55 o                         
  13   3   1         87.67        108.33         6.02 o                         
  15   3   1         65.44         53.67         2.25 o                         
  17   3   1        160.52        125.98         3.57 o                         
  19   3   1         79.97         77.94         4.35 o                         
  21   3   1         32.37         33.82         2.80 o                         
  23   3   1         13.87         12.01         3.25 o                         
  25   3   1         42.70         43.43         4.20 o                         
  27   3   1          2.43          3.66         4.42 o                         
 -28   4   1          0.38          1.38         4.37 o                         
 -26   4   1          1.08          1.12         3.77 o                         
 -24   4   1        127.84        123.94         5.49 o                         
 -22   4   1          9.44         10.68         2.77 o                         
 -20   4   1         77.90         73.11         4.40 o                         
 -18   4   1          4.88          1.13         1.93 o                         
 -16   4   1         99.01        126.23         3.52 o                         
 -14   4   1        370.48        438.69        10.53 o                         
 -12   4   1        189.44        155.91         3.93 o                         
 -10   4   1        528.93        523.97        10.33 o                         
  -8   4   1        413.41        460.64         9.71 o                         
  -6   4   1        202.56        174.76         3.51 o                         
  -4   4   1          0.72          6.18         0.66 o                         
  -2   4   1       1067.25       1235.62        18.93 o                         
   0   4   1       2810.31       3322.31        62.15 o                         
   2   4   1       4143.43       4518.33        79.53 o                         
   4   4   1          1.00         -0.03         0.83 o                         
   6   4   1         48.94         67.33         2.47 o                         
   8   4   1       1199.65       1200.32        18.58 o                         
  10   4   1         10.64         11.50         1.42 o                         
  12   4   1       1421.12       1260.72        24.07 o                         
  14   4   1        259.35        219.81         5.39 o                         
  16   4   1         15.72         22.70         1.96 o                         
  18   4   1         61.55         75.97         4.28 o                         
  20   4   1         46.11         33.64         2.66 o                         
  22   4   1          0.92          1.11         2.77 o                         
  24   4   1          9.82         11.92         4.59 o                         
  26   4   1         24.56         40.41         4.79 o                         
 -27   5   1          0.12          3.48         3.87 o                         
 -25   5   1          0.88         -2.96         2.96 o                         
 -23   5   1          5.96          1.95         3.70 o                         
 -21   5   1         21.24         27.97         3.33 o                         
 -19   5   1        197.71        156.02         4.94 o                         
 -17   5   1        278.15        253.60         6.20 o                         
 -15   5   1        237.78        194.69         5.10 o                         
 -13   5   1       2512.01       2527.54        47.66 o                         
 -11   5   1        104.53         85.42         6.05 o                         
  -9   5   1       2310.98       2169.54        38.54 o                         
  -7   5   1        606.13        622.79        11.50 o                         
  -5   5   1         70.38         40.43         2.09 o                         
  -3   5   1        200.01        272.53         4.55 o                         
  -1   5   1        391.95        336.72         5.77 o                         
   1   5   1       2075.31       2544.05        45.04 o                         
   3   5   1         48.34         63.86         2.52 o                         
   5   5   1        605.47        552.65         9.24 o                         
   7   5   1         24.36         25.17         1.37 o                         
   9   5   1         56.65         62.14         2.65 o                         
  11   5   1          0.24          3.17         1.49 o                         
  13   5   1         87.85         84.01         3.40 o                         
  15   5   1         81.83         50.33         2.82 o                         
  17   5   1          2.08          0.49         2.51 o                         
  19   5   1        134.56        135.38         5.25 o                         
  21   5   1          0.28         -0.26         3.43 o                         
  23   5   1          1.72          8.16         4.44 o                         
  25   5   1         16.15         14.87         5.74 o                         
 -24   6   1         14.24          6.73         4.90 o                         
 -22   6   1          2.28          4.74         3.71 o                         
 -20   6   1         35.71         40.65         3.71 o                         
 -18   6   1         14.61         17.88         2.80 o                         
 -16   6   1         42.44         29.09         2.99 o                         
 -14   6   1        696.05        679.84        13.65 o                         
 -12   6   1        787.68        735.52        14.61 o                         
 -10   6   1        309.16        295.39         7.06 o                         
  -8   6   1        432.57        400.76         8.85 o                         
  -6   6   1        783.60        827.68        15.02 o                         
  -4   6   1        149.02        148.59         3.82 o                         
  -2   6   1        589.88        568.29         9.54 o                         
   0   6   1        874.70        930.61        14.53 o                         
   2   6   1        266.68        263.59         5.52 o                         
   4   6   1          0.93         -1.43         1.50 o                         
   6   6   1          2.16         -0.69         0.94 o                         
   8   6   1       1031.83       1027.21        22.96 o                         
  10   6   1       1012.03       1011.35        20.85 o                         
  12   6   1        124.48        138.82         4.44 o                         
  14   6   1         68.34         35.34         3.48 o                         
  16   6   1          2.65          2.79         2.50 o                         
  18   6   1         13.08         15.24         3.01 o                         
  20   6   1        169.60        161.11         7.12 o                         
  22   6   1          0.46         -0.28         4.55 o                         
  24   6   1          1.04          1.77         5.39 o                         
 -23   7   1         18.56         16.91         4.60 o                         
 -21   7   1         17.34         10.56         3.82 o                         
 -19   7   1         32.02         35.33         5.83 o                         
 -17   7   1         38.68         42.38         3.09 o                         
 -15   7   1         15.65         12.33         2.40 o                         
 -13   7   1         69.28         76.26         3.80 o                         
 -11   7   1        133.13        120.43         4.58 o                         
  -9   7   1         45.97         38.00         5.00 o                         
  -7   7   1        231.55        240.59         8.83 o                         
  -5   7   1          0.00         -1.54         2.18 o                         
  -3   7   1       1153.76       1135.48        23.48 o                         
  -1   7   1         62.22         50.74         2.11 o                         
   1   7   1         92.00         75.12         3.07 o                         
   3   7   1        293.48        261.70         6.17 o                         
   5   7   1          5.63          5.44         2.03 o                         
   7   7   1        463.76        461.48        13.90 o                         
   9   7   1        505.69        481.57        13.02 o                         
  11   7   1        260.40        266.04        10.68 o                         
  13   7   1         93.11         79.75         3.38 o                         
  15   7   1         27.59         15.75         2.42 o                         
  17   7   1          1.88          0.24         3.00 o                         
  19   7   1         79.36         79.44         5.09 o                         
  21   7   1          2.16          1.37         4.20 o                         
 -20   8   1          0.68          0.75         5.64 o                         
 -18   8   1          7.00          8.65         4.67 o                         
 -16   8   1         13.78         11.73         4.05 o                         
 -14   8   1          9.37          6.18         3.42 o                         
 -12   8   1         26.56         44.58         3.81 o                         
 -10   8   1        145.97        149.70         5.85 o                         
  -8   8   1         76.59         73.18         4.14 o                         
  -6   8   1          0.11          1.38         1.88 o                         
  -4   8   1         87.65         85.10         4.13 o                         
  -2   8   1         10.84         11.78         2.08 o                         
   0   8   1         95.72        105.10         3.64 o                         
   2   8   1         38.05         39.64         2.36 o                         
   4   8   1         41.74         43.26         2.88 o                         
   6   8   1         59.33         66.92         3.42 o                         
   8   8   1         46.48         42.96         3.26 o                         
  10   8   1         44.32         71.31         5.91 o                         
  12   8   1          0.87          4.88         3.12 o                         
  14   8   1         10.88         14.51         4.36 o                         
  16   8   1         31.43         30.68         4.97 o                         
  18   8   1         78.25         96.06         4.64 o                         
  20   8   1         54.09         66.91         4.90 o                         
 -17   9   1         79.34         86.02         9.32 o                         
 -15   9   1          2.04          0.77         4.27 o                         
 -13   9   1          0.07         -0.50         4.16 o                         
 -11   9   1         19.15         19.83         3.61 o                         
  -9   9   1         72.95         65.94         4.01 o                         
  -7   9   1          0.07         -0.01         2.69 o                         
  -5   9   1        136.77        152.92         5.75 o                         
  -3   9   1          6.06          3.21         2.24 o                         
  -1   9   1        133.96        170.56         5.14 o                         
   1   9   1         52.99         63.67         3.85 o                         
   3   9   1         15.33         14.41         2.49 o                         
   5   9   1        148.42        145.31         5.08 o                         
   7   9   1         78.38         59.51         3.97 o                         
   9   9   1         93.07         79.71         5.29 o                         
  11   9   1          1.44          2.88         3.58 o                         
  13   9   1         61.75         74.73         7.21 o                         
  15   9   1         61.76         76.27         5.88 o                         
 -12  10   1         21.55         31.14         4.52 o                         
 -10  10   1          0.04         -2.04         4.12 o                         
  -8  10   1          0.36         -1.28         3.41 o                         
  -6  10   1          3.47          0.29         3.29 o                         
  -4  10   1         22.53         22.84         3.33 o                         
  -2  10   1          2.03          0.63         2.98 o                         
   0  10   1         88.78        109.57         4.57 o                         
   2  10   1        102.33        111.33         6.56 o                         
   4  10   1         23.82         23.21         2.87 o                         
   6  10   1         11.57          7.22         2.84 o                         
   8  10   1         16.84         12.90         3.68 o                         
  10  10   1          3.95          4.40         5.28 o                         
  12  10   1          0.00         -6.09        14.62 o                         
 -30   0   2          3.10          5.67        10.24 o                         
 -28   0   2          3.11         -2.24         6.34 o                         
 -26   0   2          9.68          6.46         5.94 o                         
 -24   0   2         61.97         74.88         6.46 o                         
 -22   0   2        642.49        692.29        22.98 o                         
 -20   0   2        934.48        879.99        24.67 o                         
 -18   0   2        934.91       1096.42        26.81 o                         
 -16   0   2       1611.02       1614.91        32.70 o                         
 -14   0   2          2.19          3.11         1.97 o                         
 -12   0   2       3811.58       4542.63        90.81 o                         
 -10   0   2        170.11        311.06        10.11 o                         
  -8   0   2         26.63         59.25         2.16 o                         
  -6   0   2        322.61        519.65        11.44 o                         
  -4   0   2      30880.83      31830.54       633.70 o                         
  -2   0   2      27927.35      27341.50       644.15 o                         
   0   0   2       5442.25       5979.03       157.21 o                         
   2   0   2      42435.14      43881.49      1033.02 o                         
   4   0   2       3524.67       3983.30        79.23 o                         
   6   0   2       1210.88       1186.25        23.95 o                         
   8   0   2      13565.85      14520.38       288.76 o                         
  10   0   2        774.08        879.02        19.40 o                         
  12   0   2       1359.10       1682.37        33.89 o                         
  14   0   2       1524.20       1667.14        33.76 o                         
  16   0   2         37.03         41.82         2.94 o                         
  18   0   2         38.33         35.27         4.38 o                         
  20   0   2         19.80         11.02         3.58 o                         
  22   0   2          2.88          4.23         4.65 o                         
  24   0   2        905.61        970.68        32.13 o                         
  26   0   2          6.75          6.41         6.62 o                         
  28   0   2         11.47          2.76         7.34 o                         
 -29   1   2          0.43         -5.74         5.74 o                         
 -27   1   2         29.66         32.10         4.74 o                         
 -25   1   2         46.03         50.54         4.17 o                         
 -23   1   2         19.30         21.28         3.31 o                         
 -21   1   2        349.14        336.43         9.97 o                         
 -19   1   2        586.64        606.64        12.27 o                         
 -17   1   2       1267.62       1296.18        22.12 o                         
 -15   1   2        139.82        205.87         5.85 o                         
 -13   1   2       1083.77        982.76        13.72 o                         
 -11   1   2        202.28        146.65         3.21 o                         
  -9   1   2        152.97        302.57         4.93 o                         
  -7   1   2       2494.24       2303.83        35.18 o                         
  -5   1   2     120946.52     115397.93      2293.61 o                         
  -3   1   2       7323.99       7366.71       122.59 o                         
  -1   1   2       9903.61      10406.54       165.22 o                         
   1   1   2      30312.07      30632.05       486.20 o                         
   3   1   2       7720.93       8018.98       112.79 o                         
   5   1   2       1692.12       1780.45        28.36 o                         
   7   1   2       3393.87       3375.30        51.39 o                         
   9   1   2        398.54        517.41         7.80 o                         
  11   1   2       1252.48       1432.18        21.24 o                         
  13   1   2        107.29         92.72         2.90 o                         
  15   1   2        703.09        715.47        11.89 o                         
  17   1   2          2.53          0.86         1.63 o                         
  19   1   2        419.21        414.33         8.83 o                         
  21   1   2        587.30        607.12        13.41 o                         
  23   1   2        141.42        155.69         5.68 o                         
  25   1   2          5.72          9.04         3.95 o                         
  27   1   2         43.16         30.80         5.04 o                         
  29   1   2         31.22         23.34         6.08 o                         
 -30   2   2          2.76          9.91         6.47 o                         
 -28   2   2         58.33         51.27         5.92 o                         
 -26   2   2         14.39         11.31         4.31 o                         
 -24   2   2         35.74         29.97         3.57 o                         
 -22   2   2        160.86        177.84         5.74 o                         
 -20   2   2        262.65        259.31         6.62 o                         
 -18   2   2        489.51        402.81         7.70 o                         
 -16   2   2        310.94        340.46         6.47 o                         
 -14   2   2         15.73         13.52         1.61 o                         
 -12   2   2        307.28        328.95         5.96 o                         
 -10   2   2       7111.50       7895.61       125.47 o                         
  -8   2   2       1939.94       2221.60        37.19 o                         
  -6   2   2       1827.21       1863.22        29.76 o                         
  -4   2   2      24507.91      25478.42       372.06 o                         
  -2   2   2      34847.55      36126.69       527.06 o                         
   0   2   2         83.37        101.48         2.36 o                         
   2   2   2         74.18         73.50         1.54 o                         
   4   2   2         21.78         28.37         1.21 o                         
   6   2   2        298.13        236.23         3.72 o                         
   8   2   2       2597.38       2939.06        44.91 o                         
  10   2   2        305.83        314.40         4.99 o                         
  12   2   2        501.62        615.64         9.76 o                         
  14   2   2         39.94         38.57         2.19 o                         
  16   2   2          1.05          0.24         1.60 o                         
  18   2   2         35.57         28.85         2.29 o                         
  20   2   2         42.08         42.78         2.85 o                         
  22   2   2        301.23        288.03        12.20 o                         
  24   2   2         68.49         72.60         4.83 o                         
  26   2   2          0.01         -0.72         5.15 o                         
  28   2   2         86.75         83.14         7.69 o                         
 -29   3   2         20.04         16.83         5.55 o                         
 -27   3   2         14.48         16.77         4.27 o                         
 -25   3   2         46.16         52.01         3.93 o                         
 -23   3   2         21.26         29.79         3.30 o                         
 -21   3   2          2.44          3.11         2.45 o                         
 -19   3   2       1565.65       1579.21        28.48 o                         
 -17   3   2        505.16        496.13         9.51 o                         
 -15   3   2        154.02        136.69         3.68 o                         
 -13   3   2        107.61         75.78         2.98 o                         
 -11   3   2       6772.11       7273.96       115.68 o                         
  -9   3   2        312.96        401.11         6.23 o                         
  -7   3   2         44.60         53.48         1.53 o                         
  -5   3   2       4518.38       4405.48        67.14 o                         
  -3   3   2       1891.42       1926.48        30.73 o                         
  -1   3   2        323.40        343.11         6.00 o                         
   1   3   2          0.24          0.25         0.49 o                         
   3   3   2       9588.76       9825.72       149.52 o                         
   5   3   2        812.24        755.83        10.88 o                         
   7   3   2       1867.98       1858.38        29.76 o                         
   9   3   2       3492.41       4044.59        59.28 o                         
  11   3   2        205.65        220.24         3.93 o                         
  13   3   2        116.39        123.12         3.40 o                         
  15   3   2         20.49         25.39         1.89 o                         
  17   3   2          9.47          4.15         1.95 o                         
  19   3   2         23.60         27.36         2.51 o                         
  21   3   2        153.73        174.78         5.38 o                         
  23   3   2         48.53         45.07         3.70 o                         
  25   3   2          0.65          4.67         3.90 o                         
  27   3   2         20.71         27.38         4.92 o                         
 -28   4   2         14.54         17.06         4.50 o                         
 -26   4   2          0.33          3.54         3.68 o                         
 -24   4   2          0.44         -1.77         2.95 o                         
 -22   4   2        225.22        212.92         6.30 o                         
 -20   4   2         26.91         14.77         2.38 o                         
 -18   4   2          0.08          2.19         1.91 o                         
 -16   4   2        173.59        150.88         3.97 o                         
 -14   4   2          4.21         -0.66         1.36 o                         
 -12   4   2        364.51        349.90         6.39 o                         
 -10   4   2        114.90         86.92         3.97 o                         
  -8   4   2       6801.29       7050.38       112.21 o                         
  -6   4   2        325.94        406.23         7.12 o                         
  -4   4   2       7877.90       8502.33       141.71 o                         
  -2   4   2       1030.56       1085.91        17.47 o                         
   0   4   2        993.39       1023.12        19.44 o                         
   2   4   2       5205.50       6065.82       106.70 o                         
   4   4   2        408.15        418.45         6.49 o                         
   6   4   2          0.08          9.84         0.76 o                         
   8   4   2        333.83        274.87         5.73 o                         
  10   4   2        559.95        535.17        13.30 o                         
  12   4   2         40.47         31.52         1.85 o                         
  14   4   2         28.00         28.88         1.91 o                         
  16   4   2        223.74        209.64         4.98 o                         
  18   4   2          0.48          0.58         2.08 o                         
  20   4   2        106.46        108.33         4.96 o                         
  22   4   2          2.13          2.93         2.99 o                         
  24   4   2          1.48         -0.68         3.97 o                         
  26   4   2          4.19          3.43         4.28 o                         
 -27   5   2          4.10          1.74         3.72 o                         
 -25   5   2         31.90         27.99         3.84 o                         
 -23   5   2          0.46          0.85         3.54 o                         
 -21   5   2         80.70         64.01         3.72 o                         
 -19   5   2         50.87         65.41         4.11 o                         
 -17   5   2          0.10         -0.07         2.38 o                         
 -15   5   2       2709.36       2764.86        52.13 o                         
 -13   5   2         18.11         21.42         2.43 o                         
 -11   5   2         98.48         60.77         2.99 o                         
  -9   5   2         14.59          8.82         1.16 o                         
  -7   5   2        302.07        261.98         5.25 o                         
  -5   5   2        467.76        462.95         9.51 o                         
  -3   5   2         58.31         76.67         2.94 o                         
  -1   5   2        783.37        791.56        13.60 o                         
   1   5   2        118.09        108.69         2.96 o                         
   3   5   2        772.42        760.92        13.14 o                         
   5   5   2        755.98        776.68        12.22 o                         
   7   5   2        673.46        676.83        10.24 o                         
   9   5   2          3.66          2.24         1.32 o                         
  11   5   2        291.31        289.45         6.36 o                         
  13   5   2         21.03         18.40         1.99 o                         
  15   5   2        663.96        617.46        16.59 o                         
  17   5   2         95.22        106.27         4.42 o                         
  19   5   2          7.43          4.49         3.06 o                         
  21   5   2          1.75         -3.13         3.98 o                         
  23   5   2         14.58          8.50         4.68 o                         
  25   5   2         98.03        115.00        11.21 o                         
 -24   6   2         22.52         21.63         4.76 o                         
 -22   6   2         17.10         12.42         3.68 o                         
 -20   6   2          4.61          3.18         3.15 o                         
 -18   6   2          3.78          6.79         2.67 o                         
 -16   6   2         98.32         87.04         4.61 o                         
 -14   6   2         44.51         44.79         2.61 o                         
 -12   6   2        262.11        252.47         5.93 o                         
 -10   6   2         17.34         16.17         2.36 o                         
  -8   6   2       1248.39       1240.48        25.39 o                         
  -6   6   2          6.17          4.34         1.55 o                         
  -4   6   2         54.22         59.14         2.36 o                         
  -2   6   2         81.41         88.62         2.08 o                         
   0   6   2        174.18        174.35         4.54 o                         
   2   6   2        518.83        512.06        12.01 o                         
   4   6   2         72.19         66.31         2.69 o                         
   6   6   2         93.56         96.12         2.60 o                         
   8   6   2       1091.72       1134.20        21.64 o                         
  10   6   2          5.22         12.12         1.94 o                         
  12   6   2        246.22        237.95         6.29 o                         
  14   6   2          2.57         -2.08         2.08 o                         
  16   6   2          0.02         -0.99         2.50 o                         
  18   6   2          6.54          9.97         3.18 o                         
  20   6   2          5.63          5.33         3.66 o                         
  22   6   2          2.96          4.86         4.46 o                         
  24   6   2          0.63          1.75         5.45 o                         
 -23   7   2         10.60         13.41         4.64 o                         
 -21   7   2          1.00         -2.90         3.59 o                         
 -19   7   2         12.74          9.95         3.15 o                         
 -17   7   2          0.86          2.45         2.54 o                         
 -15   7   2         10.68          9.75         3.06 o                         
 -13   7   2         14.77         15.31         3.00 o                         
 -11   7   2          7.85          4.77         2.93 o                         
  -9   7   2         37.73         37.16         2.86 o                         
  -7   7   2         38.83         49.60         2.75 o                         
  -5   7   2        499.47        523.38        11.35 o                         
  -3   7   2        272.73        261.19         5.96 o                         
  -1   7   2         14.00         15.06         2.32 o                         
   1   7   2         89.10         97.39         4.65 o                         
   3   7   2          0.65          3.07         2.15 o                         
   5   7   2        686.41        772.20        14.52 o                         
   7   7   2        171.98        144.67         5.28 o                         
   9   7   2        232.90        235.56         7.12 o                         
  11   7   2        412.10        407.61        10.48 o                         
  13   7   2         46.53         45.98         2.87 o                         
  15   7   2          2.83          2.17         2.39 o                         
  17   7   2         26.02         18.20         3.37 o                         
  19   7   2          0.18          2.05         3.68 o                         
  21   7   2          2.30         -0.74         4.27 o                         
 -20   8   2         11.39         14.54         5.46 o                         
 -18   8   2         30.31         47.32         5.37 o                         
 -16   8   2          6.14          6.03         3.90 o                         
 -14   8   2          0.25          5.04         3.45 o                         
 -12   8   2         30.55         21.38         3.37 o                         
 -10   8   2         12.10          7.51         2.61 o                         
  -8   8   2        125.14        130.91         7.63 o                         
  -6   8   2          0.51         -1.87         2.31 o                         
  -4   8   2         23.72         25.88         2.86 o                         
  -2   8   2         98.58         79.59         3.12 o                         
   0   8   2         12.05         13.79         2.55 o                         
   2   8   2        141.40        143.60         5.81 o                         
   4   8   2        676.86        774.90        18.07 o                         
   6   8   2        575.60        540.54        12.13 o                         
   8   8   2         29.14         32.68         2.68 o                         
  10   8   2          9.38          3.56         2.53 o                         
  12   8   2         93.67         81.24         4.41 o                         
  14   8   2          8.71          0.02         3.45 o                         
  16   8   2         24.38         13.58         4.13 o                         
  18   8   2         41.30         44.32         4.03 o                         
 -17   9   2         50.53         45.74         5.56 o                         
 -15   9   2         62.74         93.77         5.95 o                         
 -13   9   2         19.09         25.27         4.20 o                         
 -11   9   2         52.90         47.43         5.47 o                         
  -9   9   2          0.87          0.10         3.26 o                         
  -7   9   2         86.76         76.05         4.25 o                         
  -5   9   2          0.96          0.07         2.63 o                         
  -3   9   2        115.96        122.60         5.36 o                         
  -1   9   2         86.59         82.55         3.55 o                         
   1   9   2          2.74          2.91         1.96 o                         
   3   9   2        262.66        254.58         7.95 o                         
   5   9   2         32.87         23.44         2.95 o                         
   7   9   2         33.30         45.46         3.57 o                         
   9   9   2          4.91          4.90         2.96 o                         
  11   9   2          4.94          0.95         3.75 o                         
  13   9   2          0.91          2.01         3.73 o                         
  15   9   2          0.15          6.32         4.62 o                         
 -12  10   2         33.27         48.16         5.09 o                         
 -10  10   2         58.75         82.99         5.41 o                         
  -8  10   2          0.92          1.78         3.63 o                         
  -6  10   2         22.02         35.40         3.96 o                         
  -4  10   2          8.43         13.54         3.06 o                         
  -2  10   2         14.11         14.91         3.03 o                         
   0  10   2         80.08         69.95         3.71 o                         
   2  10   2         71.44         94.56         5.80 o                         
   4  10   2         72.79         89.37         5.86 o                         
   6  10   2         40.16         36.66         3.69 o                         
   8  10   2         31.72         24.78         3.81 o                         
  10  10   2          1.83         -3.74         3.98 o                         
 -29   1   3          0.31         -5.68         5.68 o                         
 -27   1   3          8.73         10.13         4.57 o                         
 -25   1   3          8.67          7.98         3.66 o                         
 -23   1   3          0.17         -2.07         3.14 o                         
 -21   1   3        459.58        449.95         9.69 o                         
 -19   1   3         93.12        111.86         3.68 o                         
 -17   1   3       2537.47       2556.15        41.05 o                         
 -15   1   3          5.64          1.99         1.22 o                         
 -13   1   3        113.88        164.39         3.31 o                         
 -11   1   3          1.19          2.11         0.77 o                         
  -9   1   3       1392.29       1526.45        21.80 o                         
  -7   1   3        990.06        991.69        14.64 o                         
  -5   1   3      53584.16      55087.13       916.68 o                         
  -3   1   3       1070.38       1000.68        16.10 o                         
  -1   1   3       1283.66       1318.14        23.16 o                         
   1   1   3        116.32        154.32         2.70 o                         
   3   1   3          0.20          7.33         0.48 o                         
   5   1   3        359.05        355.13         5.41 o                         
   7   1   3       1077.30       1231.31        19.00 o                         
   9   1   3        325.98        396.44         6.08 o                         
  11   1   3         40.24         50.26         1.70 o                         
  13   1   3        245.45        225.78         3.91 o                         
  15   1   3          5.10          7.54         1.54 o                         
  17   1   3        469.70        492.10         9.14 o                         
  19   1   3          5.64          2.75         2.46 o                         
  21   1   3        493.26        514.65        11.76 o                         
  23   1   3         18.11         12.36         3.72 o                         
  25   1   3         74.08         78.60         5.09 o                         
  27   1   3          0.01         -5.28         5.28 o                         
 -30   2   3         21.75         29.67         6.64 o                         
 -28   2   3          6.16          9.97         5.27 o                         
 -26   2   3         62.30         63.65         4.76 o                         
 -24   2   3         47.52         50.34         4.31 o                         
 -22   2   3        707.34        703.40        15.39 o                         
 -20   2   3        929.61        894.47        18.94 o                         
 -18   2   3        487.76        395.95         7.50 o                         
 -16   2   3        500.66        362.89         6.80 o                         
 -14   2   3         34.37         19.62         1.84 o                         
 -12   2   3        137.62        128.21         3.73 o                         
 -10   2   3         15.10         21.09         4.41 o                         
  -8   2   3       3085.86       3223.53        51.41 o                         
  -6   2   3      29537.19      31117.26       493.85 o                         
  -4   2   3      12219.42      12971.96       197.09 o                         
  -2   2   3       2715.19       3106.48        54.57 o                         
   0   2   3       5234.89       5858.82        93.13 o                         
   2   2   3        958.70        885.17        13.63 o                         
   4   2   3       8153.01       7949.97       108.20 o                         
   6   2   3          7.16          2.76         0.67 o                         
   8   2   3       5498.86       5888.08        86.19 o                         
  10   2   3       5649.70       6102.39        92.96 o                         
  12   2   3       3081.01       3178.53        48.61 o                         
  14   2   3        451.31        420.51         7.66 o                         
  16   2   3          1.14          0.23         1.70 o                         
  18   2   3         18.53         13.68         2.29 o                         
  20   2   3         58.53         59.84         3.26 o                         
  22   2   3         93.70         86.58         5.40 o                         
  24   2   3          7.34         12.77         3.95 o                         
  26   2   3        192.69        190.17         9.42 o                         
  28   2   3          8.47         11.83         6.57 o                         
 -29   3   3          1.29          4.85         5.10 o                         
 -27   3   3         48.40         55.36         4.62 o                         
 -25   3   3         99.45        111.29         4.95 o                         
 -23   3   3         21.67         28.36         3.17 o                         
 -21   3   3          6.38          6.28         2.45 o                         
 -19   3   3       1116.01       1222.44        22.38 o                         
 -17   3   3        400.47        340.40         7.03 o                         
 -15   3   3        469.14        527.39         9.97 o                         
 -13   3   3       1612.23       1441.28        27.36 o                         
 -11   3   3       2989.75       3150.23        52.72 o                         
  -9   3   3      17445.71      19228.38       292.11 o                         
  -7   3   3        476.37        437.68         6.62 o                         
  -5   3   3       6751.69       7231.81       105.59 o                         
  -3   3   3       4870.54       5118.83        77.90 o                         
  -1   3   3       1988.37       2011.74        32.17 o                         
   1   3   3        304.52        299.90         5.27 o                         
   3   3   3         61.82         66.04         1.86 o                         
   5   3   3       6840.97       7824.11       119.09 o                         
   7   3   3       2682.82       2920.54        44.68 o                         
   9   3   3       1905.12       2143.08        31.59 o                         
  11   3   3        201.05        179.22         3.38 o                         
  13   3   3         21.00         20.10         1.70 o                         
  15   3   3         30.56         29.32         2.68 o                         
  17   3   3        360.72        382.85         7.75 o                         
  19   3   3         45.31         46.06         2.97 o                         
  21   3   3         73.97         86.79         4.99 o                         
  23   3   3          1.32          4.01         3.38 o                         
  25   3   3         40.53         32.81         4.37 o                         
  27   3   3         60.57         67.28         5.95 o                         
 -28   4   3          1.14         -0.14         4.39 o                         
 -26   4   3        110.45        135.29         5.75 o                         
 -24   4   3          7.12          0.32         2.95 o                         
 -22   4   3          1.05         -2.44         2.52 o                         
 -20   4   3          1.82          2.35         2.17 o                         
 -18   4   3          7.88         10.47         2.00 o                         
 -16   4   3        315.59        296.13         6.33 o                         
 -14   4   3       1395.59       1426.59        25.68 o                         
 -12   4   3       1433.64       1280.08        21.81 o                         
 -10   4   3       1025.56        943.84        15.49 o                         
  -8   4   3       1884.40       1754.37        28.09 o                         
  -6   4   3        193.10        204.40         3.90 o                         
  -4   4   3        253.60        226.55         4.16 o                         
  -2   4   3       6019.51       6540.83       104.12 o                         
   0   4   3        328.73        271.07         5.12 o                         
   2   4   3        173.43        225.95         3.79 o                         
   4   4   3       1463.40       1589.12        23.50 o                         
   6   4   3         52.13         57.37         2.57 o                         
   8   4   3        792.19        792.91        13.02 o                         
  10   4   3         46.09         36.76         2.61 o                         
  12   4   3          0.68          0.05         1.71 o                         
  14   4   3         79.71         82.45         3.09 o                         
  16   4   3         71.90         74.56         2.85 o                         
  18   4   3          0.48          1.02         2.08 o                         
  20   4   3        140.92        147.90         6.16 o                         
  22   4   3          0.71         -1.74         3.14 o                         
  24   4   3          2.08          0.77         3.93 o                         
  26   4   3         13.49         13.93         4.82 o                         
 -27   5   3         21.28         23.04         4.13 o                         
 -25   5   3          9.95          3.32         3.25 o                         
 -23   5   3          9.60         11.79         2.51 o                         
 -21   5   3          0.01          0.29         2.94 o                         
 -19   5   3        109.79         90.78         3.28 o                         
 -17   5   3         31.17         39.74         2.84 o                         
 -15   5   3        378.44        341.54         7.64 o                         
 -13   5   3          4.30          2.71         1.85 o                         
 -11   5   3          5.21          7.36         1.46 o                         
  -9   5   3        365.74        317.70         6.24 o                         
  -7   5   3        605.82        625.41        12.27 o                         
  -5   5   3         36.14         33.34         1.97 o                         
  -3   5   3        402.39        320.82         5.52 o                         
  -1   5   3       4282.46       4646.01        77.69 o                         
   1   5   3         16.11         20.50         1.44 o                         
   3   5   3        683.86        615.76        15.32 o                         
   5   5   3         69.21         64.84         2.87 o                         
   7   5   3        337.32        401.38         6.90 o                         
   9   5   3        180.05        185.97         5.44 o                         
  11   5   3       1907.48       1900.60        38.56 o                         
  13   5   3         64.46         72.60         3.10 o                         
  15   5   3        571.98        538.68        11.89 o                         
  17   5   3         21.18          7.62         2.82 o                         
  19   5   3          0.25          3.55         3.02 o                         
  21   5   3          0.13         -1.94         3.94 o                         
  23   5   3          8.57          7.81         4.81 o                         
  25   5   3         27.59         26.32         9.50 o                         
 -24   6   3         15.54          6.16         4.40 o                         
 -22   6   3         67.33         95.49         4.75 o                         
 -20   6   3          0.17         -2.92         2.92 o                         
 -18   6   3         98.94         83.89         3.61 o                         
 -16   6   3          0.82          1.78         2.16 o                         
 -14   6   3         84.30         60.19         2.68 o                         
 -12   6   3        424.81        369.32         7.36 o                         
 -10   6   3          7.19          8.80         2.03 o                         
  -8   6   3        199.45        229.89         5.83 o                         
  -6   6   3         23.41         34.20         2.95 o                         
  -4   6   3          0.30          1.28         1.41 o                         
  -2   6   3        132.37        119.26         3.04 o                         
   0   6   3         46.95         52.80         2.87 o                         
   2   6   3        824.76        907.37        20.39 o                         
   4   6   3        639.87        674.57        12.63 o                         
   6   6   3         87.08         79.57         3.65 o                         
   8   6   3        168.38        194.70         4.70 o                         
  10   6   3        367.04        353.45         8.15 o                         
  12   6   3        782.74        752.91        16.10 o                         
  14   6   3         43.13         46.65         3.17 o                         
  16   6   3        169.94        179.06         6.05 o                         
  18   6   3          0.84          1.08         3.28 o                         
  20   6   3         72.92         64.85         4.50 o                         
  22   6   3         43.98         39.02         5.38 o                         
  24   6   3          5.87          3.66        17.06 o                         
 -23   7   3          2.58         -0.96         4.38 o                         
 -21   7   3          0.02         -3.23         3.54 o                         
 -19   7   3        105.30        115.80         6.61 o                         
 -17   7   3         45.79         57.72         4.06 o                         
 -15   7   3          4.35          2.13         3.10 o                         
 -13   7   3         28.65         24.25         3.19 o                         
 -11   7   3          0.55          1.71         2.35 o                         
  -9   7   3          4.80          3.34         2.38 o                         
  -7   7   3        751.41        808.47        18.48 o                         
  -5   7   3       2222.78       2291.03        46.45 o                         
  -3   7   3        136.99        112.57         3.39 o                         
  -1   7   3          8.23         13.29         1.37 o                         
   1   7   3        241.41        197.78         5.24 o                         
   3   7   3          0.43          0.98         2.41 o                         
   5   7   3        616.31        729.29        13.85 o                         
   7   7   3         62.48         56.48         2.83 o                         
   9   7   3        156.02        178.34         5.72 o                         
  11   7   3         24.73         16.85         2.12 o                         
  13   7   3        113.00        129.07         7.09 o                         
  15   7   3        219.12        247.14         7.53 o                         
  17   7   3          6.82          5.53         3.37 o                         
  19   7   3         12.10         10.59         3.97 o                         
  21   7   3          0.87         -4.44         4.65 o                         
 -20   8   3         29.99         20.65         5.41 o                         
 -18   8   3          4.41          2.39         4.55 o                         
 -16   8   3         67.56         73.68         5.11 o                         
 -14   8   3          7.81          7.54         3.60 o                         
 -12   8   3         37.92         50.11         3.81 o                         
 -10   8   3        182.50        186.27         7.82 o                         
  -8   8   3          0.11          2.78         3.38 o                         
  -6   8   3         23.23         25.44         3.40 o                         
  -4   8   3        385.05        380.88         9.50 o                         
  -2   8   3         11.62          7.98         1.88 o                         
   0   8   3        664.76        739.30        14.18 o                         
   2   8   3          0.18         -2.79         2.79 o                         
   4   8   3         10.81          7.84         2.53 o                         
   6   8   3        163.85        175.70         5.91 o                         
   8   8   3         50.23         43.62         3.22 o                         
  10   8   3         56.45         63.23         3.85 o                         
  12   8   3         10.36          7.78         3.43 o                         
  14   8   3         12.27         11.46         3.84 o                         
  16   8   3         24.57         22.41         3.54 o                         
  18   8   3         14.40         15.21         3.48 o                         
 -17   9   3         96.85        138.94         7.26 o                         
 -15   9   3         38.96         53.47         5.21 o                         
 -13   9   3          0.16          0.78         4.01 o                         
 -11   9   3          6.55          5.59         3.37 o                         
  -9   9   3          5.50          4.28         3.31 o                         
  -7   9   3          8.88          8.31         3.02 o                         
  -5   9   3          3.97          6.29         2.97 o                         
  -3   9   3        147.12        163.51         5.74 o                         
  -1   9   3         10.28         12.61         2.48 o                         
   1   9   3        101.59         91.58         5.24 o                         
   3   9   3         16.98         17.78         3.85 o                         
   5   9   3        163.98        187.14         7.18 o                         
   7   9   3        123.08        128.53         6.70 o                         
   9   9   3         10.16         13.50         3.69 o                         
  11   9   3          1.23          0.78         3.72 o                         
  13   9   3          1.07          3.92         4.47 o                         
  15   9   3          6.46          8.46         5.14 o                         
 -12  10   3         22.41         18.98         4.86 o                         
 -10  10   3         17.35         22.54         4.14 o                         
  -8  10   3         64.50         77.12         7.22 o                         
  -6  10   3         29.25         43.69         4.14 o                         
  -4  10   3         26.43         22.57         3.33 o                         
  -2  10   3        108.19        121.20         5.58 o                         
   0  10   3          2.58          2.55         2.66 o                         
   2  10   3        112.35        116.09         6.79 o                         
   4  10   3        112.81        109.02         8.62 o                         
   6  10   3         71.97         79.15         7.58 o                         
   8  10   3          1.90         -3.15         3.15 o                         
  10  10   3          0.76          0.98         4.93 o                         
 -30   0   4         71.99         62.10         8.60 o                         
 -28   0   4         14.22         13.59         6.62 o                         
 -26   0   4         11.43         10.07         6.11 o                         
 -24   0   4        169.33        174.77         9.09 o                         
 -22   0   4          5.21         11.33         4.29 o                         
 -20   0   4         13.82         15.24         3.69 o                         
 -18   0   4        211.23        196.26         6.20 o                         
 -16   0   4        566.12        571.80        11.31 o                         
 -14   0   4       1660.01       1743.68        32.85 o                         
 -12   0   4        210.93        137.89         4.61 o                         
 -10   0   4       1494.28       1320.81        24.99 o                         
  -8   0   4         92.97         94.99         3.05 o                         
  -6   0   4       6787.75       6333.38       126.21 o                         
  -4   0   4       9133.04       8849.25       175.96 o                         
  -2   0   4      65654.74      62436.26      1242.16 o                         
   0   0   4      40004.43      38224.57       760.40 o                         
   2   0   4      49293.10      48798.98       907.28 o                         
   4   0   4      44953.73      45654.32       850.08 o                         
   6   0   4       1651.36       1761.82        35.47 o                         
   8   0   4       2366.71       2796.91        56.13 o                         
  10   0   4       1563.26       1845.98        37.11 o                         
  12   0   4        291.54        292.03         7.44 o                         
  14   0   4          0.43         -0.97         1.77 o                         
  16   0   4        959.60        912.56        22.45 o                         
  18   0   4        727.85        805.25        26.39 o                         
  20   0   4          0.91          1.37         4.10 o                         
  22   0   4       1459.21       1446.73        45.72 o                         
  24   0   4          4.43          5.35         5.74 o                         
  26   0   4         28.33         38.07         7.88 o                         
  28   0   4         19.36         26.81        10.14 o                         
 -29   1   4         22.91         21.89         5.85 o                         
 -27   1   4          0.01         -4.61         4.61 o                         
 -25   1   4        106.75        125.11         5.68 o                         
 -23   1   4         34.99         33.13         4.21 o                         
 -21   1   4        889.73        952.79        18.74 o                         
 -19   1   4         89.07         86.87         5.09 o                         
 -17   1   4          1.04          0.53         1.60 o                         
 -15   1   4          4.96          2.02         1.22 o                         
 -13   1   4       1210.99       1203.21        17.26 o                         
 -11   1   4        801.52        766.64        11.49 o                         
  -9   1   4       1668.97       1549.91        22.05 o                         
  -7   1   4        846.61        896.32        12.33 o                         
  -5   1   4       4761.84       4792.03        70.04 o                         
  -3   1   4        152.24        136.52         2.30 o                         
  -1   1   4       2359.45       2369.72        36.24 o                         
   1   1   4      15070.73      15408.61       234.27 o                         
   3   1   4        480.00        360.44         5.21 o                         
   5   1   4       1586.28       2000.91        30.61 o                         
   7   1   4        381.84        379.99         6.28 o                         
   9   1   4       1496.77       1538.53        22.67 o                         
  11   1   4        956.67        994.47        14.87 o                         
  13   1   4        348.15        334.80         5.62 o                         
  15   1   4        322.45        262.81         5.35 o                         
  17   1   4        651.23        581.92        11.10 o                         
  19   1   4          6.13          6.01         2.48 o                         
  21   1   4         28.25         49.46         3.50 o                         
  23   1   4        599.53        668.20        17.84 o                         
  25   1   4          0.79          7.05         4.56 o                         
  27   1   4          2.24          6.54         5.86 o                         
 -30   2   4         13.52         15.52         6.40 o                         
 -28   2   4         28.35         14.75         5.27 o                         
 -26   2   4         43.52         39.01         4.47 o                         
 -24   2   4         10.62          9.38         3.50 o                         
 -22   2   4        316.14        305.90         8.01 o                         
 -20   2   4        698.38        723.16        15.46 o                         
 -18   2   4        176.01        175.48         4.36 o                         
 -16   2   4       1448.75       1374.67        23.43 o                         
 -14   2   4         52.91         41.48         2.32 o                         
 -12   2   4        938.04        938.51        14.63 o                         
 -10   2   4        221.74        161.74         3.12 o                         
  -8   2   4         52.42         32.56         1.42 o                         
  -6   2   4       2661.67       2778.38        46.44 o                         
  -4   2   4       3674.21       3700.86        56.32 o                         
  -2   2   4       2198.27       1872.52        27.48 o                         
   0   2   4       4757.56       4957.54        78.93 o                         
   2   2   4         24.12         27.18         0.86 o                         
   4   2   4        380.40        480.61         6.53 o                         
   6   2   4       7642.03       8458.72       119.16 o                         
   8   2   4          0.04          4.67         0.87 o                         
  10   2   4          0.22          0.75         0.94 o                         
  12   2   4        375.16        326.33         5.53 o                         
  14   2   4       1053.52       1118.96        19.19 o                         
  16   2   4       1518.69       1561.24        28.03 o                         
  18   2   4         26.56         25.86         2.46 o                         
  20   2   4          8.01          5.16         2.63 o                         
  22   2   4         25.97         17.64         3.65 o                         
  24   2   4         99.18        103.76         8.18 o                         
  26   2   4         88.58         73.29         6.75 o                         
 -29   3   4          2.08         -2.21         5.08 o                         
 -27   3   4          2.13          3.33         3.91 o                         
 -25   3   4         32.56         32.54         3.69 o                         
 -23   3   4          7.23          7.01         3.07 o                         
 -21   3   4        177.27        158.52         6.21 o                         
 -19   3   4         85.33         79.42         3.61 o                         
 -17   3   4         47.75         28.52         2.01 o                         
 -15   3   4         90.85        109.83         3.56 o                         
 -13   3   4        158.82        148.89         5.99 o                         
 -11   3   4        635.61        627.79        10.94 o                         
  -9   3   4      17984.12      19912.63       302.66 o                         
  -7   3   4       2778.40       3156.12        48.23 o                         
  -5   3   4       1714.81       1698.24        24.13 o                         
  -3   3   4       7343.78       8216.75       125.01 o                         
  -1   3   4       3170.04       3136.76        47.87 o                         
   1   3   4        976.15        940.10        15.16 o                         
   3   3   4        563.75        482.04         7.91 o                         
   5   3   4        208.89        241.59         4.72 o                         
   7   3   4        827.03        910.84        14.19 o                         
   9   3   4         98.61         85.39         2.14 o                         
  11   3   4        275.83        293.88         5.06 o                         
  13   3   4          9.16          8.68         1.43 o                         
  15   3   4        111.00        113.99         3.30 o                         
  17   3   4          6.76         13.16         2.07 o                         
  19   3   4         19.21         11.72         2.68 o                         
  21   3   4          8.61          8.29         3.10 o                         
  23   3   4          1.65          0.71         3.66 o                         
  25   3   4          6.31          7.63         4.59 o                         
  27   3   4          0.65          1.09         5.91 o                         
 -28   4   4         29.01         42.09         4.83 o                         
 -26   4   4          1.59          0.16         3.60 o                         
 -24   4   4          7.48          8.27         2.95 o                         
 -22   4   4         65.18         47.20         3.05 o                         
 -20   4   4        181.54        170.19         5.30 o                         
 -18   4   4        518.78        518.48        10.13 o                         
 -16   4   4        425.48        380.19         7.59 o                         
 -14   4   4         10.76          6.10         1.42 o                         
 -12   4   4       1147.05       1180.65        20.23 o                         
 -10   4   4       4110.50       4224.60        64.53 o                         
  -8   4   4          8.21          5.38         0.77 o                         
  -6   4   4         94.99        107.79         2.45 o                         
  -4   4   4        505.90        619.82        10.63 o                         
  -2   4   4        312.77        310.65         4.88 o                         
   0   4   4       1403.93       1266.43        19.55 o                         
   2   4   4       1063.22       1067.79        17.40 o                         
   4   4   4       7485.84       8092.06       118.46 o                         
   6   4   4        162.97        201.61         3.63 o                         
   8   4   4        118.37        132.38         4.06 o                         
  10   4   4        151.44        150.56         4.27 o                         
  12   4   4          1.45          2.73         1.80 o                         
  14   4   4        658.19        738.35        14.64 o                         
  16   4   4         28.68         37.82         2.29 o                         
  18   4   4         63.28         60.82         5.38 o                         
  20   4   4        128.82        126.43         5.09 o                         
  22   4   4         34.22         26.93         3.33 o                         
  24   4   4         34.85         32.85         4.23 o                         
  26   4   4         66.69         87.43         5.69 o                         
 -27   5   4          8.70          9.69         3.98 o                         
 -25   5   4          1.30         -1.25         3.35 o                         
 -23   5   4         26.22         25.55         3.62 o                         
 -21   5   4          0.72          0.56         2.94 o                         
 -19   5   4          0.48          0.81         2.11 o                         
 -17   5   4       1039.30       1006.55        18.40 o                         
 -15   5   4        502.35        447.09         9.41 o                         
 -13   5   4        377.96        370.71         7.94 o                         
 -11   5   4          4.50          6.74         1.50 o                         
  -9   5   4       2023.21       1997.11        40.40 o                         
  -7   5   4       1199.35       1256.49        23.91 o                         
  -5   5   4        297.42        370.01         7.03 o                         
  -3   5   4        710.38        779.62        13.33 o                         
  -1   5   4        469.94        485.00        10.31 o                         
   1   5   4        582.93        590.85        11.58 o                         
   3   5   4        759.64        827.76        14.33 o                         
   5   5   4        355.67        382.10         6.15 o                         
   7   5   4         23.32         21.00         1.62 o                         
   9   5   4        512.88        524.08        11.29 o                         
  11   5   4         58.74         56.51         3.24 o                         
  13   5   4          0.37         -2.09         2.09 o                         
  15   5   4          0.43         -0.02         2.43 o                         
  17   5   4          7.20          4.80         2.90 o                         
  19   5   4         60.02         63.05         5.36 o                         
  21   5   4          3.42          0.46         4.23 o                         
  23   5   4         22.91         19.33         5.11 o                         
  25   5   4          1.08          4.04         6.59 o                         
 -24   6   4         13.98          7.48         4.04 o                         
 -22   6   4         15.35         10.46         3.48 o                         
 -20   6   4          1.27          4.48         3.02 o                         
 -18   6   4         65.32         63.53         3.41 o                         
 -16   6   4          9.11          7.22         2.17 o                         
 -14   6   4         45.05         54.74         2.68 o                         
 -12   6   4        104.52        111.01         4.05 o                         
 -10   6   4          1.34         -0.21         1.96 o                         
  -8   6   4       2479.67       2403.55        52.40 o                         
  -6   6   4        404.40        382.95         8.51 o                         
  -4   6   4        282.34        270.94         7.06 o                         
  -2   6   4          4.90          7.84         1.21 o                         
   0   6   4         34.86         42.25         2.31 o                         
   2   6   4         12.80         21.74         1.94 o                         
   4   6   4        479.53        469.59         9.15 o                         
   6   6   4       1548.54       1611.38        24.04 o                         
   8   6   4          7.55          8.89         2.26 o                         
  10   6   4         36.19         25.73         2.22 o                         
  12   6   4        256.22        249.23         6.92 o                         
  14   6   4         14.61         18.41         2.70 o                         
  16   6   4          1.51         -2.90         2.90 o                         
  18   6   4          0.00          2.09         3.44 o                         
  20   6   4         24.48         31.84         4.51 o                         
  22   6   4         32.44         47.17         5.45 o                         
 -23   7   4          4.48         10.09         5.36 o                         
 -21   7   4         15.07         17.63         3.95 o                         
 -19   7   4          4.56          2.35         3.26 o                         
 -17   7   4         64.26         75.12         5.29 o                         
 -15   7   4          3.23          4.35         2.92 o                         
 -13   7   4          1.27          5.55         2.75 o                         
 -11   7   4         27.96         24.39         2.78 o                         
  -9   7   4        145.11        139.75         4.86 o                         
  -7   7   4        726.15        797.43        18.21 o                         
  -5   7   4         11.58          7.12         2.05 o                         
  -3   7   4        322.26        285.44         7.03 o                         
  -1   7   4         77.77         78.74         2.90 o                         
   1   7   4          3.06          2.41         2.00 o                         
   3   7   4        109.44        104.70         3.70 o                         
   5   7   4         14.23         18.91         2.56 o                         
   7   7   4        205.93        199.98         5.72 o                         
   9   7   4        116.50         78.90         3.09 o                         
  11   7   4         12.59          9.91         2.27 o                         
  13   7   4          0.54          0.56         2.20 o                         
  15   7   4          0.21          2.23         2.80 o                         
  17   7   4         34.96         30.22         3.78 o                         
  19   7   4         16.24         16.18         4.08 o                         
  21   7   4          0.00         -0.11         4.98 o                         
 -20   8   4         30.60         41.00         5.75 o                         
 -18   8   4          1.94          2.86         4.51 o                         
 -16   8   4         27.31         39.65         5.91 o                         
 -14   8   4         15.79         14.71         4.01 o                         
 -12   8   4         20.63         21.46         3.26 o                         
 -10   8   4         16.75         16.58         2.97 o                         
  -8   8   4          0.01         -1.06         2.57 o                         
  -6   8   4         13.69         11.32         2.72 o                         
  -4   8   4          0.02          1.44         2.16 o                         
  -2   8   4        361.05        348.36         8.01 o                         
   0   8   4        298.52        286.95         6.28 o                         
   2   8   4         29.95         39.02         3.29 o                         
   4   8   4        166.38        146.54         4.47 o                         
   6   8   4          6.96          6.79         1.95 o                         
   8   8   4         12.30         14.60         3.29 o                         
  10   8   4         33.85         29.28         3.78 o                         
  12   8   4          0.14         -1.48         3.40 o                         
  14   8   4         52.55         50.25         4.90 o                         
  16   8   4         11.28         15.69         3.37 o                         
  18   8   4         11.37         15.44         3.91 o                         
 -17   9   4         11.99         20.61         5.25 o                         
 -15   9   4        132.14        161.46         7.86 o                         
 -13   9   4         38.86         51.30         4.67 o                         
 -11   9   4          2.06         -1.79         3.35 o                         
  -9   9   4         23.46         25.79         3.70 o                         
  -7   9   4          2.22          0.08         3.02 o                         
  -5   9   4         36.83         37.45         3.31 o                         
  -3   9   4          0.77          1.95         2.49 o                         
  -1   9   4         21.27         28.11         2.78 o                         
   1   9   4        633.28        708.50        16.25 o                         
   3   9   4         92.08        109.37         7.83 o                         
   5   9   4          6.13          2.81         4.30 o                         
   7   9   4         37.43         34.89         3.52 o                         
   9   9   4          0.00          1.26         3.04 o                         
  11   9   4         37.55         38.09         5.10 o                         
  13   9   4         10.64         14.04         5.54 o                         
  15   9   4         53.91         68.68         6.10 o                         
 -12  10   4         81.87        105.71         8.74 o                         
 -10  10   4         24.56         22.69         4.74 o                         
  -8  10   4          2.07         -0.60         3.88 o                         
  -6  10   4          0.15          1.12         3.73 o                         
  -4  10   4         16.63         10.76         3.29 o                         
  -2  10   4         22.02         26.75         3.27 o                         
   0  10   4         13.19         13.63         3.71 o                         
   2  10   4         62.09         53.12         5.91 o                         
   4  10   4         10.85          2.48         5.32 o                         
   6  10   4         37.55         30.50         6.58 o                         
   8  10   4          0.49         -2.06         6.58 o                         
  10  10   4          7.96          8.30         4.32 o                         
 -29   1   5          4.95          7.18         5.60 o                         
 -27   1   5          0.71          2.70         4.84 o                         
 -25   1   5          3.64          7.12         4.05 o                         
 -23   1   5         92.34        101.45         4.39 o                         
 -21   1   5          3.95          7.06         2.57 o                         
 -19   1   5        158.86        138.87         4.26 o                         
 -17   1   5         86.87         81.03         3.84 o                         
 -15   1   5         94.27         93.13         3.13 o                         
 -13   1   5        131.89        113.31         3.36 o                         
 -11   1   5         67.26         70.04         2.24 o                         
  -9   1   5       2705.74       2849.37        40.36 o                         
  -7   1   5        584.35        614.93         9.18 o                         
  -5   1   5       1153.65       1345.89        19.17 o                         
  -3   1   5       3206.79       3131.63        47.85 o                         
  -1   1   5        479.03        553.16         8.56 o                         
   1   1   5      14245.51      15745.97       249.83 o                         
   3   1   5        465.52        511.44         8.06 o                         
   5   1   5        137.50        108.75         2.35 o                         
   7   1   5       3456.42       3741.79        54.78 o                         
   9   1   5        776.83        805.06        12.14 o                         
  11   1   5        194.39        194.36         3.43 o                         
  13   1   5          4.07          4.63         1.34 o                         
  15   1   5        341.94        301.54         5.89 o                         
  17   1   5          0.11          0.59         2.01 o                         
  19   1   5       1596.20       1708.56        35.00 o                         
  21   1   5          5.04         10.22         3.36 o                         
  23   1   5         58.27         67.77         5.65 o                         
  25   1   5          1.17         -0.98         5.04 o                         
  27   1   5         16.48         20.41         6.13 o                         
 -30   2   5          3.47          2.20         6.05 o                         
 -28   2   5         18.63         21.53         5.27 o                         
 -26   2   5          0.08          0.18         4.11 o                         
 -24   2   5        912.89        987.83        21.05 o                         
 -22   2   5          0.47         -0.75         2.75 o                         
 -20   2   5        420.91        415.94         9.14 o                         
 -18   2   5        323.54        300.44         6.39 o                         
 -16   2   5        124.19        127.66         3.60 o                         
 -14   2   5       1052.97       1215.19        21.89 o                         
 -12   2   5        239.72        203.72         4.00 o                         
 -10   2   5      11601.07      12769.18       194.13 o                         
  -8   2   5         65.97         63.03         2.40 o                         
  -6   2   5         52.57         40.13         4.28 o                         
  -4   2   5       3268.85       3179.86        48.55 o                         
  -2   2   5        526.37        412.09         6.21 o                         
   0   2   5        117.73        139.28         2.88 o                         
   2   2   5       2157.86       2501.06        34.17 o                         
   4   2   5       1515.93       1812.16        24.07 o                         
   6   2   5       2579.53       2944.53        41.67 o                         
   8   2   5         13.03         13.62         1.21 o                         
  10   2   5        778.78        955.26        14.89 o                         
  12   2   5         48.18         39.89         3.02 o                         
  14   2   5        241.18        241.36         5.93 o                         
  16   2   5        308.86        328.37         6.89 o                         
  18   2   5         81.38         63.35         3.08 o                         
  20   2   5        472.74        509.01        11.50 o                         
  22   2   5          4.70          6.60         3.81 o                         
  24   2   5        157.20        138.74         7.50 o                         
  26   2   5          2.16          1.43         5.79 o                         
 -29   3   5          0.02          2.45         5.47 o                         
 -27   3   5         12.71         18.61         4.34 o                         
 -25   3   5        100.17         89.67         4.66 o                         
 -23   3   5         95.80         93.51         4.53 o                         
 -21   3   5         97.05         95.17         3.52 o                         
 -19   3   5        101.76        124.59         3.78 o                         
 -17   3   5        169.87        140.67         4.14 o                         
 -15   3   5       1142.28       1135.94        20.53 o                         
 -13   3   5         10.32          8.81         1.42 o                         
 -11   3   5        419.57        532.53        10.11 o                         
  -9   3   5       1912.25       2043.30        32.80 o                         
  -7   3   5       1819.29       1848.66        28.29 o                         
  -5   3   5       4410.85       4987.05        70.38 o                         
  -3   3   5        244.90        286.45         4.65 o                         
  -1   3   5        237.14        137.01         2.93 o                         
   1   3   5        378.83        428.59         7.14 o                         
   3   3   5       2788.28       2909.57        44.47 o                         
   5   3   5        551.48        577.81         8.81 o                         
   7   3   5        165.15        116.40         2.37 o                         
   9   3   5         14.36         27.75         1.41 o                         
  11   3   5        837.29        804.37        12.66 o                         
  13   3   5        279.74        227.76         4.99 o                         
  15   3   5        336.21        310.21         6.73 o                         
  17   3   5         48.33         32.24         2.68 o                         
  19   3   5         27.44         24.79         2.89 o                         
  21   3   5         11.01          4.49         3.12 o                         
  23   3   5          8.38          8.02         3.90 o                         
  25   3   5          0.03          2.42         5.12 o                         
 -28   4   5          6.17          8.36         4.45 o                         
 -26   4   5         17.11         16.33         3.65 o                         
 -24   4   5         13.39         12.91         3.29 o                         
 -22   4   5        208.82        200.35         5.74 o                         
 -20   4   5         35.80         36.84         2.57 o                         
 -18   4   5          0.34          0.64         1.94 o                         
 -16   4   5         19.87         24.96         2.46 o                         
 -14   4   5       1344.93       1370.75        26.12 o                         
 -12   4   5        755.63        714.78        13.18 o                         
 -10   4   5        865.30        858.16        13.51 o                         
  -8   4   5       4264.77       4312.69        65.90 o                         
  -6   4   5        201.25        183.35         3.20 o                         
  -4   4   5        915.65        945.40        14.60 o                         
  -2   4   5         81.64         63.64         1.95 o                         
   0   4   5          7.92          6.78         0.66 o                         
   2   4   5       5348.95       5896.61        89.92 o                         
   4   4   5         22.26         35.46         1.54 o                         
   6   4   5       2740.92       2809.70        43.07 o                         
   8   4   5        865.02        910.61        15.64 o                         
  10   4   5       1529.44       1582.64        32.24 o                         
  12   4   5          0.01          1.17         1.94 o                         
  14   4   5         50.14         44.57         3.13 o                         
  16   4   5          0.03         -1.77         1.77 o                         
  18   4   5         42.51         46.65         3.20 o                         
  20   4   5         29.24         33.88         3.60 o                         
  22   4   5         81.50         65.18         4.11 o                         
  24   4   5         58.58         76.45         5.10 o                         
 -27   5   5         40.76         48.21         4.66 o                         
 -25   5   5         66.66         76.31         4.45 o                         
 -23   5   5         59.07         54.48         3.98 o                         
 -21   5   5          0.63          0.83         3.02 o                         
 -19   5   5        100.90         88.31         3.66 o                         
 -17   5   5         74.13         61.33         3.10 o                         
 -15   5   5        379.48        358.64         7.27 o                         
 -13   5   5       4715.60       4817.97        90.32 o                         
 -11   5   5        393.61        394.19         8.21 o                         
  -9   5   5        684.27        653.58        12.86 o                         
  -7   5   5        415.56        369.13         7.59 o                         
  -5   5   5         51.70         46.74         2.42 o                         
  -3   5   5         36.57         40.29         2.59 o                         
  -1   5   5       1536.33       1585.17        26.86 o                         
   1   5   5        471.62        550.23         8.81 o                         
   3   5   5         22.40         22.43         1.77 o                         
   5   5   5        474.22        447.81         7.69 o                         
   7   5   5         50.03         55.53         2.86 o                         
   9   5   5         20.48         29.03         2.05 o                         
  11   5   5         13.68         12.26         2.36 o                         
  13   5   5          0.00         -1.05         2.26 o                         
  15   5   5         43.46         44.49         3.23 o                         
  17   5   5          0.06          0.15         3.18 o                         
  19   5   5          5.18          1.08         3.81 o                         
  21   5   5         41.20         64.56         5.72 o                         
  23   5   5        123.77        120.10         7.26 o                         
 -26   6   5          2.79         -2.10         6.56 o                         
 -24   6   5         18.45         19.62         4.13 o                         
 -22   6   5          4.90          3.80         3.40 o                         
 -20   6   5        144.04        136.37         5.11 o                         
 -18   6   5        159.77        155.68         7.43 o                         
 -16   6   5          1.72          2.77         2.17 o                         
 -14   6   5        180.29        185.58         5.15 o                         
 -12   6   5       1302.01       1281.32        28.60 o                         
 -10   6   5       1233.31       1141.09        25.45 o                         
  -8   6   5       1648.98       1499.14        33.17 o                         
  -6   6   5        123.92        114.46         3.62 o                         
  -4   6   5         45.40         44.89         2.21 o                         
  -2   6   5         87.89         92.49         2.62 o                         
   0   6   5        945.79        904.03        17.66 o                         
   2   6   5          3.78          5.72         1.91 o                         
   4   6   5          0.01          1.11         0.90 o                         
   6   6   5        743.96        740.38        13.01 o                         
   8   6   5        127.52        145.53         4.86 o                         
  10   6   5          1.04         -0.21         2.05 o                         
  12   6   5         32.56         38.59         2.83 o                         
  14   6   5          0.33         -1.95         2.61 o                         
  16   6   5         27.10         24.67         3.17 o                         
  18   6   5          0.12         -3.54         3.54 o                         
  20   6   5          1.53          3.60         4.60 o                         
  22   6   5          1.76          0.61         5.05 o                         
 -23   7   5          6.25          9.19         4.50 o                         
 -21   7   5        267.79        307.00         9.42 o                         
 -19   7   5         40.32         60.92         3.76 o                         
 -17   7   5        293.61        274.76         8.53 o                         
 -15   7   5         14.21         17.06         3.23 o                         
 -13   7   5        196.12        183.85         7.56 o                         
 -11   7   5         44.23         46.94         3.27 o                         
  -9   7   5         83.26         73.90         4.27 o                         
  -7   7   5        313.72        319.52         8.43 o                         
  -5   7   5        549.60        527.12        11.54 o                         
  -3   7   5       1812.33       1780.37        36.25 o                         
  -1   7   5         92.50         76.27         2.69 o                         
   1   7   5          5.23          9.59         2.18 o                         
   3   7   5        213.00        204.70         5.26 o                         
   5   7   5          1.80          0.67         1.73 o                         
   7   7   5         92.99         80.68         5.72 o                         
   9   7   5        173.16        186.02         5.31 o                         
  11   7   5         76.12         68.03         4.63 o                         
  13   7   5          0.60          0.11         2.67 o                         
  15   7   5         11.18          8.97         3.34 o                         
  17   7   5          1.09          0.36         3.57 o                         
  19   7   5          1.01         -0.76         4.05 o                         
 -20   8   5         10.52         13.80         5.46 o                         
 -18   8   5          0.16         -3.73         4.55 o                         
 -16   8   5         80.23         75.79         6.36 o                         
 -14   8   5          2.85          3.45         3.29 o                         
 -12   8   5         64.86         65.90         4.87 o                         
 -10   8   5          0.20          1.90         2.90 o                         
  -8   8   5         80.12         76.41         3.98 o                         
  -6   8   5        169.17        177.46         5.78 o                         
  -4   8   5        114.37        119.73         4.38 o                         
  -2   8   5        209.60        219.13         5.91 o                         
   0   8   5         19.38         31.47         1.85 o                         
   2   8   5         20.83         17.16         2.63 o                         
   4   8   5         26.35         15.17         3.19 o                         
   6   8   5         59.83         62.56         3.20 o                         
   8   8   5         33.98         31.30         2.85 o                         
  10   8   5          0.03          1.32         2.80 o                         
  12   8   5          3.88          2.68         3.48 o                         
  14   8   5         16.18         17.19         3.19 o                         
  16   8   5         51.83         57.19         4.37 o                         
  18   8   5          2.27          6.38         4.39 o                         
 -17   9   5          5.30         11.46         5.37 o                         
 -15   9   5         22.77         26.96         4.70 o                         
 -13   9   5         12.63         17.45         4.06 o                         
 -11   9   5         38.40         44.50         4.34 o                         
  -9   9   5         51.79         47.58         4.03 o                         
  -7   9   5          8.07          3.21         3.03 o                         
  -5   9   5          0.69         -1.72         3.00 o                         
  -3   9   5         16.65         14.34         2.47 o                         
  -1   9   5        360.51        377.59         8.89 o                         
   1   9   5        109.71        122.44         8.60 o                         
   3   9   5         10.81         13.93         4.43 o                         
   5   9   5          8.63          3.70         4.19 o                         
   7   9   5          7.56          8.85         2.88 o                         
   9   9   5          3.37          6.92         2.98 o                         
  11   9   5         65.00         68.48         4.93 o                         
  13   9   5         80.43        102.04         6.31 o                         
 -12  10   5          0.03         -2.99         4.80 o                         
 -10  10   5         31.55         44.50         5.06 o                         
  -8  10   5          8.89          1.77         3.82 o                         
  -6  10   5          0.01          0.69         3.67 o                         
  -4  10   5         55.63         51.59         3.98 o                         
  -2  10   5          0.75          1.26         3.39 o                         
   0  10   5          0.06          1.02         3.15 o                         
   2  10   5         46.03         54.05         6.23 o                         
   4  10   5          2.91          4.40         5.45 o                         
   6  10   5         40.48         52.55         7.35 o                         
   8  10   5          0.24         -3.42         6.58 o                         
 -30   0   6         40.16         31.71         8.72 o                         
 -28   0   6        321.80        355.94        15.23 o                         
 -26   0   6        375.47        399.74        15.67 o                         
 -24   0   6        268.93        259.56        11.43 o                         
 -22   0   6       1344.59       1415.14        44.79 o                         
 -20   0   6         63.20         55.12         4.40 o                         
 -18   0   6         75.82         64.44         3.46 o                         
 -16   0   6         24.37         17.72         1.83 o                         
 -14   0   6       1427.16       1396.51        28.23 o                         
 -12   0   6        880.51        659.35        13.68 o                         
 -10   0   6         70.21         55.98         3.11 o                         
  -8   0   6        508.98        550.68        11.45 o                         
  -6   0   6         76.87         68.61         1.89 o                         
  -4   0   6         12.17          9.23         1.00 o                         
  -2   0   6       7948.61       8636.80       171.94 o                         
   0   0   6       6595.91       7144.88       142.33 o                         
   2   0   6        937.19        900.20        21.47 o                         
   4   0   6       9956.21      10703.34       199.44 o                         
   6   0   6       9409.64      10255.88       204.45 o                         
   8   0   6        256.01        242.63         6.09 o                         
  10   0   6       4130.41       3972.97        79.29 o                         
  12   0   6        151.52        122.62         3.98 o                         
  14   0   6         27.81         18.92         2.46 o                         
  16   0   6         20.82         11.44         2.74 o                         
  18   0   6        375.52        320.70        10.91 o                         
  20   0   6        363.13        354.57        18.89 o                         
  22   0   6        116.21        129.25         9.36 o                         
  24   0   6        460.19        485.30        22.36 o                         
  26   0   6          0.88          6.35         7.88 o                         
 -31   1   6          1.53          6.09        12.19 o                         
 -29   1   6          2.98          8.66         5.68 o                         
 -27   1   6          2.25          8.33         4.84 o                         
 -25   1   6        319.68        362.06        11.30 o                         
 -23   1   6         17.90         29.49         3.71 o                         
 -21   1   6       1226.68       1238.32        23.91 o                         
 -19   1   6         38.99         30.01         2.41 o                         
 -17   1   6         83.04         66.28         2.19 o                         
 -15   1   6        415.40        467.98         7.35 o                         
 -13   1   6       1276.89       1191.14        16.49 o                         
 -11   1   6       7355.88       8009.66       109.17 o                         
  -9   1   6       1615.43       1662.27        23.59 o                         
  -7   1   6       5685.27       5825.75        85.23 o                         
  -5   1   6        788.71        914.12        13.52 o                         
  -3   1   6         22.62         24.13         3.32 o                         
  -1   1   6       9260.60      10054.05       152.92 o                         
   1   1   6        649.11        786.11        12.76 o                         
   3   1   6       3560.45       3925.40        57.46 o                         
   5   1   6       2827.21       2626.55        37.13 o                         
   7   1   6       2875.93       3009.61        44.28 o                         
   9   1   6        569.86        578.68         9.17 o                         
  11   1   6        880.63       1009.43        15.83 o                         
  13   1   6         21.65         36.47         3.35 o                         
  15   1   6         10.38         12.06         1.85 o                         
  17   1   6        801.94        794.57        15.87 o                         
  19   1   6       1202.89       1215.86        27.28 o                         
  21   1   6        116.85        137.74         5.54 o                         
  23   1   6          2.36         -1.73         4.42 o                         
  25   1   6          0.18         -0.40         5.29 o                         
  27   1   6          0.80         -5.96         5.96 o                         
 -30   2   6         13.50         12.38         6.25 o                         
 -28   2   6         22.62         21.27         4.99 o                         
 -26   2   6         63.97         58.11         7.66 o                         
 -24   2   6        163.57        192.15        10.20 o                         
 -22   2   6         90.71         85.69         4.06 o                         
 -20   2   6        496.71        511.00        10.05 o                         
 -18   2   6        108.98        105.34         3.16 o                         
 -16   2   6        186.38        216.37         4.72 o                         
 -14   2   6         25.63         47.62         1.71 o                         
 -12   2   6         18.46         12.79         1.09 o                         
 -10   2   6        679.66        783.45        11.80 o                         
  -8   2   6       2035.68       2202.34        32.45 o                         
  -6   2   6        130.37        179.65         3.67 o                         
  -4   2   6       2335.44       2351.64        34.53 o                         
  -2   2   6        493.51        467.44         7.39 o                         
   0   2   6        130.23        183.89         2.69 o                         
   2   2   6        848.21        907.05        12.54 o                         
   4   2   6       1465.93       1535.77        21.85 o                         
   6   2   6        473.95        511.80         7.85 o                         
   8   2   6         59.90         48.91         2.20 o                         
  10   2   6         37.92         30.69         2.10 o                         
  12   2   6       3117.97       3480.17        55.68 o                         
  14   2   6        309.26        338.06         6.90 o                         
  16   2   6        559.79        582.88        11.78 o                         
  18   2   6        400.31        409.42        10.31 o                         
  20   2   6          1.05          6.16         3.20 o                         
  22   2   6         46.24         31.30         4.36 o                         
  24   2   6          8.52          8.08         5.12 o                         
  26   2   6         17.66         23.08         7.33 o                         
 -29   3   6          9.08         14.19         5.33 o                         
 -27   3   6         15.21         11.78         4.58 o                         
 -25   3   6         34.49         51.07         4.53 o                         
 -23   3   6        156.67        169.21         5.91 o                         
 -21   3   6          4.91          4.09         2.46 o                         
 -19   3   6        162.89        143.59         4.21 o                         
 -17   3   6          4.54          2.01         1.82 o                         
 -15   3   6        113.69        107.43         3.15 o                         
 -13   3   6        168.11        171.25         5.39 o                         
 -11   3   6        513.07        573.75        10.09 o                         
  -9   3   6        929.17       1005.38        15.00 o                         
  -7   3   6         10.57         13.55         1.34 o                         
  -5   3   6       1207.83       1259.73        18.01 o                         
  -3   3   6       1097.32       1143.26        17.65 o                         
  -1   3   6       1949.47       2152.57        36.11 o                         
   1   3   6         60.03         46.53         1.53 o                         
   3   3   6         31.38         42.35         1.36 o                         
   5   3   6         94.37         88.15         2.10 o                         
   7   3   6          1.20          4.75         0.68 o                         
   9   3   6          9.35          5.41         1.02 o                         
  11   3   6       2906.05       2913.07        48.98 o                         
  13   3   6        122.37        117.05         3.60 o                         
  15   3   6        589.69        589.34        12.75 o                         
  17   3   6        142.48        146.48         5.67 o                         
  19   3   6        106.71         86.86         5.32 o                         
  21   3   6        338.19        357.09        12.92 o                         
  23   3   6          0.34          0.31         4.04 o                         
  25   3   6         79.09         73.95         6.71 o                         
 -28   4   6         26.61         20.52         4.69 o                         
 -26   4   6          0.35         -0.36         3.57 o                         
 -24   4   6          0.95          0.34         3.31 o                         
 -22   4   6         36.88         30.37         2.75 o                         
 -20   4   6          6.51          5.53         2.32 o                         
 -18   4   6        496.03        489.64         9.67 o                         
 -16   4   6        117.31        122.18         3.57 o                         
 -14   4   6       4292.70       4356.37        81.70 o                         
 -12   4   6          3.51          4.49         1.24 o                         
 -10   4   6         99.22         88.14         2.13 o                         
  -8   4   6       2536.53       2720.86        41.63 o                         
  -6   4   6        901.85        803.11        12.57 o                         
  -4   4   6       1098.10       1225.97        19.08 o                         
  -2   4   6        228.17        215.23         4.86 o                         
   0   4   6       2264.79       2579.18        39.55 o                         
   2   4   6        670.40        662.78        10.85 o                         
   4   4   6        130.57        124.79         4.67 o                         
   6   4   6        967.54        931.22        15.99 o                         
   8   4   6         25.50         27.88         2.47 o                         
  10   4   6         10.20         10.34         2.02 o                         
  12   4   6         28.10         20.86         2.45 o                         
  14   4   6         85.34         65.66         3.48 o                         
  16   4   6         50.82         48.01         2.86 o                         
  18   4   6         80.18         59.07         5.00 o                         
  20   4   6          0.67         -2.76         2.77 o                         
  22   4   6          0.32          0.16         3.51 o                         
  24   4   6         40.37         34.95         4.50 o                         
 -27   5   6         41.08         44.17         4.61 o                         
 -25   5   6         60.38         85.53         5.73 o                         
 -23   5   6          5.30          4.65         3.54 o                         
 -21   5   6          5.08          9.08         2.31 o                         
 -19   5   6        263.31        248.76         8.24 o                         
 -17   5   6          0.03          1.38         2.05 o                         
 -15   5   6        891.83        946.48        17.32 o                         
 -13   5   6       2372.11       2349.97        41.75 o                         
 -11   5   6        677.96        682.65        11.34 o                         
  -9   5   6        787.86        789.41        13.59 o                         
  -7   5   6        266.59        270.59         6.29 o                         
  -5   5   6        259.64        218.79         5.05 o                         
  -3   5   6        155.82        138.93         2.88 o                         
  -1   5   6       1346.40       1339.72        20.67 o                         
   1   5   6         20.74         23.51         1.53 o                         
   3   5   6         83.05         89.02         2.30 o                         
   5   5   6        713.15        755.21        13.21 o                         
   7   5   6       2002.20       2004.83        37.97 o                         
   9   5   6          5.07         -0.20         1.98 o                         
  11   5   6         93.22         93.03         3.89 o                         
  13   5   6         88.86         80.66         4.54 o                         
  15   5   6         17.99         21.70         3.05 o                         
  17   5   6        251.78        256.14         8.75 o                         
  19   5   6         83.03         89.08         5.58 o                         
  21   5   6         75.94         81.95         6.07 o                         
  23   5   6          2.98          6.05         5.96 o                         
 -26   6   6          5.72         11.62        11.97 o                         
 -24   6   6         67.47         80.85         4.95 o                         
 -22   6   6          1.29          3.38         3.42 o                         
 -20   6   6        261.14        272.56        12.67 o                         
 -18   6   6        164.89        139.56         5.72 o                         
 -16   6   6         79.51         84.46         5.10 o                         
 -14   6   6        359.36        312.51         7.67 o                         
 -12   6   6         11.93         17.15         2.82 o                         
 -10   6   6       1936.49       2031.82        44.61 o                         
  -8   6   6         68.39         58.60         3.65 o                         
  -6   6   6        794.04        788.64        16.63 o                         
  -4   6   6        278.92        284.76         6.25 o                         
  -2   6   6        142.82        124.40         3.25 o                         
   0   6   6        280.47        270.25         5.30 o                         
   2   6   6          2.69         -0.55         1.07 o                         
   4   6   6        127.39        127.64         3.64 o                         
   6   6   6        304.12        312.23         7.75 o                         
   8   6   6        232.81        216.31         5.79 o                         
  10   6   6        101.50         81.44         3.63 o                         
  12   6   6         13.43          8.12         2.56 o                         
  14   6   6          1.80          3.91         2.92 o                         
  16   6   6          3.54         10.47         3.48 o                         
  18   6   6          8.29          6.36         3.93 o                         
  20   6   6         64.55         64.51         7.79 o                         
  22   6   6          3.34         -4.17         5.24 o                         
 -23   7   6          8.88         -0.12         4.11 o                         
 -21   7   6         18.81         24.69         3.80 o                         
 -19   7   6         58.92         71.33         4.94 o                         
 -17   7   6        171.92        154.11         6.38 o                         
 -15   7   6         34.31         28.52         3.55 o                         
 -13   7   6         48.62         40.86         3.31 o                         
 -11   7   6          4.35          5.58         2.82 o                         
  -9   7   6          3.70          1.10         2.23 o                         
  -7   7   6        518.80        603.32        14.15 o                         
  -5   7   6        893.18        944.71        18.51 o                         
  -3   7   6         40.33         43.33         2.48 o                         
  -1   7   6        114.17        117.85         4.23 o                         
   1   7   6          0.16          0.78         1.60 o                         
   3   7   6         26.36         34.46         2.33 o                         
   5   7   6         17.50         14.62         1.91 o                         
   7   7   6        199.96        215.87         5.72 o                         
   9   7   6         15.66         13.13         2.12 o                         
  11   7   6         40.19         47.79         3.63 o                         
  13   7   6         26.05         34.91         4.84 o                         
  15   7   6          8.68          9.83         3.82 o                         
  17   7   6         20.42         11.63         3.96 o                         
  19   7   6          1.41          4.77         4.77 o                         
 -20   8   6          0.29          3.04         5.11 o                         
 -18   8   6          6.53          3.22         4.55 o                         
 -16   8   6          3.36          2.80         3.90 o                         
 -14   8   6        249.70        276.48        10.22 o                         
 -12   8   6          1.61          7.45         3.12 o                         
 -10   8   6         19.38         10.88         2.83 o                         
  -8   8   6         42.50         35.68         3.13 o                         
  -6   8   6         57.89         65.70         3.29 o                         
  -4   8   6         28.80         23.42         3.59 o                         
  -2   8   6         66.48         83.59         4.26 o                         
   0   8   6         60.32         49.46         2.51 o                         
   2   8   6         33.22         37.74         3.63 o                         
   4   8   6          3.41          8.88         1.92 o                         
   6   8   6          0.20         -2.02         2.02 o                         
   8   8   6          1.21         -0.03         2.66 o                         
  10   8   6          1.48         -1.75         3.22 o                         
  12   8   6          4.51          4.13         2.73 o                         
  14   8   6          4.24          5.28         3.19 o                         
  16   8   6          5.38          7.08         3.79 o                         
 -17   9   6         51.57         68.93         6.16 o                         
 -15   9   6          5.14          5.40         4.93 o                         
 -13   9   6          2.28         -2.79         4.34 o                         
 -11   9   6          8.33          3.19         3.70 o                         
  -9   9   6          8.72          9.16         3.48 o                         
  -7   9   6         58.66         62.03         4.08 o                         
  -5   9   6          8.84          2.70         2.93 o                         
  -3   9   6          4.37          1.27         2.49 o                         
  -1   9   6         90.15         97.87         4.09 o                         
   1   9   6          3.95          6.34         4.10 o                         
   3   9   6         18.16         10.78         4.01 o                         
   5   9   6          4.40          2.25         2.12 o                         
   7   9   6         59.33         67.43         5.69 o                         
   9   9   6        143.44        152.28         8.52 o                         
  11   9   6         35.48         42.08         4.50 o                         
  13   9   6         13.63         14.21         5.09 o                         
 -10  10   6          3.24          2.91         4.25 o                         
  -8  10   6         19.38         19.82         4.37 o                         
  -6  10   6         16.05         17.45         6.99 o                         
  -4  10   6         26.96         41.11         3.94 o                         
  -2  10   6          0.47          3.12         3.35 o                         
   0  10   6         46.49         58.94         5.43 o                         
   2  10   6         40.29         44.15         6.16 o                         
   4  10   6          9.17         17.60         6.12 o                         
   6  10   6         10.51         16.18         6.68 o                         
   8  10   6          0.14         -3.66         9.75 o                         
 -29   1   7          0.00         -4.48         5.68 o                         
 -27   1   7          0.25          3.44         4.84 o                         
 -25   1   7          0.50          7.27         4.41 o                         
 -23   1   7         16.33         22.18         3.66 o                         
 -21   1   7        166.17        170.11         5.30 o                         
 -19   1   7        286.74        249.80         7.72 o                         
 -17   1   7        696.77        679.57        11.02 o                         
 -15   1   7        111.22         89.98         3.02 o                         
 -13   1   7        151.87        165.43         3.81 o                         
 -11   1   7        207.45        200.67         3.34 o                         
  -9   1   7        528.87        621.60         9.46 o                         
  -7   1   7        134.52        138.32         2.51 o                         
  -5   1   7       2697.04       2954.65        43.29 o                         
  -3   1   7       5095.50       5239.17        79.86 o                         
  -1   1   7       6798.36       7642.33       116.33 o                         
   1   1   7       2262.77       2639.56        42.19 o                         
   3   1   7       4767.70       5519.26        80.78 o                         
   5   1   7       1046.63       1323.68        18.89 o                         
   7   1   7        108.92        140.29         2.52 o                         
   9   1   7          3.64         15.52         1.18 o                         
  11   1   7        354.67        328.15         5.62 o                         
  13   1   7         19.99         19.57         1.67 o                         
  15   1   7          9.27          2.50         2.16 o                         
  17   1   7       1511.33       1564.44        32.04 o                         
  19   1   7        205.56        210.32         7.73 o                         
  21   1   7         12.12         19.61         3.92 o                         
  23   1   7         17.26         15.97         4.84 o                         
  25   1   7          6.81          8.99         5.56 o                         
 -30   2   7          0.43          2.29         6.08 o                         
 -28   2   7         57.18         67.92         7.85 o                         
 -26   2   7         66.66         63.19         4.86 o                         
 -24   2   7         75.30         76.44         4.63 o                         
 -22   2   7         21.23         34.19         3.45 o                         
 -20   2   7        477.69        461.86        13.12 o                         
 -18   2   7        670.34        579.64        10.51 o                         
 -16   2   7        397.00        329.01         8.29 o                         
 -14   2   7        318.20        302.56         8.16 o                         
 -12   2   7        149.66        105.13         2.44 o                         
 -10   2   7        627.11        710.61        10.35 o                         
  -8   2   7       1620.85       1947.70        27.69 o                         
  -6   2   7         15.18         16.78         1.54 o                         
  -4   2   7       3869.54       4258.08        64.94 o                         
  -2   2   7        482.66        476.04         7.20 o                         
   0   2   7       4502.45       4853.55        71.08 o                         
   2   2   7         17.49         16.84         0.92 o                         
   4   2   7        749.79        827.76        11.96 o                         
   6   2   7        913.84        945.72        13.63 o                         
   8   2   7        346.87        334.65         5.70 o                         
  10   2   7          0.36          8.11         1.21 o                         
  12   2   7        143.26        114.97         3.13 o                         
  14   2   7        669.30        603.67        13.02 o                         
  16   2   7        568.52        586.38        12.00 o                         
  18   2   7          2.05          6.69         2.64 o                         
  20   2   7          4.38          1.54         3.23 o                         
  22   2   7          0.69         -0.46         4.24 o                         
  24   2   7         22.19         10.97        10.36 o                         
  26   2   7         21.31          8.77         8.11 o                         
 -29   3   7          2.07          2.86         4.98 o                         
 -27   3   7         38.97         55.04         4.95 o                         
 -25   3   7          0.24          0.70         3.31 o                         
 -23   3   7          4.13          2.54         3.14 o                         
 -21   3   7        141.76        140.43         5.73 o                         
 -19   3   7         12.92          8.39         2.06 o                         
 -17   3   7        642.79        648.52        11.67 o                         
 -15   3   7        167.38        176.92         5.02 o                         
 -13   3   7         69.48         66.24         2.16 o                         
 -11   3   7         63.24         60.38         3.04 o                         
  -9   3   7          1.08          0.70         0.91 o                         
  -7   3   7        517.16        606.04         9.25 o                         
  -5   3   7         12.56          2.61         0.68 o                         
  -3   3   7       2609.37       3042.41        43.09 o                         
  -1   3   7          9.49          3.98         0.91 o                         
   1   3   7        577.52        664.97        11.44 o                         
   3   3   7       2471.61       2694.08        39.65 o                         
   5   3   7        768.60        907.95        12.64 o                         
   7   3   7         87.37         74.44         2.41 o                         
   9   3   7       2975.66       3087.26        47.32 o                         
  11   3   7        961.72       1007.22        18.37 o                         
  13   3   7        534.85        511.51        10.44 o                         
  15   3   7         46.60         46.93         3.63 o                         
  17   3   7        177.84        203.49         6.38 o                         
  19   3   7        285.23        278.26        12.08 o                         
  21   3   7        138.38        142.70         8.52 o                         
  23   3   7          6.08          0.72         4.76 o                         
  25   3   7          0.52          1.91         5.89 o                         
 -28   4   7          1.92         11.94         4.48 o                         
 -26   4   7         70.69         68.64         4.61 o                         
 -24   4   7         31.91         37.94         3.54 o                         
 -22   4   7          6.38          4.75         2.56 o                         
 -20   4   7        195.04        193.03         4.99 o                         
 -18   4   7        301.48        333.24         7.18 o                         
 -16   4   7        677.94        682.62        12.86 o                         
 -14   4   7        499.35        433.46         8.32 o                         
 -12   4   7        357.59        330.05         6.33 o                         
 -10   4   7          1.48          0.26         1.12 o                         
  -8   4   7          1.55          0.72         0.88 o                         
  -6   4   7         88.50         69.34         2.24 o                         
  -4   4   7        127.76         86.37         2.72 o                         
  -2   4   7        958.96       1008.26        16.33 o                         
   0   4   7       5529.82       5794.04       102.14 o                         
   2   4   7         15.85          8.82         1.21 o                         
   4   4   7       2173.29       2084.57        37.05 o                         
   6   4   7          0.49          2.19         1.34 o                         
   8   4   7       1002.60       1044.42        20.09 o                         
  10   4   7        118.02        120.90         5.56 o                         
  12   4   7          0.11          2.18         2.36 o                         
  14   4   7        129.97        129.09         5.00 o                         
  16   4   7          6.73         13.24         3.11 o                         
  18   4   7          7.08          9.99         2.58 o                         
  20   4   7         84.03         79.77         4.14 o                         
  22   4   7        170.78        215.96         8.85 o                         
  24   4   7          3.26          2.84         6.50 o                         
 -27   5   7         23.42         27.59         7.20 o                         
 -25   5   7          3.55         12.62         4.68 o                         
 -23   5   7         27.18         42.78         3.67 o                         
 -21   5   7         12.07          7.76         2.60 o                         
 -19   5   7         30.16         38.39         3.38 o                         
 -17   5   7         36.24         30.86         2.07 o                         
 -15   5   7        141.43        139.97         3.83 o                         
 -13   5   7       1494.61       1475.06        26.58 o                         
 -11   5   7        327.73        300.19         5.79 o                         
  -9   5   7        732.85        674.83        11.86 o                         
  -7   5   7         22.33         15.43         1.24 o                         
  -5   5   7        444.48        441.71         8.00 o                         
  -3   5   7         32.79         35.56         2.05 o                         
  -1   5   7        631.51        603.91        11.23 o                         
   1   5   7        793.85        827.30        14.25 o                         
   3   5   7        746.69        785.98        14.44 o                         
   5   5   7         23.45         16.72         2.07 o                         
   7   5   7          0.09         -0.45         1.77 o                         
   9   5   7        323.32        325.50         7.74 o                         
  11   5   7        614.77        666.16        15.49 o                         
  13   5   7          6.77         13.85         2.82 o                         
  15   5   7         95.46         84.04         5.35 o                         
  17   5   7         72.63         73.19         7.08 o                         
  19   5   7          3.97          9.77         4.29 o                         
  21   5   7          1.78          4.92         4.94 o                         
  23   5   7          0.75          2.28         6.75 o                         
 -24   6   7         48.24         52.78         4.42 o                         
 -22   6   7          6.64          9.19         3.58 o                         
 -20   6   7         16.19         13.96         3.25 o                         
 -18   6   7        315.62        254.82         9.30 o                         
 -16   6   7         78.16         63.23         3.31 o                         
 -14   6   7          6.85          8.97         2.82 o                         
 -12   6   7        719.61        721.61        17.21 o                         
 -10   6   7          0.07          0.92         2.01 o                         
  -8   6   7        437.60        386.62         8.92 o                         
  -6   6   7         38.61         47.40         3.06 o                         
  -4   6   7         77.50         75.28         3.60 o                         
  -2   6   7         28.86         24.83         2.45 o                         
   0   6   7          8.81          5.47         1.28 o                         
   2   6   7         28.13         30.69         1.92 o                         
   4   6   7        220.56        216.49         6.67 o                         
   6   6   7        507.32        521.88        10.17 o                         
   8   6   7          1.90          2.20         2.19 o                         
  10   6   7         37.09         44.55         2.82 o                         
  12   6   7        140.99        149.87         7.27 o                         
  14   6   7         87.22         92.59         5.73 o                         
  16   6   7         52.71         42.32         5.53 o                         
  18   6   7         36.44         48.59         5.00 o                         
  20   6   7          3.43          4.30         5.10 o                         
 -23   7   7         64.12         54.86         4.61 o                         
 -21   7   7        160.79        169.86         7.92 o                         
 -19   7   7        104.79        120.27         6.12 o                         
 -17   7   7          0.22          4.26         3.56 o                         
 -15   7   7         18.34         11.09         3.27 o                         
 -13   7   7         23.52         19.14         3.00 o                         
 -11   7   7         19.97         21.66         3.87 o                         
  -9   7   7        110.31        102.05         4.18 o                         
  -7   7   7        303.45        300.49        10.70 o                         
  -5   7   7       1629.47       1666.61        31.88 o                         
  -3   7   7         42.64         35.68         2.35 o                         
  -1   7   7        383.80        364.89         8.97 o                         
   1   7   7         17.59         14.40         1.86 o                         
   3   7   7          1.04          0.04         1.94 o                         
   5   7   7        299.50        296.54         6.53 o                         
   7   7   7          0.96          0.32         2.09 o                         
   9   7   7         61.51         79.00         5.96 o                         
  11   7   7         30.02         25.36         3.20 o                         
  13   7   7          3.75          7.01         3.09 o                         
  15   7   7          3.42          4.92         3.65 o                         
  17   7   7         47.04         39.54         4.54 o                         
  19   7   7          0.16          5.26         5.06 o                         
 -20   8   7         14.94         25.22         5.55 o                         
 -18   8   7         62.01         55.14         5.45 o                         
 -16   8   7         88.52         84.98         6.45 o                         
 -14   8   7         79.96         73.68         5.44 o                         
 -12   8   7          0.86         -1.81         3.19 o                         
 -10   8   7         33.96         29.11         3.23 o                         
  -8   8   7         10.99          8.85         3.71 o                         
  -6   8   7         32.42         31.56         3.26 o                         
  -4   8   7         27.62         22.77         2.44 o                         
  -2   8   7          0.16          1.01         2.76 o                         
   0   8   7          8.93          9.10         1.90 o                         
   2   8   7         70.90         76.04         3.65 o                         
   4   8   7         17.30         16.32         2.60 o                         
   6   8   7        149.53        161.20         5.78 o                         
   8   8   7        244.30        285.40         8.60 o                         
  10   8   7         10.86         11.05         2.01 o                         
  12   8   7        130.00        162.32         5.97 o                         
  14   8   7         17.83         17.81         3.69 o                         
  16   8   7         18.27         31.05         4.51 o                         
 -17   9   7         59.72         63.67         6.62 o                         
 -15   9   7          0.00         -2.79         4.41 o                         
 -13   9   7          7.61          6.62         4.16 o                         
 -11   9   7          5.48          0.88         3.59 o                         
  -9   9   7         23.76         20.61         3.62 o                         
  -7   9   7         18.83         18.77         3.60 o                         
  -5   9   7         19.71         17.47         3.54 o                         
  -3   9   7          0.04         -1.87         2.43 o                         
  -1   9   7          1.13          3.30         2.58 o                         
   1   9   7         14.18         16.81         3.65 o                         
   3   9   7          5.79          4.94         2.08 o                         
   5   9   7         20.11         21.30         2.83 o                         
   7   9   7         23.51         25.75         3.55 o                         
   9   9   7          0.01          0.84         3.74 o                         
  11   9   7         18.65         17.53         4.47 o                         
 -10  10   7         17.46         18.01         4.47 o                         
  -8  10   7          1.18          5.15         4.12 o                         
  -6  10   7        109.75        137.04        10.03 o                         
  -4  10   7          7.24          0.92         3.51 o                         
  -2  10   7         64.90         76.43         4.42 o                         
   0  10   7          7.48          8.52         3.73 o                         
   2  10   7         13.68         12.06         6.06 o                         
   4  10   7         33.53         41.89         6.65 o                         
   6  10   7         74.08         79.51         8.97 o                         
 -30   0   8         59.54         66.10         8.78 o                         
 -28   0   8         13.08          6.51         6.62 o                         
 -26   0   8        343.98        376.91        17.31 o                         
 -24   0   8        552.18        599.63        20.87 o                         
 -22   0   8          0.23          3.21         4.65 o                         
 -20   0   8          7.61          5.37         3.31 o                         
 -18   0   8        292.49        255.36         8.82 o                         
 -16   0   8        559.70        569.72        15.30 o                         
 -14   0   8       2660.14       2889.94        62.85 o                         
 -12   0   8       1682.40       2139.53        46.43 o                         
 -10   0   8       2043.65       2279.11        49.42 o                         
  -8   0   8       2937.49       2916.36        58.50 o                         
  -6   0   8        266.16        328.04         7.46 o                         
  -4   0   8       1565.95       1269.24        25.53 o                         
  -2   0   8      18457.44      19799.78       393.79 o                         
   0   0   8       6035.75       5840.58       116.54 o                         
   2   0   8      23870.84      26028.12       484.20 o                         
   4   0   8       2716.50       3011.69        56.44 o                         
   6   0   8       1725.64       2358.73        44.38 o                         
   8   0   8         77.85         55.38         2.18 o                         
  10   0   8        539.49        582.63        20.05 o                         
  12   0   8        225.70        201.28         6.09 o                         
  14   0   8       1087.79       1041.35        28.64 o                         
  16   0   8         59.64         68.57         4.32 o                         
  18   0   8         49.27         40.59         5.85 o                         
  20   0   8        176.99        131.35        17.06 o                         
  22   0   8         30.87         20.64         6.73 o                         
  24   0   8          9.16          7.56         8.11 o                         
  26   0   8         21.72         32.90        12.19 o                         
 -29   1   8        107.28         97.75         7.28 o                         
 -27   1   8         34.46         21.08         5.25 o                         
 -25   1   8        330.07        368.42        10.44 o                         
 -23   1   8         52.54         55.76         4.06 o                         
 -21   1   8         50.67         38.11         3.37 o                         
 -19   1   8         81.86        103.46         6.21 o                         
 -17   1   8         22.58         19.35         1.82 o                         
 -15   1   8         75.93         74.05         2.59 o                         
 -13   1   8        328.24        344.34         5.30 o                         
 -11   1   8       1852.45       1971.12        28.06 o                         
  -9   1   8        300.05        315.63         5.07 o                         
  -7   1   8         38.23         12.01         0.90 o                         
  -5   1   8         11.04         -0.74         0.74 o                         
  -3   1   8        197.26        114.36         2.29 o                         
  -1   1   8       5086.02       5419.93        82.65 o                         
   1   1   8       7953.59       9685.46       147.41 o                         
   3   1   8       3199.53       3461.13        48.93 o                         
   5   1   8        184.66        136.99         3.63 o                         
   7   1   8       1781.96       2129.93        31.41 o                         
   9   1   8          9.49          6.17         1.27 o                         
  11   1   8        376.60        333.19         8.17 o                         
  13   1   8        230.95        245.54         5.77 o                         
  15   1   8       1236.08       1293.99        26.58 o                         
  17   1   8        137.80        153.74         7.57 o                         
  19   1   8          4.60          9.63         3.36 o                         
  21   1   8         12.03         13.17         4.42 o                         
  23   1   8         26.46         42.14         5.67 o                         
  25   1   8          2.77         -0.79         5.86 o                         
 -30   2   8          1.36         -6.65         6.65 o                         
 -28   2   8          6.53          8.52         4.86 o                         
 -26   2   8         52.09         42.10         4.51 o                         
 -24   2   8         73.03         73.50         4.67 o                         
 -22   2   8        174.44        167.05         5.60 o                         
 -20   2   8        523.95        564.37        11.73 o                         
 -18   2   8       1125.17       1142.12        19.81 o                         
 -16   2   8         47.41         52.78         2.72 o                         
 -14   2   8       1227.34       1206.96        20.62 o                         
 -12   2   8         12.13         22.41         1.38 o                         
 -10   2   8         62.23         56.19         2.72 o                         
  -8   2   8          0.00          4.70         0.91 o                         
  -6   2   8        313.99        330.90         5.42 o                         
  -4   2   8       1283.20       1374.86        20.36 o                         
  -2   2   8         25.89         43.84         1.16 o                         
   0   2   8         78.26        109.80         2.55 o                         
   2   2   8        121.73        169.65         2.92 o                         
   4   2   8         68.22         62.40         2.20 o                         
   6   2   8        528.91        588.49         9.02 o                         
   8   2   8        184.27        133.38         4.41 o                         
  10   2   8         22.73         21.37         1.63 o                         
  12   2   8         34.87         32.62         2.11 o                         
  14   2   8       2880.69       2978.55        56.07 o                         
  16   2   8        141.48        110.36         4.96 o                         
  18   2   8         93.36        105.00         5.48 o                         
  20   2   8         61.16         66.58         4.72 o                         
  22   2   8         10.10          7.57         5.36 o                         
  24   2   8          1.08         -2.64         7.20 o                         
 -29   3   8         21.92         40.03         5.76 o                         
 -27   3   8          9.06          6.26         4.35 o                         
 -25   3   8          4.68          1.44         3.54 o                         
 -23   3   8         42.52         53.96         3.73 o                         
 -21   3   8          3.90          3.51         2.34 o                         
 -19   3   8          8.48         12.16         2.24 o                         
 -17   3   8        592.16        614.22        11.19 o                         
 -15   3   8        167.49        158.01         5.81 o                         
 -13   3   8        113.26         92.56         2.76 o                         
 -11   3   8          1.00         -0.20         1.24 o                         
  -9   3   8         18.52         18.02         1.31 o                         
  -7   3   8       2024.55       2040.73        30.16 o                         
  -5   3   8        164.30        176.92         3.09 o                         
  -3   3   8       5049.20       5648.19        82.73 o                         
  -1   3   8       1829.07       1942.75        29.84 o                         
   1   3   8        509.87        476.02         7.62 o                         
   3   3   8        169.65        211.87         4.90 o                         
   5   3   8        301.71        307.76         5.08 o                         
   7   3   8       1834.05       1996.55        32.17 o                         
   9   3   8        266.11        251.13         5.30 o                         
  11   3   8         38.51         46.66         3.55 o                         
  13   3   8       1382.77       1259.96        25.99 o                         
  15   3   8          1.80         -1.10         2.45 o                         
  17   3   8         86.58         98.19         4.47 o                         
  19   3   8        118.32        110.47         6.99 o                         
  21   3   8          7.69          5.30         4.24 o                         
  23   3   8          4.60          9.13         5.00 o                         
 -28   4   8          0.00          1.77         5.03 o                         
 -26   4   8         17.87         30.96         4.37 o                         
 -24   4   8          4.60          3.88         3.29 o                         
 -22   4   8          1.13          0.24         2.60 o                         
 -20   4   8         64.69         60.72         2.87 o                         
 -18   4   8         74.24         59.73         2.64 o                         
 -16   4   8        613.57        606.22        11.59 o                         
 -14   4   8        400.27        432.60         8.04 o                         
 -12   4   8       1887.75       1896.03        32.18 o                         
 -10   4   8        740.45        754.09        12.59 o                         
  -8   4   8         98.43        117.89         2.57 o                         
  -6   4   8        314.89        278.43         6.63 o                         
  -4   4   8         61.59         74.93         2.61 o                         
  -2   4   8         29.12         38.64         1.71 o                         
   0   4   8        339.65        313.56         6.12 o                         
   2   4   8        388.97        377.31         8.76 o                         
   4   4   8          3.73          0.75         1.51 o                         
   6   4   8       1939.77       1820.16        32.50 o                         
   8   4   8        933.50        922.20        17.93 o                         
  10   4   8        264.49        242.39         5.79 o                         
  12   4   8          5.02          0.60         2.56 o                         
  14   4   8         34.03         22.84         2.79 o                         
  16   4   8        343.90        316.13         8.39 o                         
  18   4   8         26.90         20.06         3.81 o                         
  20   4   8        199.07        205.36         8.27 o                         
  22   4   8          1.24          0.00         3.90 o                         
 -27   5   8          2.06          3.18         5.38 o                         
 -25   5   8         75.84        105.74         5.96 o                         
 -23   5   8          7.06          8.77         2.75 o                         
 -21   5   8         45.02         42.26         2.91 o                         
 -19   5   8        305.66        320.19         7.98 o                         
 -17   5   8        200.87        209.09         4.96 o                         
 -15   5   8       1109.99       1108.65        20.12 o                         
 -13   5   8        125.93        110.78         3.27 o                         
 -11   5   8        768.71        811.37        14.06 o                         
  -9   5   8        287.86        255.56         5.42 o                         
  -7   5   8        418.12        359.41         7.19 o                         
  -5   5   8        619.29        642.27        11.90 o                         
  -3   5   8         85.13         76.88         2.53 o                         
  -1   5   8          0.15          0.00         1.29 o                         
   1   5   8         25.17         20.39         1.76 o                         
   3   5   8          0.93          0.71         1.49 o                         
   5   5   8        885.28        876.48        16.15 o                         
   7   5   8        231.12        218.47         5.37 o                         
   9   5   8        120.45        113.16         5.11 o                         
  11   5   8         13.11          9.60         2.70 o                         
  13   5   8        126.16        117.09         4.78 o                         
  15   5   8         33.83         13.11         3.40 o                         
  17   5   8         73.54         64.71         5.11 o                         
  19   5   8         15.88         10.51         4.55 o                         
  21   5   8         40.30         56.16         6.47 o                         
 -24   6   8         85.20        103.16         5.32 o                         
 -22   6   8          0.37          1.48         2.49 o                         
 -20   6   8         35.99         47.03         2.53 o                         
 -18   6   8        156.22        154.27         5.64 o                         
 -16   6   8          4.17          4.62         2.31 o                         
 -14   6   8          2.29          0.84         2.59 o                         
 -12   6   8          5.78          2.23         2.48 o                         
 -10   6   8        415.41        411.94        10.09 o                         
  -8   6   8         36.94         36.33         3.28 o                         
  -6   6   8         43.82         51.56         2.63 o                         
  -4   6   8        177.90        158.49         3.56 o                         
  -2   6   8         26.49         29.75         2.17 o                         
   0   6   8         27.07         32.28         2.94 o                         
   2   6   8         30.06         43.34         2.25 o                         
   4   6   8       1299.12       1402.63        25.40 o                         
   6   6   8          8.76          4.49         2.15 o                         
   8   6   8        394.04        413.16         9.53 o                         
  10   6   8          2.12          3.91         2.50 o                         
  12   6   8          0.19          0.62         2.92 o                         
  14   6   8        237.58        239.06         7.75 o                         
  16   6   8          2.60          0.29         3.82 o                         
  18   6   8        111.05        144.52         6.79 o                         
  20   6   8          0.84          1.15         5.24 o                         
 -23   7   8          0.00         -1.40         3.89 o                         
 -21   7   8          4.94          9.66         3.29 o                         
 -19   7   8        293.23        327.04        13.83 o                         
 -17   7   8        193.55        201.82         6.66 o                         
 -15   7   8         12.37          7.07         3.06 o                         
 -13   7   8        286.27        289.53         7.76 o                         
 -11   7   8          1.20          2.62         2.61 o                         
  -9   7   8         43.24         43.45         3.12 o                         
  -7   7   8          3.43          5.73         2.29 o                         
  -5   7   8         91.72         98.81         3.59 o                         
  -3   7   8        136.99        132.62         6.41 o                         
  -1   7   8         64.52         47.87         3.15 o                         
   1   7   8         93.52        105.77         3.62 o                         
   3   7   8          9.49          3.59         1.75 o                         
   5   7   8          3.65          4.99         1.92 o                         
   7   7   8          3.50          1.16         2.36 o                         
   9   7   8         55.28         55.14         3.93 o                         
  11   7   8         72.98         65.57         5.14 o                         
  13   7   8          0.96          0.16         3.32 o                         
  15   7   8         30.56         29.65         4.18 o                         
  17   7   8         31.53         41.94         5.25 o                         
 -20   8   8         14.11          3.97         4.95 o                         
 -18   8   8         66.15         70.66         5.21 o                         
 -16   8   8          2.35          1.54         3.74 o                         
 -14   8   8         10.59          7.48         3.73 o                         
 -12   8   8         13.54         20.50         3.31 o                         
 -10   8   8         66.53         70.66         5.40 o                         
  -8   8   8        169.93        146.74         5.43 o                         
  -6   8   8          0.16          0.63         2.54 o                         
  -4   8   8         76.53         73.21         4.69 o                         
  -2   8   8         15.17         10.21         2.36 o                         
   0   8   8         58.65         63.50         3.38 o                         
   2   8   8        353.81        351.04         8.27 o                         
   4   8   8         10.38         12.62         2.60 o                         
   6   8   8        182.63        190.01         6.76 o                         
   8   8   8        104.04        124.41         5.43 o                         
  10   8   8         58.20         45.62         3.17 o                         
  12   8   8         15.04          8.21         3.22 o                         
  14   8   8          9.08         19.39         4.14 o                         
 -15   9   8          6.58          2.77         4.65 o                         
 -13   9   8         13.34         13.81         4.38 o                         
 -11   9   8         22.46         20.74         4.63 o                         
  -9   9   8         35.41         43.47         4.06 o                         
  -7   9   8          5.75          8.45         3.24 o                         
  -5   9   8          5.53          4.35         3.18 o                         
  -3   9   8         34.95         30.98         3.09 o                         
  -1   9   8          0.13         -2.55         2.55 o                         
   1   9   8          2.90          5.75         2.81 o                         
   3   9   8          0.00          2.90         2.75 o                         
   5   9   8         37.94         33.88         3.49 o                         
   7   9   8         71.29         69.50         5.45 o                         
   9   9   8          7.95          9.13         4.44 o                         
  11   9   8          4.49         17.15         5.35 o                         
 -10  10   8          0.03          1.74         5.19 o                         
  -8  10   8         15.77          9.39         4.81 o                         
  -6  10   8          0.22          0.99         4.14 o                         
  -4  10   8          4.44          6.76         3.94 o                         
  -2  10   8         13.31         11.11         4.20 o                         
   0  10   8          2.82          5.64         3.25 o                         
   2  10   8          2.43          2.16         5.57 o                         
   4  10   8          0.39         -3.75         6.57 o                         
 -29   1   9         46.23         29.41         6.08 o                         
 -27   1   9         65.03         79.72         5.99 o                         
 -25   1   9        108.52        131.79         9.99 o                         
 -23   1   9          3.81          3.81         3.35 o                         
 -21   1   9          9.45         10.76         3.29 o                         
 -19   1   9        112.90        111.64         4.09 o                         
 -17   1   9        159.61        153.30         3.82 o                         
 -15   1   9        437.11        436.56         7.30 o                         
 -13   1   9        345.58        332.48         5.43 o                         
 -11   1   9       2111.37       2176.42        30.97 o                         
  -9   1   9         19.02         14.50         1.06 o                         
  -7   1   9       2042.94       2018.93        28.66 o                         
  -5   1   9        491.80        408.46         6.16 o                         
  -3   1   9        332.39        421.03         6.50 o                         
  -1   1   9       2310.51       2573.00        39.37 o                         
   1   1   9       1098.52       1106.02        18.84 o                         
   3   1   9        974.73        865.49        12.95 o                         
   5   1   9          4.36         21.05         5.94 o                         
   7   1   9        324.17        325.35         5.60 o                         
   9   1   9          0.03          1.02         1.48 o                         
  11   1   9        364.05        391.51         7.32 o                         
  13   1   9          6.01          1.00         2.20 o                         
  15   1   9         74.80         59.84         3.59 o                         
  17   1   9        135.49        164.11         5.83 o                         
  19   1   9         38.91         53.64         4.39 o                         
  21   1   9          2.42         -4.20         4.59 o                         
  23   1   9         46.51         40.57         6.03 o                         
  25   1   9         23.10         30.60         7.36 o                         
 -30   2   9         75.29        104.49         7.45 o                         
 -28   2   9         26.57         20.97         5.15 o                         
 -26   2   9          9.78          8.74         4.17 o                         
 -24   2   9          2.15          0.11         3.59 o                         
 -22   2   9        162.63        187.37         6.60 o                         
 -20   2   9       1497.31       1594.10        27.47 o                         
 -18   2   9         34.03         37.44         2.43 o                         
 -16   2   9        161.31        175.64         4.11 o                         
 -14   2   9         53.17         56.80         3.42 o                         
 -12   2   9        314.88        300.19         7.23 o                         
 -10   2   9        151.03        134.07         2.77 o                         
  -8   2   9       1842.01       2132.61        32.75 o                         
  -6   2   9       2393.45       2859.21        41.99 o                         
  -4   2   9        578.87        807.10        12.14 o                         
  -2   2   9       8388.41       9211.55       134.71 o                         
   0   2   9          3.64          0.48         1.01 o                         
   2   2   9        367.74        398.17         6.02 o                         
   4   2   9       1054.21       1000.23        14.97 o                         
   6   2   9         11.07          7.38         1.17 o                         
   8   2   9        219.94        204.17         5.76 o                         
  10   2   9         15.64         17.86         1.78 o                         
  12   2   9       1382.08       1347.38        24.37 o                         
  14   2   9         12.63          7.79         2.16 o                         
  16   2   9        298.42        339.56         9.78 o                         
  18   2   9         69.53         50.75         4.27 o                         
  20   2   9         80.56         76.76         5.56 o                         
  22   2   9         15.36         19.92         5.54 o                         
  24   2   9          8.33         11.37         7.63 o                         
 -29   3   9          4.62          5.54         5.52 o                         
 -27   3   9         15.42          6.65         4.69 o                         
 -25   3   9          0.00          0.12         3.92 o                         
 -23   3   9          0.45          3.75         3.14 o                         
 -21   3   9         92.85         97.64         3.46 o                         
 -19   3   9       1031.39        983.15        18.23 o                         
 -17   3   9         27.57         22.18         2.21 o                         
 -15   3   9       1060.47       1118.08        19.38 o                         
 -13   3   9        699.66        735.83        12.94 o                         
 -11   3   9         30.02         37.21         1.88 o                         
  -9   3   9         68.97         82.25         2.30 o                         
  -7   3   9        273.79        256.48         4.59 o                         
  -5   3   9         60.11         52.70         2.11 o                         
  -3   3   9       1222.90       1302.89        20.20 o                         
  -1   3   9       1980.69       2036.82        34.30 o                         
   1   3   9        175.51        137.10         3.53 o                         
   3   3   9          1.07          4.02         0.84 o                         
   5   3   9        120.42         89.62         2.42 o                         
   7   3   9        582.98        602.97        10.63 o                         
   9   3   9         69.43         44.03         2.54 o                         
  11   3   9       1619.45       1609.00        30.59 o                         
  13   3   9          7.00          1.36         2.31 o                         
  15   3   9          0.29          0.82         2.49 o                         
  17   3   9          1.03          2.33         3.10 o                         
  19   3   9         32.35         16.41         3.89 o                         
  21   3   9          3.98         -1.81         4.59 o                         
  23   3   9         10.75          4.81         5.08 o                         
 -28   4   9          6.05          6.67         5.30 o                         
 -26   4   9          0.09          2.49         3.91 o                         
 -24   4   9         21.55          8.18         3.51 o                         
 -22   4   9         57.40         56.62         3.26 o                         
 -20   4   9         31.33         35.52         3.06 o                         
 -18   4   9        224.11        221.94         5.64 o                         
 -16   4   9        272.65        273.53         6.15 o                         
 -14   4   9        542.07        492.74         9.11 o                         
 -12   4   9        299.57        317.05         6.14 o                         
 -10   4   9         39.43         36.37         1.71 o                         
  -8   4   9        812.95        834.18        13.79 o                         
  -6   4   9         13.30         15.18         1.10 o                         
  -4   4   9          0.35         -0.82         1.40 o                         
  -2   4   9          5.60          2.00         1.35 o                         
   0   4   9        613.62        598.75        12.82 o                         
   2   4   9        145.19        122.70         3.63 o                         
   4   4   9        406.65        372.66         8.40 o                         
   6   4   9        491.13        470.47         9.10 o                         
   8   4   9         40.55         40.95         2.49 o                         
  10   4   9        688.26        696.68        14.05 o                         
  12   4   9        165.34        209.23         6.63 o                         
  14   4   9         54.71         51.53         2.71 o                         
  16   4   9          0.08         -1.19         2.58 o                         
  18   4   9         16.80         17.67         3.54 o                         
  20   4   9          0.09          0.02         3.01 o                         
  22   4   9         10.05         33.37         8.27 o                         
 -27   5   9          4.04          2.13         5.36 o                         
 -25   5   9         48.99         49.11         5.10 o                         
 -23   5   9         54.31         48.99         3.46 o                         
 -21   5   9         16.47         13.10         2.61 o                         
 -19   5   9          0.94         -0.52         2.07 o                         
 -17   5   9         60.26         53.45         2.70 o                         
 -15   5   9        234.78        224.79         6.58 o                         
 -13   5   9         39.49         41.18         2.23 o                         
 -11   5   9        729.95        673.48        12.57 o                         
  -9   5   9        859.11        817.41        15.11 o                         
  -7   5   9         85.25         71.76         2.53 o                         
  -5   5   9         16.48         18.81         1.72 o                         
  -3   5   9         50.18         48.30         2.38 o                         
  -1   5   9        112.31        107.55         3.36 o                         
   1   5   9         51.53         45.37         2.26 o                         
   3   5   9        299.24        301.01         6.79 o                         
   5   5   9        352.71        352.13         7.23 o                         
   7   5   9        426.66        440.35         9.34 o                         
   9   5   9        700.39        717.25        15.39 o                         
  11   5   9        268.85        270.95         7.67 o                         
  13   5   9         17.93          8.18         4.59 o                         
  15   5   9          1.34          2.31         3.60 o                         
  17   5   9         11.49         26.12         4.36 o                         
  19   5   9          3.57         -0.96         4.81 o                         
  21   5   9          0.03          2.11         6.28 o                         
 -24   6   9          0.02         -0.38         3.11 o                         
 -22   6   9          0.99          4.51         2.83 o                         
 -20   6   9         32.92         25.72         2.46 o                         
 -18   6   9         10.48         10.92         2.18 o                         
 -16   6   9        105.70        101.63         4.76 o                         
 -14   6   9        120.98        114.25         6.05 o                         
 -12   6   9         26.60         30.59         2.69 o                         
 -10   6   9        796.35        763.12        15.11 o                         
  -8   6   9          0.24         -1.54         1.54 o                         
  -6   6   9        719.49        701.51        13.21 o                         
  -4   6   9          6.37          2.92         1.55 o                         
  -2   6   9         13.71         15.30         1.89 o                         
   0   6   9        323.18        334.56         7.73 o                         
   2   6   9       1900.03       1940.70        36.83 o                         
   4   6   9          0.34          3.20         1.86 o                         
   6   6   9          7.54          6.57         2.13 o                         
   8   6   9        179.63        188.10         5.56 o                         
  10   6   9         22.13         18.52         2.80 o                         
  12   6   9        309.55        323.07         9.09 o                         
  14   6   9          6.92          4.29         3.44 o                         
  16   6   9          0.40         -2.50         4.17 o                         
  18   6   9         20.20         27.41         6.03 o                         
 -23   7   9         59.23         44.93         4.40 o                         
 -21   7   9          8.66          8.54         3.29 o                         
 -19   7   9         24.30         19.52         4.03 o                         
 -17   7   9         66.23         51.04         5.77 o                         
 -15   7   9         15.37         20.43         3.34 o                         
 -13   7   9          0.76          0.07         2.89 o                         
 -11   7   9         21.10         27.84         3.42 o                         
  -9   7   9         70.55         66.65         3.54 o                         
  -7   7   9         15.05          9.63         2.68 o                         
  -5   7   9          6.42          5.89         2.25 o                         
  -3   7   9          1.08          2.51         2.29 o                         
  -1   7   9         61.39         57.31         2.89 o                         
   1   7   9       1283.28       1294.04        24.97 o                         
   3   7   9        143.42        159.00         4.64 o                         
   5   7   9         91.17         81.10         3.48 o                         
   7   7   9          0.01         -0.75         2.60 o                         
   9   7   9          6.01          3.92         2.65 o                         
  11   7   9          5.56          3.78         3.23 o                         
  13   7   9          8.32         11.21         3.80 o                         
  15   7   9        207.71        231.54        11.17 o                         
  17   7   9          8.49          2.38         5.07 o                         
 -20   8   9          0.22         -3.42         4.74 o                         
 -18   8   9          0.34         -1.99         4.36 o                         
 -16   8   9          6.67          4.00         3.93 o                         
 -14   8   9          4.10          9.73         3.58 o                         
 -12   8   9         80.86         72.14         5.60 o                         
 -10   8   9         35.70         21.10         4.81 o                         
  -8   8   9         85.67         82.87         5.09 o                         
  -6   8   9        239.34        247.96         7.48 o                         
  -4   8   9          0.01         -1.39         2.56 o                         
  -2   8   9          2.46          0.38         2.43 o                         
   0   8   9         62.91         60.03         3.20 o                         
   2   8   9        133.32        141.63         5.45 o                         
   4   8   9         85.30         98.66         4.77 o                         
   6   8   9         25.86         19.75         3.20 o                         
   8   8   9          4.32          2.59         2.50 o                         
  10   8   9         28.53         32.30         3.51 o                         
  12   8   9          3.47         -0.94         3.75 o                         
  14   8   9        120.26        157.46         8.23 o                         
 -15   9   9          8.30          8.16         4.78 o                         
 -13   9   9          8.29          7.73         4.64 o                         
 -11   9   9          0.52          0.66         3.81 o                         
  -9   9   9         18.02         20.20         3.83 o                         
  -7   9   9         10.75         16.34         3.77 o                         
  -5   9   9         27.38         24.22         3.63 o                         
  -3   9   9         12.29         10.53         3.23 o                         
  -1   9   9          0.22          1.52         2.71 o                         
   1   9   9         53.33         60.61         4.16 o                         
   3   9   9          1.66          1.89         3.38 o                         
   5   9   9         35.19         24.58         3.59 o                         
   7   9   9        149.87        141.28         6.26 o                         
   9   9   9          2.71          4.29         4.46 o                         
  -8  10   9          2.48          6.90         4.73 o                         
  -6  10   9          5.07          3.50         4.86 o                         
  -4  10   9          8.43          9.35         4.12 o                         
  -2  10   9          0.03          1.34         3.68 o                         
   0  10   9          9.86         11.21         4.30 o                         
   2  10   9          3.18         -0.25         3.72 o                         
 -30   0  10        107.99         94.98        21.94 o                         
 -28   0  10         63.05         77.80         8.60 o                         
 -26   0  10        108.28        118.82        13.07 o                         
 -24   0  10         98.91        109.28         8.71 o                         
 -22   0  10        165.18        177.15         8.89 o                         
 -20   0  10        217.05        236.61        10.20 o                         
 -18   0  10          0.06          2.49         3.31 o                         
 -16   0  10        169.61        174.96         8.22 o                         
 -14   0  10        759.39        823.12        17.11 o                         
 -12   0  10        643.68        814.70        16.91 o                         
 -10   0  10       2674.77       3170.88        63.57 o                         
  -8   0  10       1378.59       1678.21        33.89 o                         
  -6   0  10       3307.91       3284.15        65.87 o                         
  -4   0  10       6832.03       7348.30       158.21 o                         
  -2   0  10       3240.14       3860.51        77.32 o                         
   0   0  10       3676.89       4064.73        81.27 o                         
   2   0  10       2610.63       3096.18        67.08 o                         
   4   0  10         34.86         33.05         1.91 o                         
   6   0  10        827.52        790.19        17.66 o                         
   8   0  10       1711.80       1475.20        39.61 o                         
  10   0  10       2353.90       2402.49        64.13 o                         
  12   0  10       3412.13       3470.98        92.16 o                         
  14   0  10        962.27        883.43        24.67 o                         
  16   0  10        281.88        269.31        11.40 o                         
  18   0  10          4.40          3.13         5.85 o                         
  20   0  10         84.64         88.24         8.49 o                         
  22   0  10         25.89         23.28         7.88 o                         
  24   0  10          6.11         17.58         9.14 o                         
 -29   1  10          0.03         -0.31         5.89 o                         
 -27   1  10         38.08         33.92         5.60 o                         
 -25   1  10        204.98        210.74         7.76 o                         
 -23   1  10        481.53        505.40        12.84 o                         
 -21   1  10        169.66        169.44         6.00 o                         
 -19   1  10        226.59        200.88         6.36 o                         
 -17   1  10        190.18        209.64         4.53 o                         
 -15   1  10         17.67         11.52         1.58 o                         
 -13   1  10          0.13          6.41         2.34 o                         
 -11   1  10        409.57        384.76         7.72 o                         
  -9   1  10       2805.33       2834.52        40.20 o                         
  -7   1  10       2162.78       2173.20        30.94 o                         
  -5   1  10       1440.75       1554.48        22.15 o                         
  -3   1  10        456.81        444.46         7.12 o                         
  -1   1  10       1484.24       1545.18        23.86 o                         
   1   1  10         89.38         87.33         2.12 o                         
   3   1  10          2.58          2.51         1.00 o                         
   5   1  10          1.67          0.80         1.12 o                         
   7   1  10        242.66        227.23         6.17 o                         
   9   1  10        454.49        444.13         8.20 o                         
  11   1  10       1715.52       1711.67        30.74 o                         
  13   1  10        122.03        123.36         5.28 o                         
  15   1  10        537.38        498.18        12.01 o                         
  17   1  10          0.22         -3.18         3.18 o                         
  19   1  10         10.67          9.63         4.02 o                         
  21   1  10        195.76        217.80         9.50 o                         
  23   1  10          2.68          2.90         6.02 o                         
 -30   2  10         11.36         17.45         6.13 o                         
 -28   2  10          5.64          7.06         5.07 o                         
 -26   2  10         41.32         35.91         4.73 o                         
 -24   2  10          8.72          5.23         3.65 o                         
 -22   2  10       1335.16       1412.12        31.75 o                         
 -20   2  10        115.61        130.35         5.89 o                         
 -18   2  10        171.11        165.37         6.21 o                         
 -16   2  10        247.56        250.28         5.58 o                         
 -14   2  10         24.70         26.35         1.98 o                         
 -12   2  10          0.21          0.69         1.40 o                         
 -10   2  10         23.70         29.56         1.83 o                         
  -8   2  10       1003.65       1045.72        16.27 o                         
  -6   2  10         44.76         41.79         3.34 o                         
  -4   2  10        192.22        268.84         4.95 o                         
  -2   2  10       1672.67       1744.85        25.79 o                         
   0   2  10         53.46         48.00         3.16 o                         
   2   2  10        684.83        760.64        11.49 o                         
   4   2  10        648.05        658.97        10.49 o                         
   6   2  10        498.67        516.89         9.52 o                         
   8   2  10         79.50         72.80         2.30 o                         
  10   2  10       1439.29       1495.68        26.90 o                         
  12   2  10        287.79        256.73         6.48 o                         
  14   2  10         37.53         38.53         2.95 o                         
  16   2  10         68.64         58.66         7.82 o                         
  18   2  10          2.55          6.22         3.78 o                         
  20   2  10          2.14          4.95         4.76 o                         
  22   2  10         16.44         18.28         6.42 o                         
 -29   3  10         17.84         20.21         5.54 o                         
 -27   3  10          1.46          1.24         4.64 o                         
 -25   3  10         11.89          8.53         4.00 o                         
 -23   3  10          5.56          1.40         3.21 o                         
 -21   3  10         22.52         25.17         2.73 o                         
 -19   3  10          0.04          1.18         2.28 o                         
 -17   3  10        905.99        962.56        16.87 o                         
 -15   3  10         37.85         34.98         2.35 o                         
 -13   3  10         29.88         25.44         1.81 o                         
 -11   3  10          8.99          7.86         1.35 o                         
  -9   3  10        313.29        262.45         5.19 o                         
  -7   3  10         14.42         12.45         1.23 o                         
  -5   3  10        116.53        121.39         3.03 o                         
  -3   3  10       1241.29       1192.74        19.34 o                         
  -1   3  10        344.57        411.05         7.79 o                         
   1   3  10        384.47        379.69         6.96 o                         
   3   3  10        336.53        367.42         6.47 o                         
   5   3  10          5.05          0.51         1.28 o                         
   7   3  10        102.55        121.61         3.34 o                         
   9   3  10        631.07        598.49        11.41 o                         
  11   3  10         30.12         33.59         2.60 o                         
  13   3  10         13.71         13.10         2.45 o                         
  15   3  10        160.70        147.80         5.78 o                         
  17   3  10          0.12         -3.11         3.27 o                         
  19   3  10          0.07         -1.53         4.00 o                         
  21   3  10        136.63        164.84        18.17 o                         
  23   3  10         18.55         12.19         5.93 o                         
 -28   4  10          0.72          5.89         5.57 o                         
 -26   4  10          1.76          2.34         4.28 o                         
 -24   4  10          5.07         11.55         3.64 o                         
 -22   4  10         20.37         23.49         2.88 o                         
 -20   4  10          0.00          2.57         2.36 o                         
 -18   4  10         44.84         54.57         2.97 o                         
 -16   4  10        167.81        164.51         4.20 o                         
 -14   4  10        207.23        163.35         4.19 o                         
 -12   4  10        187.78        163.87         4.06 o                         
 -10   4  10         58.31         53.04         2.36 o                         
  -8   4  10        103.39        118.42         2.98 o                         
  -6   4  10       1274.09       1282.40        21.81 o                         
  -4   4  10          0.01         -1.41         1.41 o                         
  -2   4  10        251.94        184.52         4.81 o                         
   0   4  10         98.34         88.34         3.04 o                         
   2   4  10         50.75         46.95         2.65 o                         
   4   4  10       1598.60       1579.23        30.05 o                         
   6   4  10        249.77        226.55         5.84 o                         
   8   4  10       1457.50       1386.53        26.60 o                         
  10   4  10         31.73         24.10         2.74 o                         
  12   4  10        139.79        140.75         7.62 o                         
  14   4  10         80.06         71.37         3.34 o                         
  16   4  10          6.79          6.71         3.18 o                         
  18   4  10         11.81          9.71         2.92 o                         
  20   4  10          0.57         -2.38         3.10 o                         
  22   4  10        106.89        127.86         7.24 o                         
 -27   5  10         16.56         19.81         6.08 o                         
 -25   5  10          1.58         -0.61         4.09 o                         
 -23   5  10          0.39          1.55         3.06 o                         
 -21   5  10          0.07          0.62         2.62 o                         
 -19   5  10          0.68         -1.14         2.25 o                         
 -17   5  10         62.04         64.09         2.92 o                         
 -15   5  10        122.61        131.13         5.01 o                         
 -13   5  10        252.05        243.84         7.05 o                         
 -11   5  10        281.14        270.52         7.32 o                         
  -9   5  10         14.67         11.22         1.89 o                         
  -7   5  10          3.74          6.46         1.74 o                         
  -5   5  10        104.34        104.64         3.45 o                         
  -3   5  10         20.10         24.69         2.07 o                         
  -1   5  10        280.61        273.97         6.59 o                         
   1   5  10        363.72        344.99         7.98 o                         
   3   5  10       1682.00       1753.83        33.39 o                         
   5   5  10         63.34         70.49         3.92 o                         
   7   5  10        357.58        363.91         8.07 o                         
   9   5  10       1128.88       1134.16        23.68 o                         
  11   5  10        145.43        191.05         6.38 o                         
  13   5  10         40.97         47.24         4.23 o                         
  15   5  10          0.20          3.20         4.06 o                         
  17   5  10          0.94         -2.57         4.29 o                         
  19   5  10          9.05          5.02         5.86 o                         
 -24   6  10         10.88         12.58         3.40 o                         
 -22   6  10          1.15          1.00         2.86 o                         
 -20   6  10          0.82         -0.74         2.53 o                         
 -18   6  10         85.90         73.65         3.02 o                         
 -16   6  10         57.39         50.34         2.49 o                         
 -14   6  10        134.04        103.89         3.67 o                         
 -12   6  10          2.08          1.24         2.11 o                         
 -10   6  10         67.37         48.15         3.23 o                         
  -8   6  10        177.10        174.17         4.70 o                         
  -6   6  10        160.88        171.49         5.73 o                         
  -4   6  10          0.39         -0.34         1.89 o                         
  -2   6  10        875.99        859.82        18.08 o                         
   0   6  10        387.52        389.51        10.76 o                         
   2   6  10        576.45        615.18        12.52 o                         
   4   6  10          5.74          3.26         2.09 o                         
   6   6  10         59.71         58.18         3.74 o                         
   8   6  10         25.79         26.45         3.01 o                         
  10   6  10        182.67        195.98         6.67 o                         
  12   6  10        197.88        177.09         6.35 o                         
  14   6  10         11.13         13.53         4.17 o                         
  16   6  10        216.48        279.23        12.69 o                         
  18   6  10         55.68         72.87         6.39 o                         
 -21   7  10          0.64          0.97         4.61 o                         
 -19   7  10         14.83         18.19         4.06 o                         
 -17   7  10          3.90          0.36         3.67 o                         
 -15   7  10         33.95         32.42         3.59 o                         
 -13   7  10         47.83         36.61         3.33 o                         
 -11   7  10         10.57         17.77         3.17 o                         
  -9   7  10         15.71         16.88         3.00 o                         
  -7   7  10          0.06          0.87         2.71 o                         
  -5   7  10         11.49          9.39         2.45 o                         
  -3   7  10        598.63        582.69        12.93 o                         
  -1   7  10        127.32        140.31         5.41 o                         
   1   7  10          6.57          4.73         2.83 o                         
   3   7  10        521.72        535.42        13.30 o                         
   5   7  10        237.30        263.75         6.29 o                         
   7   7  10        246.46        250.54         7.36 o                         
   9   7  10          2.76         -1.13         2.82 o                         
  11   7  10         20.43         24.53         3.65 o                         
  13   7  10          3.40          0.13         3.90 o                         
  15   7  10         15.07          9.79         4.99 o                         
 -18   8  10         59.77         50.15         5.03 o                         
 -16   8  10         17.06         20.20         4.28 o                         
 -14   8  10          1.80          0.65         3.98 o                         
 -12   8  10          0.25          2.06         3.45 o                         
 -10   8  10         19.80         26.01         3.60 o                         
  -8   8  10         53.68         51.65         6.52 o                         
  -6   8  10         87.86         78.05         4.14 o                         
  -4   8  10         14.70         14.65         2.92 o                         
  -2   8  10         72.52         78.09         4.45 o                         
   0   8  10         35.84         28.31         3.12 o                         
   2   8  10          0.84          1.63         2.78 o                         
   4   8  10         11.93         11.25         3.20 o                         
   6   8  10          4.41          4.08         2.44 o                         
   8   8  10         15.66         21.15         3.17 o                         
  10   8  10          1.84          4.60         3.42 o                         
  12   8  10         14.94         17.89         4.66 o                         
 -15   9  10          1.50         -1.00         5.42 o                         
 -13   9  10         14.10          8.22         4.44 o                         
 -11   9  10          1.14          6.60         4.45 o                         
  -9   9  10          1.08          1.43         3.74 o                         
  -7   9  10          0.22          0.95         3.80 o                         
  -5   9  10          7.94          8.25         4.09 o                         
  -3   9  10          8.28          8.98         3.23 o                         
  -1   9  10          7.93         13.78         3.29 o                         
   1   9  10         27.33         27.02         3.69 o                         
   3   9  10         14.22         13.25         3.47 o                         
   5   9  10          0.12          1.22         3.97 o                         
   7   9  10          0.01          1.17         4.31 o                         
   9   9  10         23.70         14.79         8.24 o                         
  -4  10  10          7.73          7.23         4.78 o                         
  -2  10  10          4.00          2.83         4.81 o                         
 -29   1  11         80.81         81.73        12.07 o                         
 -27   1  11         37.50         34.70         5.91 o                         
 -25   1  11        156.21        174.16         9.90 o                         
 -23   1  11         61.62         57.91         4.42 o                         
 -21   1  11          5.22          8.69         3.29 o                         
 -19   1  11         29.24         28.89         3.35 o                         
 -17   1  11        745.09        811.10        15.21 o                         
 -15   1  11          0.30          0.00         1.57 o                         
 -13   1  11        522.86        468.04         7.80 o                         
 -11   1  11          0.02          0.03         1.28 o                         
  -9   1  11        349.00        375.00         6.24 o                         
  -7   1  11        275.30        286.52         4.93 o                         
  -5   1  11        655.90        719.59        10.89 o                         
  -3   1  11        836.65       1001.98        15.59 o                         
  -1   1  11        845.50        885.70        13.81 o                         
   1   1  11         45.87         29.03         1.40 o                         
   3   1  11        163.44        141.15         3.96 o                         
   5   1  11        327.25        296.37         5.91 o                         
   7   1  11        205.37        202.19         4.64 o                         
   9   1  11         21.33         31.33         2.24 o                         
  11   1  11          8.12          4.79         2.46 o                         
  13   1  11          0.73          0.08         2.63 o                         
  15   1  11          0.38         -2.94         2.94 o                         
  17   1  11         48.78         51.95         4.02 o                         
  19   1  11          0.01          1.75         4.95 o                         
  21   1  11         30.15         29.45         6.02 o                         
  23   1  11         29.41         29.95         6.62 o                         
 -28   2  11          7.93          4.98         4.99 o                         
 -26   2  11          4.54          1.21         4.29 o                         
 -24   2  11         57.50         56.59         4.54 o                         
 -22   2  11          2.04          0.66         3.52 o                         
 -20   2  11        275.32        288.10         7.24 o                         
 -18   2  11        375.28        364.07         7.70 o                         
 -16   2  11        162.61        161.89         4.34 o                         
 -14   2  11        165.93        145.08         3.85 o                         
 -12   2  11          9.74          6.90         1.52 o                         
 -10   2  11        111.09         99.88         2.70 o                         
  -8   2  11        781.16        762.64        12.59 o                         
  -6   2  11        154.92        123.33         3.14 o                         
  -4   2  11        808.68        843.11        13.25 o                         
  -2   2  11        801.39        822.26        13.53 o                         
   0   2  11          9.26          3.50         1.18 o                         
   2   2  11          5.98          5.42         1.14 o                         
   4   2  11        305.49        236.93         5.02 o                         
   6   2  11       1026.99       1070.21        17.60 o                         
   8   2  11        688.40        702.97        13.13 o                         
  10   2  11         44.31         38.73         2.83 o                         
  12   2  11        254.03        243.16         7.78 o                         
  14   2  11         21.73         15.40         3.23 o                         
  16   2  11         24.12         25.77         3.64 o                         
  18   2  11        122.71        135.24         5.97 o                         
  20   2  11         26.04         19.51         7.76 o                         
  22   2  11          0.03         -5.07         7.37 o                         
 -29   3  11          0.12          5.13         5.58 o                         
 -27   3  11         18.09         25.79         5.26 o                         
 -25   3  11          6.48          9.41         4.10 o                         
 -23   3  11          0.58          2.14         3.23 o                         
 -21   3  11        309.21        331.41         7.56 o                         
 -19   3  11        240.24        247.89         6.07 o                         
 -17   3  11        255.62        259.07         6.02 o                         
 -15   3  11         47.78         38.97         2.35 o                         
 -13   3  11         61.05         56.52         4.59 o                         
 -11   3  11          3.16         -0.42         1.49 o                         
  -9   3  11         64.99         88.79         2.51 o                         
  -7   3  11        483.83        480.81         9.36 o                         
  -5   3  11        640.10        686.00        14.70 o                         
  -3   3  11       1776.15       1670.17        31.67 o                         
  -1   3  11        236.06        203.75         4.91 o                         
   1   3  11         19.40         14.69         1.50 o                         
   3   3  11        503.18        476.58         9.10 o                         
   5   3  11          4.68          9.97         1.51 o                         
   7   3  11          4.15          4.76         1.86 o                         
   9   3  11        623.54        597.03        12.04 o                         
  11   3  11         25.05         16.38         2.35 o                         
  13   3  11          0.01         -2.60         2.60 o                         
  15   3  11        126.45        123.14         5.85 o                         
  17   3  11          0.57          3.24         3.37 o                         
  19   3  11          9.37         17.77         4.48 o                         
  21   3  11          2.02         -0.94         5.62 o                         
 -28   4  11          2.41          1.59         5.44 o                         
 -26   4  11         54.21         59.82         5.45 o                         
 -24   4  11         11.94          2.77         3.68 o                         
 -22   4  11          2.07          3.22         2.87 o                         
 -20   4  11        104.03         80.97         3.44 o                         
 -18   4  11         81.70         72.15         3.42 o                         
 -16   4  11          9.60         13.21         2.15 o                         
 -14   4  11        116.46         96.75         4.38 o                         
 -12   4  11          0.36         -1.32         1.70 o                         
 -10   4  11         25.36         22.71         1.86 o                         
  -8   4  11        377.52        407.45         7.96 o                         
  -6   4  11         49.71         57.74         3.21 o                         
  -4   4  11         71.68         69.39         3.70 o                         
  -2   4  11         35.76         27.93         2.03 o                         
   0   4  11         75.22         66.58         3.39 o                         
   2   4  11        535.27        510.38        10.44 o                         
   4   4  11        124.22        116.83         6.71 o                         
   6   4  11          4.24          7.50         2.25 o                         
   8   4  11         55.91         62.53         3.13 o                         
  10   4  11          1.48         -0.03         2.65 o                         
  12   4  11         53.97         59.83         4.36 o                         
  14   4  11        158.92        186.29         6.44 o                         
  16   4  11         13.90          7.37         2.88 o                         
  18   4  11         11.36         13.14         3.57 o                         
  20   4  11          1.08          4.71         3.83 o                         
 -25   5  11         35.24         42.63         5.45 o                         
 -23   5  11          1.87          2.84         3.18 o                         
 -21   5  11          4.40          6.49         2.81 o                         
 -19   5  11         33.07         25.34         2.75 o                         
 -17   5  11         39.70         35.05         2.53 o                         
 -15   5  11          8.75          1.24         2.05 o                         
 -13   5  11        586.31        567.11        10.94 o                         
 -11   5  11         24.63         14.81         1.73 o                         
  -9   5  11        223.01        212.03         5.01 o                         
  -7   5  11         12.55          8.32         1.91 o                         
  -5   5  11          2.70         -0.98         1.88 o                         
  -3   5  11       1223.33       1240.59        25.52 o                         
  -1   5  11        875.99        827.95        17.36 o                         
   1   5  11       1658.45       1755.12        33.44 o                         
   3   5  11        227.62        252.52         6.12 o                         
   5   5  11        702.49        729.44        13.80 o                         
   7   5  11        101.04        100.21         3.83 o                         
   9   5  11        643.49        689.87        15.05 o                         
  11   5  11        136.33        143.18         5.62 o                         
  13   5  11          0.18         -2.67         3.60 o                         
  15   5  11         36.40         30.07         5.36 o                         
  17   5  11          4.99         12.19         5.32 o                         
  19   5  11          0.11         -0.88         6.21 o                         
 -24   6  11          8.38          7.78         3.43 o                         
 -22   6  11         15.91         15.54         3.32 o                         
 -20   6  11          0.00          0.71         2.53 o                         
 -18   6  11         36.16         42.45         2.96 o                         
 -16   6  11         48.30         38.00         2.26 o                         
 -14   6  11         12.87         13.25         2.34 o                         
 -12   6  11          0.16          2.03         2.20 o                         
 -10   6  11        153.75        134.69         7.22 o                         
  -8   6  11         67.95         54.25         3.11 o                         
  -6   6  11          4.74          1.63         1.99 o                         
  -4   6  11        291.78        243.54         6.32 o                         
  -2   6  11         30.17         29.20         2.48 o                         
   0   6  11        328.69        310.78         8.14 o                         
   2   6  11         25.55         26.38         2.61 o                         
   4   6  11        551.17        584.99        11.51 o                         
   6   6  11        232.41        229.21         6.56 o                         
   8   6  11         43.78         41.42         3.70 o                         
  10   6  11        350.93        333.50         8.68 o                         
  12   6  11        125.82        131.29         5.50 o                         
  14   6  11         15.67         29.08         6.20 o                         
  16   6  11         41.53         42.20         5.39 o                         
 -21   7  11          0.67          0.58         4.88 o                         
 -19   7  11          3.99          8.33         4.37 o                         
 -17   7  11         33.72         30.98         4.12 o                         
 -15   7  11          6.97          9.55         3.58 o                         
 -13   7  11          2.86          2.19         3.21 o                         
 -11   7  11        156.33        160.28         8.63 o                         
  -9   7  11        167.03        161.23         5.94 o                         
  -7   7  11         21.21         22.16         3.06 o                         
  -5   7  11          2.80          2.09         1.87 o                         
  -3   7  11        945.72        974.37        20.51 o                         
  -1   7  11        203.13        202.34         5.75 o                         
   1   7  11          0.13         -0.33         2.07 o                         
   3   7  11         78.94         71.32         4.78 o                         
   5   7  11          1.47         -0.17         2.49 o                         
   7   7  11         78.00         91.81         4.18 o                         
   9   7  11          0.54         -0.61         3.17 o                         
  11   7  11         41.66         39.31         4.13 o                         
  13   7  11         70.95         94.46         5.50 o                         
  15   7  11         42.23         36.02         5.55 o                         
 -18   8  11         13.67          8.81         5.11 o                         
 -16   8  11         10.43          6.15         4.57 o                         
 -14   8  11          0.71         -1.90         4.05 o                         
 -12   8  11         15.80         14.98         3.98 o                         
 -10   8  11          0.33         -1.15         3.62 o                         
  -8   8  11         11.00         11.02         3.45 o                         
  -6   8  11         24.79         22.10         3.29 o                         
  -4   8  11        139.02        130.85         5.20 o                         
  -2   8  11         81.04         70.66         3.78 o                         
   0   8  11          0.20          1.02         3.08 o                         
   2   8  11        217.69        199.05         7.27 o                         
   4   8  11          0.04         -0.78         2.43 o                         
   6   8  11          5.62          2.88         3.03 o                         
   8   8  11          0.26          2.29         3.35 o                         
  10   8  11         39.43         45.27         4.17 o                         
  12   8  11         52.61         72.91         5.41 o                         
 -13   9  11          0.02          0.20         4.60 o                         
 -11   9  11         10.18         17.10         4.54 o                         
  -9   9  11          0.06          1.17         4.08 o                         
  -7   9  11         35.34         26.89         4.35 o                         
  -5   9  11         71.46         78.22         4.95 o                         
  -3   9  11         12.95         14.50         3.55 o                         
  -1   9  11          0.00         -0.30         3.45 o                         
   1   9  11         12.27         13.54         3.73 o                         
   3   9  11          2.83          3.80         3.92 o                         
   5   9  11         65.94         64.22         5.23 o                         
   7   9  11          1.40          1.97         4.79 o                         
 -30   0  12          1.83         -4.27        11.20 o                         
 -28   0  12        257.31        300.85        18.10 o                         
 -26   0  12        147.75        164.35        15.23 o                         
 -24   0  12        204.95        216.92        11.26 o                         
 -22   0  12        331.76        385.06        16.94 o                         
 -20   0  12          6.68          6.05         3.93 o                         
 -18   0  12         20.49         19.91         3.87 o                         
 -16   0  12          0.62         -0.49         2.73 o                         
 -14   0  12        328.53        387.05        11.08 o                         
 -12   0  12        419.84        376.57         9.11 o                         
 -10   0  12        624.11        725.71        17.99 o                         
  -8   0  12        271.99        248.58         6.89 o                         
  -6   0  12       3162.80       3323.52        66.79 o                         
  -4   0  12        284.45        216.22         5.23 o                         
  -2   0  12        494.46        573.90        13.63 o                         
   0   0  12        507.17        542.71        13.63 o                         
   2   0  12       2987.04       2910.07        89.36 o                         
   4   0  12         35.09         38.15         3.69 o                         
   6   0  12       1155.34       1309.30        31.72 o                         
   8   0  12          0.04          1.36         2.81 o                         
  10   0  12        608.88        548.53        17.77 o                         
  12   0  12          9.62          5.76         3.58 o                         
  14   0  12          1.85          0.14         4.29 o                         
  16   0  12         12.49         13.41         5.85 o                         
  18   0  12         22.71         21.36         6.99 o                         
  20   0  12         99.17        137.29        10.81 o                         
  22   0  12         70.62         66.34        11.09 o                         
 -29   1  12         27.62         37.79         6.89 o                         
 -27   1  12        114.95        122.80         7.46 o                         
 -25   1  12         58.41         59.35         5.31 o                         
 -23   1  12          0.71         -2.26         3.64 o                         
 -21   1  12         37.17         27.90         3.55 o                         
 -19   1  12         49.89         36.89         3.82 o                         
 -17   1  12         21.00         31.15         3.06 o                         
 -15   1  12        288.31        322.39         6.19 o                         
 -13   1  12       1210.50       1277.91        20.98 o                         
 -11   1  12         11.07          9.16         1.51 o                         
  -9   1  12         12.91         15.46         1.33 o                         
  -7   1  12         77.58         94.08         2.30 o                         
  -5   1  12          0.40          1.27         1.11 o                         
  -3   1  12         71.73         97.94         3.38 o                         
  -1   1  12        310.73        270.42         4.97 o                         
   1   1  12        771.69        768.41        12.66 o                         
   3   1  12        188.39        124.78         4.50 o                         
   5   1  12        801.94        749.99        12.52 o                         
   7   1  12       1953.40       1908.09        32.33 o                         
   9   1  12       1240.83       1332.34        25.63 o                         
  11   1  12        834.92        776.12        16.45 o                         
  13   1  12         26.77         32.70         3.30 o                         
  15   1  12         19.12         20.05         3.65 o                         
  17   1  12         12.72         20.35         4.15 o                         
  19   1  12         32.73         29.89         6.74 o                         
  21   1  12          2.02         -0.94         6.02 o                         
 -28   2  12          0.46         -2.55         5.43 o                         
 -26   2  12          4.53          4.52         4.29 o                         
 -24   2  12        242.70        246.82        11.27 o                         
 -22   2  12        109.69        109.43         9.95 o                         
 -20   2  12        193.48        203.58         6.36 o                         
 -18   2  12        229.44        219.84         6.15 o                         
 -16   2  12         71.67         68.03         4.47 o                         
 -14   2  12          1.92          2.80         1.91 o                         
 -12   2  12          1.79          0.65         1.70 o                         
 -10   2  12        591.49        610.97        10.32 o                         
  -8   2  12        128.71        112.92         3.01 o                         
  -6   2  12        576.26        607.78        10.18 o                         
  -4   2  12        330.01        329.91         6.99 o                         
  -2   2  12       1198.70       1380.56        22.35 o                         
   0   2  12         46.26         48.28         2.43 o                         
   2   2  12        728.54        703.48        12.33 o                         
   4   2  12        102.17         82.13         2.57 o                         
   6   2  12         55.47         42.04         2.38 o                         
   8   2  12         32.14         25.30         2.45 o                         
  10   2  12          4.07          0.35         2.52 o                         
  12   2  12        164.64        164.85         5.38 o                         
  14   2  12         27.08         32.55         3.82 o                         
  16   2  12          8.32         12.40         3.81 o                         
  18   2  12          7.28         10.79         3.98 o                         
  20   2  12         30.37         26.38         6.02 o                         
  22   2  12         38.74         59.72        15.84 o                         
 -27   3  12         11.43         12.57         4.94 o                         
 -25   3  12          1.33         -0.55         4.23 o                         
 -23   3  12          7.43          7.06         3.80 o                         
 -21   3  12         77.28         76.42         3.65 o                         
 -19   3  12         12.37          8.34         2.58 o                         
 -17   3  12        443.78        421.15         8.74 o                         
 -15   3  12         23.45         20.95         2.22 o                         
 -13   3  12          6.71          6.53         1.84 o                         
 -11   3  12          0.43          2.09         1.66 o                         
  -9   3  12         40.69         41.26         2.29 o                         
  -7   3  12        748.20        713.68        14.00 o                         
  -5   3  12        288.10        272.48         6.06 o                         
  -3   3  12        164.20        162.45         5.74 o                         
  -1   3  12       2067.08       2094.47        42.24 o                         
   1   3  12        312.93        273.32         7.80 o                         
   3   3  12          0.04          1.28         1.61 o                         
   5   3  12       2084.88       2153.86        36.53 o                         
   7   3  12        468.19        481.25         9.51 o                         
   9   3  12         39.16         36.91         2.68 o                         
  11   3  12         59.12         52.89         3.92 o                         
  13   3  12          0.13          0.10         2.79 o                         
  15   3  12          9.19          2.41         3.36 o                         
  17   3  12         30.99         33.44         4.93 o                         
  19   3  12        133.18        164.12         9.09 o                         
  21   3  12          9.37         12.16         5.83 o                         
 -26   4  12          9.20          7.10         5.11 o                         
 -24   4  12         13.80         18.66         4.16 o                         
 -22   4  12        100.69        104.38         7.56 o                         
 -20   4  12         82.19         82.95         3.96 o                         
 -18   4  12          0.04          1.71         2.39 o                         
 -16   4  12         99.23         89.12         3.53 o                         
 -14   4  12          1.34          2.96         2.04 o                         
 -12   4  12          2.56          0.60         1.92 o                         
 -10   4  12         49.85         48.97         2.47 o                         
  -8   4  12       2525.44       2522.71        47.55 o                         
  -6   4  12        217.34        221.98         5.20 o                         
  -4   4  12        443.58        423.84         8.20 o                         
  -2   4  12        267.61        275.43         6.76 o                         
   0   4  12         18.41         23.66         2.23 o                         
   2   4  12         73.82         51.19         2.82 o                         
   4   4  12        133.45        129.77         4.19 o                         
   6   4  12       2632.85       2665.88        50.41 o                         
   8   4  12        215.86        219.03         7.88 o                         
  10   4  12          0.01         -0.61         3.20 o                         
  12   4  12          3.08         -0.56         3.87 o                         
  14   4  12         17.43         10.76         2.83 o                         
  16   4  12          3.34          4.77         3.42 o                         
  18   4  12         44.09         47.47         3.90 o                         
  20   4  12         18.81         14.88         5.13 o                         
 -25   5  12         27.00         19.95         4.60 o                         
 -23   5  12          4.21          6.15         3.32 o                         
 -21   5  12          0.00         -1.88         2.84 o                         
 -19   5  12         17.37          9.68         2.62 o                         
 -17   5  12          3.49         -0.63         2.27 o                         
 -15   5  12        312.51        323.60         7.14 o                         
 -13   5  12         74.17         83.05         3.36 o                         
 -11   5  12          2.85          2.08         1.73 o                         
  -9   5  12          7.45          4.54         2.27 o                         
  -7   5  12        805.92        766.20        16.24 o                         
  -5   5  12        257.00        227.53         5.85 o                         
  -3   5  12          5.42          1.21         1.96 o                         
  -1   5  12        134.31        160.18         6.77 o                         
   1   5  12          4.39          3.50         2.10 o                         
   3   5  12         53.02         42.99         3.02 o                         
   5   5  12        566.45        554.15        10.94 o                         
   7   5  12        148.30        156.87         4.90 o                         
   9   5  12          9.14         11.27         3.05 o                         
  11   5  12        316.59        352.25        10.73 o                         
  13   5  12         19.14         18.81         4.59 o                         
  15   5  12          5.50          4.53         5.15 o                         
  17   5  12         21.68         25.92         6.03 o                         
 -24   6  12          6.41         11.57         3.78 o                         
 -22   6  12          6.52          7.85         3.20 o                         
 -20   6  12          0.66         -2.62         2.62 o                         
 -18   6  12         16.09         10.13         2.31 o                         
 -16   6  12         30.96         20.86         2.28 o                         
 -14   6  12         56.77         54.74         4.19 o                         
 -12   6  12          0.12         -0.46         2.50 o                         
 -10   6  12          3.56          3.88         2.50 o                         
  -8   6  12         32.40         23.82         2.74 o                         
  -6   6  12        105.12        105.69         4.03 o                         
  -4   6  12        467.30        475.87        10.81 o                         
  -2   6  12       1162.59       1103.93        23.02 o                         
   0   6  12          2.31          3.38         2.42 o                         
   2   6  12         87.92         94.18         3.64 o                         
   4   6  12        514.81        551.28        10.93 o                         
   6   6  12         47.37         52.15         3.46 o                         
   8   6  12         41.59         42.92         3.64 o                         
  10   6  12          3.92          4.78         3.37 o                         
  12   6  12        117.04        135.48         6.68 o                         
  14   6  12          0.69         -4.06         4.74 o                         
  16   6  12          3.70          6.60         5.80 o                         
 -21   7  12          5.79         12.35         5.12 o                         
 -19   7  12          1.35          4.80         4.63 o                         
 -17   7  12         10.94         10.33         4.33 o                         
 -15   7  12         24.95         33.67         4.14 o                         
 -13   7  12         15.15         14.89         3.76 o                         
 -11   7  12          7.49          7.75         3.46 o                         
  -9   7  12          0.03          2.25         1.90 o                         
  -7   7  12         95.57         86.17         4.02 o                         
  -5   7  12         62.12         48.57         4.16 o                         
  -3   7  12        147.90        158.70         5.10 o                         
  -1   7  12        125.13        129.53         5.07 o                         
   1   7  12         31.92         44.73         3.07 o                         
   3   7  12        127.22        143.36         4.85 o                         
   5   7  12          2.74          1.68         2.77 o                         
   7   7  12          0.07         -1.59         3.17 o                         
   9   7  12          5.04          3.27         3.47 o                         
  11   7  12          1.66          5.33         4.08 o                         
  13   7  12          9.29         16.03         5.20 o                         
 -18   8  12         43.65         47.11         5.53 o                         
 -16   8  12          1.54          5.21         4.79 o                         
 -14   8  12          2.32          1.44         4.19 o                         
 -12   8  12          9.30         11.96         3.98 o                         
 -10   8  12          1.65          1.32         3.63 o                         
  -8   8  12         15.80         11.62         3.73 o                         
  -6   8  12          0.36         -1.45         3.71 o                         
  -4   8  12        256.96        259.75         8.34 o                         
  -2   8  12         35.41         31.30         3.59 o                         
   0   8  12         32.30         42.40         4.25 o                         
   2   8  12         38.85         31.51         3.12 o                         
   4   8  12         16.33         15.30         2.99 o                         
   6   8  12         14.25          7.96         3.56 o                         
   8   8  12          0.33         -1.30         3.62 o                         
  10   8  12         26.59         22.76         4.24 o                         
 -11   9  12         39.07         38.33         5.04 o                         
  -9   9  12          0.35          1.17         4.51 o                         
  -7   9  12         43.50         44.23         4.88 o                         
  -5   9  12         32.75         31.26         4.30 o                         
  -3   9  12         14.76         15.10         4.07 o                         
  -1   9  12          0.14          4.50         4.00 o                         
   1   9  12         11.90          7.09         4.31 o                         
   3   9  12          6.92          6.60         4.16 o                         
   5   9  12         24.94         23.60         5.02 o                         
 -29   1  13          9.47          2.16         6.70 o                         
 -27   1  13         45.70         46.84         7.24 o                         
 -25   1  13         36.03         44.97         4.74 o                         
 -23   1  13         16.88         16.70         4.04 o                         
 -21   1  13         58.31         61.51         4.29 o                         
 -19   1  13          4.13         -1.22         3.03 o                         
 -17   1  13         16.05         17.08         2.75 o                         
 -15   1  13        104.09        128.82         3.68 o                         
 -13   1  13        148.65        149.76         3.93 o                         
 -11   1  13        330.05        292.00         5.77 o                         
  -9   1  13          7.55          4.99         1.45 o                         
  -7   1  13       1162.37       1256.39        19.52 o                         
  -5   1  13       2378.63       2309.04        37.11 o                         
  -3   1  13        127.83         85.96         2.45 o                         
  -1   1  13        582.55        518.11         8.88 o                         
   1   1  13        162.00        129.68         3.46 o                         
   3   1  13        534.33        525.78         9.47 o                         
   5   1  13         45.20         30.98         1.94 o                         
   7   1  13        719.04        592.43        11.33 o                         
   9   1  13         44.70         39.52         3.73 o                         
  11   1  13         79.40         69.52         3.75 o                         
  13   1  13         21.65         17.26         3.54 o                         
  15   1  13         97.39         98.26         8.12 o                         
  17   1  13          0.00          2.63         4.69 o                         
  19   1  13          5.48          7.85         5.88 o                         
  21   1  13         22.30         24.16         7.03 o                         
 -28   2  13          1.54         -0.12         5.50 o                         
 -26   2  13          0.01         -4.27         4.80 o                         
 -24   2  13         45.58         38.39         4.49 o                         
 -22   2  13         56.19         47.59         4.23 o                         
 -20   2  13          8.96          6.15         3.09 o                         
 -18   2  13        123.52        135.57         5.77 o                         
 -16   2  13        391.74        380.08         7.89 o                         
 -14   2  13          0.25         -1.88         1.88 o                         
 -12   2  13         35.05         34.30         2.06 o                         
 -10   2  13        188.29        173.14         3.82 o                         
  -8   2  13        379.51        284.97         5.43 o                         
  -6   2  13        360.53        389.50         7.20 o                         
  -4   2  13         52.11         46.00         2.62 o                         
  -2   2  13       1811.03       1846.58        33.04 o                         
   0   2  13         64.27         54.70         4.00 o                         
   2   2  13       2317.81       2418.59        40.81 o                         
   4   2  13        482.68        423.86        10.96 o                         
   6   2  13        433.44        394.37         8.76 o                         
   8   2  13        137.25         95.34         4.78 o                         
  10   2  13         92.58         88.64         5.07 o                         
  12   2  13         38.42         47.92         4.91 o                         
  14   2  13         12.33         12.07         3.64 o                         
  16   2  13        500.03        551.34        24.57 o                         
  18   2  13          3.49          2.95         4.52 o                         
  20   2  13          1.42          1.62         6.54 o                         
 -27   3  13         36.97         35.70         5.54 o                         
 -25   3  13          0.54          0.00         4.46 o                         
 -23   3  13          7.21          5.52         3.88 o                         
 -21   3  13          4.01          6.65         3.26 o                         
 -19   3  13        237.99        239.21         8.26 o                         
 -17   3  13          0.53         -0.88         2.26 o                         
 -15   3  13         43.64         36.33         3.66 o                         
 -13   3  13          4.39          3.99         2.17 o                         
 -11   3  13       1551.00       1540.78        27.76 o                         
  -9   3  13        269.60        214.89         5.76 o                         
  -7   3  13       1159.94       1206.22        23.16 o                         
  -5   3  13         28.35         28.55         1.90 o                         
  -3   3  13          2.88          2.06         1.67 o                         
  -1   3  13        445.72        421.33         8.76 o                         
   1   3  13        141.68        151.90         4.00 o                         
   3   3  13       3397.52       3393.63        63.88 o                         
   5   3  13        123.02        130.63         5.61 o                         
   7   3  13          7.47          9.28         2.35 o                         
   9   3  13          0.01         -1.93         2.26 o                         
  11   3  13         50.29         58.48         4.18 o                         
  13   3  13         34.25         29.33         3.80 o                         
  15   3  13        110.90        107.31         6.70 o                         
  17   3  13         59.54         56.66         5.24 o                         
  19   3  13          0.26         -4.45         5.45 o                         
 -26   4  13          8.04          0.31         5.24 o                         
 -24   4  13          1.50          2.60         4.50 o                         
 -22   4  13         43.50         39.35         3.83 o                         
 -20   4  13         40.73         31.29         3.16 o                         
 -18   4  13          2.78          0.48         2.58 o                         
 -16   4  13        160.61        142.78         5.82 o                         
 -14   4  13          8.19          9.47         2.76 o                         
 -12   4  13        102.13        111.72         3.94 o                         
 -10   4  13        158.38        118.05         4.35 o                         
  -8   4  13        585.48        609.47        12.26 o                         
  -6   4  13        988.78        845.79        16.53 o                         
  -4   4  13        317.90        305.01         6.74 o                         
  -2   4  13        774.25        776.98        14.30 o                         
   0   4  13          3.40          2.42         2.10 o                         
   2   4  13        172.03        144.84         4.53 o                         
   4   4  13        355.93        395.11         8.25 o                         
   6   4  13        665.93        692.66        14.05 o                         
   8   4  13        240.11        233.36         7.18 o                         
  10   4  13         35.84         33.49         4.45 o                         
  12   4  13         10.58         19.14         2.13 o                         
  14   4  13         70.14         80.56         4.38 o                         
  16   4  13          0.48         -3.05         3.05 o                         
  18   4  13          4.11         -1.65         6.49 o                         
 -25   5  13          4.23         -0.11         4.46 o                         
 -23   5  13         14.04          7.39         3.54 o                         
 -21   5  13          0.33          1.29         3.00 o                         
 -19   5  13          9.15          4.79         2.91 o                         
 -17   5  13          2.21          4.70         2.53 o                         
 -15   5  13         23.03         10.85         3.21 o                         
 -13   5  13        170.63        150.91         5.18 o                         
 -11   5  13        195.06        211.69         5.67 o                         
  -9   5  13          3.60         -0.32         2.33 o                         
  -7   5  13         88.15         80.61         3.44 o                         
  -5   5  13        158.94        124.43         4.31 o                         
  -3   5  13        230.64        206.67         5.75 o                         
  -1   5  13         28.20         29.31         2.70 o                         
   1   5  13        271.66        305.73         7.65 o                         
   3   5  13         35.40         42.90         4.39 o                         
   5   5  13        104.66        107.54         6.02 o                         
   7   5  13         91.65         97.67         5.18 o                         
   9   5  13          3.49         -1.18         3.42 o                         
  11   5  13         89.24         76.02         5.58 o                         
  13   5  13         68.73         62.76         5.86 o                         
  15   5  13         12.59         13.93         5.86 o                         
  17   5  13          0.39         -0.94         6.37 o                         
 -22   6  13          0.01          0.36         3.21 o                         
 -20   6  13          0.21          0.79         2.87 o                         
 -18   6  13         46.68         26.47         2.88 o                         
 -16   6  13         28.24         32.89         2.59 o                         
 -14   6  13         33.89         22.46         3.62 o                         
 -12   6  13          9.24          3.40         2.86 o                         
 -10   6  13        190.16        203.89         6.35 o                         
  -8   6  13        283.17        273.26         7.07 o                         
  -6   6  13          7.10         10.09         2.54 o                         
  -4   6  13         55.47         64.44         3.99 o                         
  -2   6  13         72.55         53.17         4.90 o                         
   0   6  13          0.22         -0.34         2.38 o                         
   2   6  13        113.43        104.86         4.73 o                         
   4   6  13          0.32          1.40         2.63 o                         
   6   6  13          3.32          3.24         2.94 o                         
   8   6  13         11.80         10.12         3.29 o                         
  10   6  13          0.78          1.45         3.80 o                         
  12   6  13         85.64         74.44         6.17 o                         
  14   6  13          7.01         -2.13         5.38 o                         
 -21   7  13         10.86         29.35         9.53 o                         
 -19   7  13          3.08          7.11         4.95 o                         
 -17   7  13          9.70          7.36         4.52 o                         
 -15   7  13         16.44         13.75         2.73 o                         
 -13   7  13         10.82         13.83         2.68 o                         
 -11   7  13          2.25          2.07         2.60 o                         
  -9   7  13         34.27         35.33         3.09 o                         
  -7   7  13          0.78          0.75         2.46 o                         
  -5   7  13          1.80         -0.51         2.33 o                         
  -3   7  13          7.16          7.49         2.65 o                         
  -1   7  13        191.40        203.48         6.56 o                         
   1   7  13        100.94         92.80         3.96 o                         
   3   7  13          0.14         -0.59         2.86 o                         
   5   7  13          0.06          0.31         3.09 o                         
   7   7  13          4.93          3.61         3.71 o                         
   9   7  13         10.03         17.67         3.86 o                         
  11   7  13         19.98         21.48         4.95 o                         
 -16   8  13          6.45          7.03         5.18 o                         
 -14   8  13          3.79          7.47         4.81 o                         
 -12   8  13          0.04         -1.83         4.19 o                         
 -10   8  13         29.23         38.10         4.60 o                         
  -8   8  13         19.35         16.50         4.13 o                         
  -6   8  13        128.23        136.10         9.59 o                         
  -4   8  13          1.47         -0.40         3.37 o                         
  -2   8  13         25.92         17.30         3.73 o                         
   0   8  13        127.54        143.73         5.30 o                         
   2   8  13         21.13         19.29         2.99 o                         
   4   8  13          0.01         -1.24         3.27 o                         
   6   8  13          5.32          4.45         3.69 o                         
   8   8  13          3.48          8.05         3.97 o                         
  -9   9  13          4.02          5.12         4.85 o                         
  -7   9  13         81.77         81.53         5.95 o                         
  -5   9  13          0.06          1.05         4.40 o                         
  -3   9  13          0.56         -1.54         4.73 o                         
  -1   9  13         33.84         43.88         4.77 o                         
   1   9  13          2.78          1.56         4.11 o                         
 -28   0  14          4.30         -9.88         9.88 o                         
 -26   0  14        110.27        111.09        17.06 o                         
 -24   0  14          1.15          1.83         7.76 o                         
 -22   0  14         35.17         34.02         7.29 o                         
 -20   0  14         23.33         26.91         5.54 o                         
 -18   0  14        202.39        222.18        10.07 o                         
 -16   0  14          1.26          1.22         3.02 o                         
 -14   0  14        356.65        347.16         9.91 o                         
 -12   0  14        668.93        554.94        13.01 o                         
 -10   0  14        610.68        678.36        16.90 o                         
  -8   0  14          0.79          0.86         2.20 o                         
  -6   0  14       4008.95       4319.51        93.54 o                         
  -4   0  14        331.78        314.87         8.97 o                         
  -2   0  14        161.20        163.94         7.57 o                         
   0   0  14        357.40        297.65         9.28 o                         
   2   0  14          3.70          0.07         2.85 o                         
   4   0  14        738.35        766.56        19.18 o                         
   6   0  14        207.14        211.50        11.45 o                         
   8   0  14        348.46        305.64        10.04 o                         
  10   0  14         34.83         32.43         4.96 o                         
  12   0  14        286.57        236.96        13.37 o                         
  14   0  14         17.10         13.58         5.32 o                         
  16   0  14          7.91         10.97         8.53 o                         
  18   0  14          0.98         -4.87         8.53 o                         
  20   0  14          0.87          6.09        10.97 o                         
 -29   1  14          6.56          4.12         6.88 o                         
 -27   1  14         64.39         69.18         6.98 o                         
 -25   1  14          4.27         -3.14         4.68 o                         
 -23   1  14        156.14        164.99         6.58 o                         
 -21   1  14          0.00         -2.96         3.76 o                         
 -19   1  14        122.71        131.45         5.38 o                         
 -17   1  14          0.00          0.89         2.78 o                         
 -15   1  14         32.84         28.22         2.49 o                         
 -13   1  14        160.38        134.98         3.90 o                         
 -11   1  14          6.82          7.57         1.91 o                         
  -9   1  14        141.44        115.83         3.26 o                         
  -7   1  14        439.80        408.04         7.67 o                         
  -5   1  14        315.78        301.49         6.22 o                         
  -3   1  14          0.08          1.61         1.65 o                         
  -1   1  14        896.07        869.10        15.93 o                         
   1   1  14        206.07        167.32         5.66 o                         
   3   1  14        151.62        148.11         3.80 o                         
   5   1  14        207.56        218.02         5.66 o                         
   7   1  14        357.24        315.85         8.37 o                         
   9   1  14         16.06         16.59         3.08 o                         
  11   1  14         32.77         27.46         4.18 o                         
  13   1  14         99.44         77.57         4.72 o                         
  15   1  14         13.32          5.01         4.38 o                         
  17   1  14         44.62         30.96         7.35 o                         
  19   1  14          1.16         -2.39         6.02 o                         
 -28   2  14          3.20          6.01         5.67 o                         
 -26   2  14          0.36         -2.31         4.97 o                         
 -24   2  14         39.81         38.48         4.62 o                         
 -22   2  14         10.39          5.81         3.79 o                         
 -20   2  14         91.69        106.51         4.86 o                         
 -18   2  14          1.49          0.20         2.72 o                         
 -16   2  14          5.52         10.23         2.69 o                         
 -14   2  14          3.34          2.87         2.11 o                         
 -12   2  14        297.95        331.09         7.47 o                         
 -10   2  14       1278.32       1199.98        21.75 o                         
  -8   2  14       1341.61       1285.21        23.29 o                         
  -6   2  14        578.85        558.24        10.69 o                         
  -4   2  14        125.59        109.26         3.52 o                         
  -2   2  14         19.66         26.36         2.18 o                         
   0   2  14       2750.04       2625.32        52.91 o                         
   2   2  14         67.81         71.34         3.25 o                         
   4   2  14         40.99         24.74         3.37 o                         
   6   2  14        599.21        573.63        11.84 o                         
   8   2  14          7.96         12.89         2.49 o                         
  10   2  14         14.75          9.96         3.00 o                         
  12   2  14         93.85        107.83         4.97 o                         
  14   2  14         38.03         30.03         3.93 o                         
  16   2  14          0.96         -2.05         4.02 o                         
  18   2  14         34.94         49.58         5.51 o                         
 -27   3  14          3.18          3.23         5.42 o                         
 -25   3  14         10.81          7.20         4.81 o                         
 -23   3  14          8.28          6.40         4.09 o                         
 -21   3  14        195.17        202.08         8.99 o                         
 -19   3  14         85.55        107.32         5.41 o                         
 -17   3  14          0.70          2.83         2.98 o                         
 -15   3  14         61.66         49.81         2.83 o                         
 -13   3  14        393.73        372.22         8.32 o                         
 -11   3  14          1.74          4.73         2.06 o                         
  -9   3  14        357.81        374.61         7.90 o                         
  -7   3  14        513.21        550.50        11.19 o                         
  -5   3  14         44.44         37.43         2.34 o                         
  -3   3  14        166.11        142.61         4.19 o                         
  -1   3  14        118.50        127.75         3.84 o                         
   1   3  14       1532.43       1607.78        28.93 o                         
   3   3  14         62.44         41.97         3.27 o                         
   5   3  14         99.19         85.71         4.12 o                         
   7   3  14        708.18        689.53        14.93 o                         
   9   3  14        103.98         92.51         7.43 o                         
  11   3  14          7.22          8.56         3.07 o                         
  13   3  14         19.19         22.45         3.43 o                         
  15   3  14         12.36         18.63         4.43 o                         
  17   3  14         97.41        118.46         8.27 o                         
  19   3  14          8.24         10.97         7.04 o                         
 -26   4  14         29.44         22.81         6.57 o                         
 -24   4  14          0.00         -5.18         5.73 o                         
 -22   4  14         51.64         30.59         3.80 o                         
 -20   4  14          0.37          0.65         2.93 o                         
 -18   4  14          7.09         -0.29         2.66 o                         
 -16   4  14         14.63         14.87         2.57 o                         
 -14   4  14         36.37         38.56         3.05 o                         
 -12   4  14        527.50        485.03        13.36 o                         
 -10   4  14          9.34         12.33         2.65 o                         
  -8   4  14         26.63         18.28         2.82 o                         
  -6   4  14        797.60        775.44        15.23 o                         
  -4   4  14         86.15         74.40         2.95 o                         
  -2   4  14        144.98        148.03         4.60 o                         
   0   4  14        300.60        298.09         7.65 o                         
   2   4  14         11.31          5.26         2.38 o                         
   4   4  14        728.18        738.03        14.08 o                         
   6   4  14        314.32        311.50        10.54 o                         
   8   4  14          0.03          5.36         3.46 o                         
  10   4  14         44.56         52.46         2.84 o                         
  12   4  14        106.83        122.41         5.17 o                         
  14   4  14         30.42         35.42         3.09 o                         
  16   4  14         10.05         10.52         6.40 o                         
 -25   5  14          1.15          1.80         5.69 o                         
 -23   5  14         12.77         19.30         3.98 o                         
 -21   5  14         20.31         18.50         3.49 o                         
 -19   5  14          1.52         -1.87         2.82 o                         
 -17   5  14          0.61          0.03         2.81 o                         
 -15   5  14          1.27          5.10         2.57 o                         
 -13   5  14        367.94        394.14        11.03 o                         
 -11   5  14         29.59         30.88         2.68 o                         
  -9   5  14        237.06        222.93         6.18 o                         
  -7   5  14        174.31        151.97         5.17 o                         
  -5   5  14          1.13          2.54         2.42 o                         
  -3   5  14         67.34         68.75         4.01 o                         
  -1   5  14          4.75          7.69         2.63 o                         
   1   5  14        400.57        409.66         9.16 o                         
   3   5  14        235.40        213.63         6.11 o                         
   5   5  14         33.93         32.17         3.03 o                         
   7   5  14         90.86         78.80         4.41 o                         
   9   5  14         87.43         90.22         6.58 o                         
  11   5  14         83.23         99.15         6.59 o                         
  13   5  14          0.01         -5.23         5.23 o                         
  15   5  14          0.40          2.96         6.03 o                         
 -22   6  14         14.68         22.22         3.99 o                         
 -20   6  14         39.41         44.14         3.71 o                         
 -18   6  14         12.90          5.96         2.63 o                         
 -16   6  14          3.38          4.45         3.38 o                         
 -14   6  14          6.84          3.76         3.03 o                         
 -12   6  14        106.32         87.25         4.31 o                         
 -10   6  14         18.46         21.64         3.13 o                         
  -8   6  14          5.47          2.75         2.55 o                         
  -6   6  14          3.31          2.04         2.53 o                         
  -4   6  14         20.53         13.92         2.80 o                         
  -2   6  14         45.46         46.98         3.25 o                         
   0   6  14        184.69        181.10         5.41 o                         
   2   6  14          0.63         -0.61         2.71 o                         
   4   6  14          0.06         -2.28         2.86 o                         
   6   6  14          1.53         -0.13         3.02 o                         
   8   6  14         33.26         29.69         4.14 o                         
  10   6  14         51.80         39.62         5.05 o                         
  12   6  14          4.05          3.52         5.32 o                         
  14   6  14          1.33          0.49         6.14 o                         
 -19   7  14         21.77         26.70         3.73 o                         
 -17   7  14         93.00        107.90         5.46 o                         
 -15   7  14          8.27          4.99         3.36 o                         
 -13   7  14          6.74          2.95         3.16 o                         
 -11   7  14          0.89         -1.49         3.12 o                         
  -9   7  14         24.00         24.07         3.00 o                         
  -7   7  14          5.38          2.35         2.98 o                         
  -5   7  14        183.51        210.57         6.48 o                         
  -3   7  14         10.42         17.92         2.88 o                         
  -1   7  14         42.25         48.00         3.31 o                         
   1   7  14         36.28         32.67         3.23 o                         
   3   7  14          3.10          2.31         2.94 o                         
   5   7  14          5.54          5.47         3.57 o                         
   7   7  14          0.03          1.51         3.80 o                         
   9   7  14          4.14          7.08         4.47 o                         
  11   7  14          3.97         -1.02         5.97 o                         
 -14   8  14          2.89          9.02         5.16 o                         
 -12   8  14          5.99         11.48         5.18 o                         
 -10   8  14          0.86         -1.12         4.46 o                         
  -8   8  14         12.46          5.52         5.91 o                         
  -6   8  14         57.77         58.35         4.83 o                         
  -4   8  14         22.33         17.44         3.91 o                         
  -2   8  14         27.56         30.23         3.21 o                         
   0   8  14         12.29          7.13         3.04 o                         
   2   8  14          1.08         -0.06         3.41 o                         
   4   8  14         26.39         28.84         3.71 o                         
   6   8  14         14.71         18.57         4.24 o                         
  -5   9  14          5.13          5.29         4.85 o                         
  -3   9  14         27.85         29.29         5.17 o                         
 -27   1  15          0.53         -4.22         5.60 o                         
 -25   1  15          1.03          3.08         4.74 o                         
 -23   1  15          0.08          5.51         4.23 o                         
 -21   1  15        145.55        154.07         6.31 o                         
 -19   1  15         82.25         97.50         6.54 o                         
 -17   1  15         11.66          4.24         3.12 o                         
 -15   1  15         50.63         53.31         3.63 o                         
 -13   1  15         11.23          6.07         2.25 o                         
 -11   1  15         56.99         43.01         2.41 o                         
  -9   1  15        842.14        837.85        15.52 o                         
  -7   1  15       1464.50       1442.11        26.04 o                         
  -5   1  15        147.15        116.12         3.97 o                         
  -3   1  15       2699.27       2787.58        49.60 o                         
  -1   1  15        449.42        461.88         9.11 o                         
   1   1  15          1.30         -0.76         2.35 o                         
   3   1  15         79.17         61.45         3.87 o                         
   5   1  15        495.26        406.94         9.39 o                         
   7   1  15         84.34         79.69         3.83 o                         
   9   1  15         56.61         44.89         3.64 o                         
  11   1  15         15.92         11.08         3.40 o                         
  13   1  15         20.28         12.53         3.93 o                         
  15   1  15          0.10         -4.65         4.65 o                         
  17   1  15         33.05         26.23         6.20 o                         
  19   1  15         11.15          8.65         6.86 o                         
 -28   2  15          0.64          0.59         6.29 o                         
 -26   2  15         11.91          8.89         5.20 o                         
 -24   2  15          6.02          7.49         4.59 o                         
 -22   2  15         44.02         42.00         6.45 o                         
 -20   2  15         30.64         33.17         3.95 o                         
 -18   2  15          0.06          0.79         2.95 o                         
 -16   2  15        305.59        333.42         7.95 o                         
 -14   2  15         31.14         37.55         2.83 o                         
 -12   2  15        541.40        578.41        12.63 o                         
 -10   2  15        141.43        144.57         5.23 o                         
  -8   2  15         19.59         21.52         3.18 o                         
  -6   2  15        387.70        376.80         9.52 o                         
  -4   2  15         10.72          8.20         2.13 o                         
  -2   2  15        813.14        753.44        15.92 o                         
   0   2  15         58.50         66.82         3.83 o                         
   2   2  15          7.79          7.95         2.46 o                         
   4   2  15        103.48        123.50         5.34 o                         
   6   2  15         24.62         20.04         2.67 o                         
   8   2  15         11.14          7.25         2.81 o                         
  10   2  15         12.91         14.57         3.41 o                         
  12   2  15          5.19          6.88         3.59 o                         
  14   2  15         15.43         16.84         4.36 o                         
  16   2  15          2.08          1.66         4.63 o                         
  18   2  15         49.26         50.11        17.84 o                         
 -27   3  15          0.15         -6.06         6.06 o                         
 -25   3  15          0.30          5.19         5.21 o                         
 -23   3  15          0.19         -3.53         4.64 o                         
 -21   3  15         37.76         30.93         5.25 o                         
 -19   3  15          0.24         -3.48         3.57 o                         
 -17   3  15         15.43         15.56         3.05 o                         
 -15   3  15        289.58        283.69         7.38 o                         
 -13   3  15        754.36        699.96        14.99 o                         
 -11   3  15        194.67        166.44         5.18 o                         
  -9   3  15          6.00          3.46         2.04 o                         
  -7   3  15        234.35        274.50         6.65 o                         
  -5   3  15         16.49         13.51         2.02 o                         
  -3   3  15          0.53          0.76         2.30 o                         
  -1   3  15         29.92         51.81         2.64 o                         
   1   3  15       1092.58       1043.72        23.45 o                         
   3   3  15        218.79        192.13         5.88 o                         
   5   3  15         21.46         25.42         3.76 o                         
   7   3  15         28.34         24.45         2.96 o                         
   9   3  15        105.24        112.11         4.47 o                         
  11   3  15        113.80        121.63         5.58 o                         
  13   3  15         10.31         11.17         3.76 o                         
  15   3  15         10.41          9.72         4.64 o                         
  17   3  15         36.72         39.44         5.62 o                         
 -24   4  15          6.55         15.27         4.99 o                         
 -22   4  15          9.71          4.52         3.98 o                         
 -20   4  15         48.88         33.99         3.74 o                         
 -18   4  15          6.07          8.65         3.24 o                         
 -16   4  15         28.92         27.29         3.15 o                         
 -14   4  15         40.22         34.03         2.82 o                         
 -12   4  15        268.16        259.02         6.78 o                         
 -10   4  15         66.78         55.84         2.94 o                         
  -8   4  15          3.37         -2.04         2.04 o                         
  -6   4  15          1.20          0.64         2.06 o                         
  -4   4  15         22.50         20.60         2.65 o                         
  -2   4  15       1119.66       1196.91        22.99 o                         
   0   4  15         35.34         37.18         3.09 o                         
   2   4  15        601.67        608.65        14.39 o                         
   4   4  15         69.55         78.17         3.35 o                         
   6   4  15         96.87         92.93         4.50 o                         
   8   4  15          7.70          6.33         2.01 o                         
  10   4  15         12.59         20.34         2.84 o                         
  12   4  15         34.92         33.94         3.67 o                         
  14   4  15         24.37         26.62         6.29 o                         
  16   4  15          0.06         -2.18         6.74 o                         
 -23   5  15          6.75         17.87         4.62 o                         
 -21   5  15          2.87          4.19         3.73 o                         
 -19   5  15          0.00         -0.63         3.34 o                         
 -17   5  15         29.36         29.36         3.32 o                         
 -15   5  15         57.51         61.51         3.43 o                         
 -13   5  15        107.08        105.66         4.12 o                         
 -11   5  15         40.79         38.63         2.82 o                         
  -9   5  15         29.97         35.73         4.26 o                         
  -7   5  15        147.39        112.73         4.29 o                         
  -5   5  15         31.79         31.98         2.98 o                         
  -3   5  15          0.24          0.91         2.71 o                         
  -1   5  15         33.88         28.44         3.72 o                         
   1   5  15          5.19          9.78         2.79 o                         
   3   5  15         14.69         12.30         3.63 o                         
   5   5  15         20.49         19.65         3.79 o                         
   7   5  15         87.46         97.90         5.36 o                         
   9   5  15         33.94         35.43         4.74 o                         
  11   5  15          0.03         -2.77         5.29 o                         
  13   5  15        130.23        146.00         8.53 o                         
 -22   6  15          5.73          4.86         3.78 o                         
 -20   6  15         38.76         51.70         4.65 o                         
 -18   6  15         33.02         30.78         4.60 o                         
 -16   6  15         33.65         34.10         4.08 o                         
 -14   6  15          1.19          1.74         3.44 o                         
 -12   6  15         25.90         27.55         3.66 o                         
 -10   6  15         19.62         24.14         3.30 o                         
  -8   6  15          0.07         -1.56         2.78 o                         
  -6   6  15         10.04          7.23         2.80 o                         
  -4   6  15         18.21         18.01         3.01 o                         
  -2   6  15         84.89        102.85         4.40 o                         
   0   6  15        210.42        202.08         6.04 o                         
   2   6  15         87.69         89.66         4.46 o                         
   4   6  15         12.03          8.54         3.06 o                         
   6   6  15          1.71          4.64         3.93 o                         
   8   6  15        127.11        138.93         9.99 o                         
  10   6  15          2.96          1.24         4.94 o                         
  12   6  15          0.20         -1.97         5.80 o                         
 -19   7  15          0.83         -8.53        10.97 o                         
 -17   7  15          0.31         -2.16         3.98 o                         
 -15   7  15          3.81          8.39         3.47 o                         
 -13   7  15         33.19         33.97         3.86 o                         
 -11   7  15         28.39         32.20         3.68 o                         
  -9   7  15         57.16         52.35         3.86 o                         
  -7   7  15          3.04          0.22         3.34 o                         
  -5   7  15         22.87         26.65         3.40 o                         
  -3   7  15        118.37        119.68         4.75 o                         
  -1   7  15          2.32         -0.92         3.09 o                         
   1   7  15         39.22         40.79         3.62 o                         
   3   7  15         31.33         24.33         3.48 o                         
   5   7  15          5.80          7.18         3.83 o                         
   7   7  15          0.00         -0.68         4.57 o                         
   9   7  15          7.25          2.44         5.11 o                         
 -14   8  15          0.01         -1.72         5.79 o                         
 -12   8  15         36.15         36.61         5.64 o                         
 -10   8  15         15.20          9.85         4.80 o                         
  -8   8  15         91.94         95.35         6.07 o                         
  -6   8  15         26.93         20.02         3.43 o                         
  -4   8  15          3.16          6.79         3.31 o                         
  -2   8  15         10.25          9.88         3.27 o                         
   0   8  15          2.91         -0.62         3.52 o                         
   2   8  15          0.67         -1.20         3.54 o                         
   4   8  15          5.14          6.42         4.19 o                         
 -26   0  16         74.72         71.59        11.61 o                         
 -24   0  16        117.63        131.62        12.06 o                         
 -22   0  16          0.00         -1.35         8.15 o                         
 -20   0  16        248.67        285.33        15.55 o                         
 -18   0  16        146.62        132.12        10.22 o                         
 -16   0  16        211.75        219.42         9.85 o                         
 -14   0  16        160.19        155.94         6.99 o                         
 -12   0  16        396.61        419.47        12.94 o                         
 -10   0  16       2152.83       2226.82        68.95 o                         
  -8   0  16        379.00        308.56        10.04 o                         
  -6   0  16       3056.93       3173.87        97.80 o                         
  -4   0  16       2942.37       3088.17        82.41 o                         
  -2   0  16        150.44        137.29         5.92 o                         
   0   0  16        352.28        351.46        12.49 o                         
   2   0  16         93.53         72.94         4.37 o                         
   4   0  16        137.26        157.77         6.20 o                         
   6   0  16         20.95         13.04         3.49 o                         
   8   0  16        124.73        106.19         7.34 o                         
  10   0  16        598.36        589.69        24.95 o                         
  12   0  16          9.33         18.28         6.27 o                         
  14   0  16         60.07         44.03        10.97 o                         
  16   0  16          1.36         -1.22         9.75 o                         
 -27   1  16          3.68          3.68         5.87 o                         
 -25   1  16         29.24         42.43         5.69 o                         
 -23   1  16          0.69          3.21         4.74 o                         
 -21   1  16         57.33         63.43         4.68 o                         
 -19   1  16          3.61          0.06         3.74 o                         
 -17   1  16        382.34        382.05        11.48 o                         
 -15   1  16        412.72        451.77         9.34 o                         
 -13   1  16        645.99        633.14        12.23 o                         
 -11   1  16       3224.39       3606.62        63.96 o                         
  -9   1  16          4.64          0.22         2.13 o                         
  -7   1  16          2.69          3.39         2.20 o                         
  -5   1  16        417.14        410.27         8.83 o                         
  -3   1  16       1042.83       1017.08        21.25 o                         
  -1   1  16        315.65        265.62         7.36 o                         
   1   1  16          0.84          7.01         2.65 o                         
   3   1  16        839.15        761.08        16.31 o                         
   5   1  16         34.26         31.82         3.85 o                         
   7   1  16         22.08          5.92         2.93 o                         
   9   1  16        247.64        221.56         8.36 o                         
  11   1  16         26.06         19.64         3.88 o                         
  13   1  16          3.38          5.51         4.23 o                         
  15   1  16          5.06          7.49         5.23 o                         
  17   1  16          3.07          2.67         6.73 o                         
 -26   2  16          1.05          3.90         5.56 o                         
 -24   2  16         19.46         13.92         5.04 o                         
 -22   2  16          1.46          0.16         4.34 o                         
 -20   2  16          0.98         -1.55         3.56 o                         
 -18   2  16         16.27         14.19         3.57 o                         
 -16   2  16        922.24        989.90        22.63 o                         
 -14   2  16        152.36        150.87         5.22 o                         
 -12   2  16        215.51        177.35         5.48 o                         
 -10   2  16          2.01          4.27         2.46 o                         
  -8   2  16         59.26         51.84         3.09 o                         
  -6   2  16          1.30          2.70         2.42 o                         
  -4   2  16        208.14        198.33         5.55 o                         
  -2   2  16        182.26        199.88         7.18 o                         
   0   2  16         54.28         48.87         3.63 o                         
   2   2  16       2158.58       2054.11        41.85 o                         
   4   2  16          1.38          3.03         2.56 o                         
   6   2  16         34.65         33.75         3.30 o                         
   8   2  16         21.20         12.60         3.26 o                         
  10   2  16         17.20         22.69         3.70 o                         
  12   2  16         22.28         25.48         3.85 o                         
  14   2  16          3.88          0.30         4.63 o                         
  16   2  16         83.57         97.49         7.04 o                         
 -25   3  16          5.15          5.59         5.34 o                         
 -23   3  16          4.10          0.54         4.74 o                         
 -21   3  16          2.45         -3.20         4.04 o                         
 -19   3  16          9.45         10.50         3.69 o                         
 -17   3  16         18.41         13.95         3.34 o                         
 -15   3  16         38.41         49.74         3.72 o                         
 -13   3  16          0.07          1.78         3.00 o                         
 -11   3  16        174.81        136.48         5.12 o                         
  -9   3  16         46.79         43.30         3.66 o                         
  -7   3  16         43.11         49.75         3.07 o                         
  -5   3  16        202.32        197.26         5.59 o                         
  -3   3  16         40.34         29.83         2.82 o                         
  -1   3  16        130.62        143.68         5.09 o                         
   1   3  16        129.79        124.74         4.71 o                         
   3   3  16         23.36         20.37         2.86 o                         
   5   3  16         52.12         51.59         3.58 o                         
   7   3  16         22.27         30.86         3.10 o                         
   9   3  16          2.20         -1.34         3.03 o                         
  11   3  16          2.33          5.45         3.80 o                         
  13   3  16         24.77         26.93         4.62 o                         
  15   3  16          1.19         -2.56         4.74 o                         
 -24   4  16         27.54         45.43         5.83 o                         
 -22   4  16          4.65          9.07         4.54 o                         
 -20   4  16          0.90         -0.39         3.74 o                         
 -18   4  16          3.11          7.28         3.48 o                         
 -16   4  16         48.43         53.29         3.53 o                         
 -14   4  16          0.01          1.36         2.66 o                         
 -12   4  16         80.36         76.50         4.71 o                         
 -10   4  16        157.73        156.79         5.53 o                         
  -8   4  16         10.52          8.07         2.24 o                         
  -6   4  16          2.05         -1.12         2.24 o                         
  -4   4  16         59.38         67.42         3.16 o                         
  -2   4  16        359.49        329.64         7.53 o                         
   0   4  16         39.35         33.27         2.64 o                         
   2   4  16        105.52         97.12         7.90 o                         
   4   4  16          3.64          1.00         1.96 o                         
   6   4  16          4.53          2.92         2.04 o                         
   8   4  16         20.28         30.63         2.80 o                         
  10   4  16        116.15        125.83         5.24 o                         
  12   4  16         15.43         14.33         7.82 o                         
  14   4  16          6.80         10.23         6.56 o                         
 -23   5  16          0.01         -0.17         4.82 o                         
 -21   5  16         42.05         38.84         4.82 o                         
 -19   5  16         18.92         24.49         3.72 o                         
 -17   5  16         10.54          4.56         3.01 o                         
 -15   5  16         65.97         70.94         3.89 o                         
 -13   5  16          7.10          8.35         3.40 o                         
 -11   5  16          0.62         -0.10         2.36 o                         
  -9   5  16          6.12          5.73         2.91 o                         
  -7   5  16         36.13         39.12         3.77 o                         
  -5   5  16         70.97         66.64         3.87 o                         
  -3   5  16        166.03        169.38         5.69 o                         
  -1   5  16          0.58          4.27         2.88 o                         
   1   5  16         79.43         65.35         4.66 o                         
   3   5  16          0.15         -3.42         3.42 o                         
   5   5  16          0.01          2.65         3.95 o                         
   7   5  16         77.85        102.04         5.56 o                         
   9   5  16          6.19         10.77         4.87 o                         
  11   5  16         13.76         16.26         5.96 o                         
  13   5  16         29.16         30.00         6.67 o                         
 -20   6  16          0.93         -0.42         3.35 o                         
 -18   6  16          7.26          8.08         3.25 o                         
 -16   6  16         11.20         14.62         4.08 o                         
 -14   6  16          0.42         -2.70         3.51 o                         
 -12   6  16          2.43          3.63         3.50 o                         
 -10   6  16         20.64         24.10         3.74 o                         
  -8   6  16         95.60         99.64         4.85 o                         
  -6   6  16        152.77        164.47         5.76 o                         
  -4   6  16        205.58        215.40         6.64 o                         
  -2   6  16        247.99        263.43         7.58 o                         
   0   6  16          0.56          0.09         3.16 o                         
   2   6  16         16.73         15.02         3.46 o                         
   4   6  16          1.15          2.03         3.85 o                         
   6   6  16         52.31         63.76         5.77 o                         
   8   6  16         42.94         48.91         5.52 o                         
  10   6  16          4.19          3.02         5.39 o                         
 -17   7  16          6.65          5.74         4.28 o                         
 -15   7  16         62.36         62.75         4.73 o                         
 -13   7  16         23.30         29.49         4.42 o                         
 -11   7  16          1.35         -0.72         3.65 o                         
  -9   7  16          6.48         10.67         3.70 o                         
  -7   7  16          0.00         -1.68         3.56 o                         
  -5   7  16          0.64          3.91         3.45 o                         
  -3   7  16          2.14          4.97         3.54 o                         
  -1   7  16          4.73          1.74         3.37 o                         
   1   7  16          0.56          2.56         3.63 o                         
   3   7  16          0.18         -3.54         3.54 o                         
   5   7  16         21.84         22.24         6.25 o                         
   7   7  16          6.44          9.99         4.95 o                         
 -10   8  16         19.40         18.37         5.36 o                         
  -8   8  16         19.19         15.37         3.62 o                         
  -6   8  16          0.60         -1.04         3.55 o                         
  -4   8  16         68.91         73.67         4.72 o                         
  -2   8  16         14.48          8.10         3.65 o                         
   0   8  16         35.68         31.86         4.46 o                         
 -27   1  17          2.71          6.63         7.23 o                         
 -25   1  17          1.48          0.29         5.89 o                         
 -23   1  17         66.53         76.65         6.43 o                         
 -21   1  17         18.54         20.78         4.50 o                         
 -19   1  17        162.09        168.96         9.02 o                         
 -17   1  17         37.14         44.93         5.72 o                         
 -15   1  17         10.24          6.80         3.13 o                         
 -13   1  17        113.75        123.10         4.59 o                         
 -11   1  17        117.55        137.05         6.33 o                         
  -9   1  17        279.41        287.69         7.42 o                         
  -7   1  17        107.30        121.87         4.76 o                         
  -5   1  17        714.71        708.81        19.90 o                         
  -3   1  17         18.91         17.12         3.01 o                         
  -1   1  17        195.00        191.91         6.10 o                         
   1   1  17         93.84         87.56         4.09 o                         
   3   1  17          0.66          1.53         2.98 o                         
   5   1  17         45.37         25.99         3.20 o                         
   7   1  17        106.61         73.06         3.99 o                         
   9   1  17         14.24         14.88         3.88 o                         
  11   1  17          0.34          0.88         4.29 o                         
  13   1  17          1.86          6.49         5.45 o                         
  15   1  17         27.14         26.25         6.62 o                         
 -26   2  17          0.17          1.44         6.42 o                         
 -24   2  17          0.38         -4.22         5.31 o                         
 -22   2  17         33.04         40.13         5.28 o                         
 -20   2  17          9.41         12.30         4.56 o                         
 -18   2  17        114.34         99.93         5.97 o                         
 -16   2  17          7.39         11.35         4.02 o                         
 -14   2  17        269.41        292.90         7.72 o                         
 -12   2  17          0.38         -0.58         2.78 o                         
 -10   2  17         32.53         34.12         3.04 o                         
  -8   2  17          8.47          2.07         2.73 o                         
  -6   2  17        152.56        181.86         6.00 o                         
  -4   2  17         34.84         34.38         3.47 o                         
  -2   2  17          5.50         -0.20         2.56 o                         
   0   2  17          0.20          3.86         2.65 o                         
   2   2  17         30.22         26.66         3.14 o                         
   4   2  17          0.92          3.50         2.93 o                         
   6   2  17        140.79        141.99         8.00 o                         
   8   2  17          3.41         -0.76         3.26 o                         
  10   2  17          5.67          1.90         3.74 o                         
  12   2  17         35.21         32.84         4.45 o                         
  14   2  17          0.31         -3.44         4.81 o                         
 -25   3  17          3.69          3.58         5.85 o                         
 -23   3  17          1.17          4.87         6.46 o                         
 -21   3  17          0.14          3.44         4.81 o                         
 -19   3  17         21.55         31.52         4.29 o                         
 -17   3  17          4.47         -0.35         3.43 o                         
 -15   3  17        152.56        159.45         5.94 o                         
 -13   3  17        156.96        140.71         5.28 o                         
 -11   3  17        185.98        180.86         5.64 o                         
  -9   3  17          1.33         -1.80         2.63 o                         
  -7   3  17         11.33          7.15         2.88 o                         
  -5   3  17        110.75        100.78         4.40 o                         
  -3   3  17          3.81          2.68         2.82 o                         
  -1   3  17          6.99          2.98         2.88 o                         
   1   3  17          0.55         -1.67         2.85 o                         
   3   3  17         21.70         18.70         4.13 o                         
   5   3  17          5.37          2.05         2.97 o                         
   7   3  17         17.92         15.35         3.17 o                         
   9   3  17          0.07         -0.64         3.38 o                         
  11   3  17         27.00         40.65         4.64 o                         
  13   3  17        108.48        113.64         9.15 o                         
 -24   4  17          2.52          1.01         5.97 o                         
 -22   4  17          5.60          4.47         5.05 o                         
 -20   4  17          7.02          7.31         4.08 o                         
 -18   4  17         49.73         39.64         4.17 o                         
 -16   4  17        111.94        107.34         5.01 o                         
 -14   4  17         61.40         64.28         3.98 o                         
 -12   4  17          0.35          2.59         2.92 o                         
 -10   4  17          9.67         13.51         2.80 o                         
  -8   4  17         35.65         31.43         4.18 o                         
  -6   4  17          1.27          2.27         2.43 o                         
  -4   4  17          1.20          4.12         2.51 o                         
  -2   4  17        115.04         91.18         4.08 o                         
   0   4  17         12.69         12.73         2.63 o                         
   2   4  17         84.39         91.57         7.72 o                         
   4   4  17          0.64          3.46         2.64 o                         
   6   4  17          0.00          0.38         2.77 o                         
   8   4  17         60.63         63.03         4.53 o                         
  10   4  17          4.56          4.57         3.01 o                         
  12   4  17         18.07         24.82         6.49 o                         
 -21   5  17          0.43          5.99         4.33 o                         
 -19   5  17          8.57          8.07         3.86 o                         
 -17   5  17          0.66          3.22         3.24 o                         
 -15   5  17          3.87          1.21         3.02 o                         
 -13   5  17         35.48         31.04         3.03 o                         
 -11   5  17          0.33         -1.21         2.50 o                         
  -9   5  17          0.06          0.69         3.14 o                         
  -7   5  17        158.40        191.38         6.47 o                         
  -5   5  17         62.53         63.76         5.50 o                         
  -3   5  17        147.26        143.54         5.36 o                         
  -1   5  17         97.48         90.10         5.15 o                         
   1   5  17         10.29          8.83         4.17 o                         
   3   5  17          0.34          2.91         3.95 o                         
   5   5  17         12.69          7.81         4.21 o                         
   7   5  17         26.25         22.17         4.68 o                         
   9   5  17         91.26         86.61         6.43 o                         
  11   5  17         12.37          8.69         6.49 o                         
 -18   6  17         85.82         89.06         5.74 o                         
 -16   6  17          1.43          2.78         4.18 o                         
 -14   6  17         50.10         50.62         4.55 o                         
 -12   6  17          1.10          2.42         3.84 o                         
 -10   6  17         42.90         49.48         4.32 o                         
  -8   6  17         29.03         30.31         3.74 o                         
  -6   6  17         44.59         43.94         3.94 o                         
  -4   6  17         32.16         31.65         3.68 o                         
  -2   6  17          1.21         -1.90         3.36 o                         
   0   6  17          3.11         -0.97         4.06 o                         
   2   6  17          0.01         -4.30         5.18 o                         
   4   6  17         64.77         75.88         5.35 o                         
   6   6  17         46.88         55.52         5.64 o                         
   8   6  17         25.78         31.73         5.69 o                         
 -15   7  17          0.84         -1.19         4.49 o                         
 -13   7  17          2.85          9.56         4.35 o                         
 -11   7  17         30.18         28.20         4.39 o                         
  -9   7  17          5.34          4.98         3.81 o                         
  -7   7  17          1.28          1.86         4.09 o                         
  -5   7  17         39.01         54.59         4.40 o                         
  -3   7  17         70.51         74.78         4.58 o                         
  -1   7  17          4.24         -2.18         3.79 o                         
   1   7  17         25.57         34.25         4.40 o                         
   3   7  17         83.72         88.92         5.91 o                         
   5   7  17          1.56         -6.52         7.85 o                         
 -26   0  18         59.15         60.11        12.93 o                         
 -24   0  18          6.10         22.67        10.75 o                         
 -22   0  18        125.10        143.46        12.80 o                         
 -20   0  18         59.72         60.81         7.48 o                         
 -18   0  18         38.52         20.72         9.75 o                         
 -16   0  18        576.94        704.47        23.68 o                         
 -14   0  18        296.90        304.70        12.63 o                         
 -12   0  18        403.09        413.72        15.23 o                         
 -10   0  18        196.83        251.12        10.72 o                         
  -8   0  18       2281.02       2363.82        73.64 o                         
  -6   0  18          2.06          0.43         4.29 o                         
  -4   0  18          7.78          4.01         4.29 o                         
  -2   0  18        745.73        716.96        29.26 o                         
   0   0  18        284.50        212.43        11.97 o                         
   2   0  18         15.81         14.01         4.96 o                         
   4   0  18        172.94        198.31        11.97 o                         
   6   0  18         18.65          6.96         5.85 o                         
   8   0  18         20.54          8.04         6.08 o                         
  10   0  18          0.51         -0.93         6.42 o                         
  12   0  18          6.06         21.62         9.75 o                         
  14   0  18        100.35         92.62        10.14 o                         
 -25   1  18          2.48          3.15         6.81 o                         
 -23   1  18         10.02         13.30         5.87 o                         
 -21   1  18        245.80        272.68        12.05 o                         
 -19   1  18         58.00         50.66         5.91 o                         
 -17   1  18        117.87        128.66         6.27 o                         
 -15   1  18        274.44        295.69        10.44 o                         
 -13   1  18         39.69         22.76         3.86 o                         
 -11   1  18        125.56        134.15         6.92 o                         
  -9   1  18        585.53        606.42        14.58 o                         
  -7   1  18        205.15        192.54         6.45 o                         
  -5   1  18          9.72         10.74         3.05 o                         
  -3   1  18        524.34        511.74        12.51 o                         
  -1   1  18          0.13          0.14         3.13 o                         
   1   1  18          6.37          6.22         3.20 o                         
   3   1  18         10.66          9.66         3.14 o                         
   5   1  18        201.99        219.17         6.74 o                         
   7   1  18          7.60          8.72         3.41 o                         
   9   1  18         73.01         76.81         7.80 o                         
  11   1  18         24.13         37.28         5.98 o                         
  13   1  18         89.59         93.20         7.02 o                         
 -24   2  18         23.16         28.44         6.59 o                         
 -22   2  18          2.61          0.56         5.55 o                         
 -20   2  18         51.67         56.77         5.28 o                         
 -18   2  18        126.68        125.17         7.74 o                         
 -16   2  18        390.81        403.71        11.82 o                         
 -14   2  18         23.89         18.54         3.41 o                         
 -12   2  18         45.61         50.08         5.19 o                         
 -10   2  18        334.90        339.54        13.85 o                         
  -8   2  18         34.79         28.32         3.35 o                         
  -6   2  18        165.39        151.34         7.36 o                         
  -4   2  18         51.98         41.76         3.54 o                         
  -2   2  18        517.73        514.08        11.76 o                         
   0   2  18         25.97         23.13         3.32 o                         
   2   2  18          1.21          2.06         3.01 o                         
   4   2  18         41.13         30.66         3.43 o                         
   6   2  18         71.22         62.37         5.74 o                         
   8   2  18         22.17         21.61         3.74 o                         
  10   2  18          0.20          4.22         4.16 o                         
  12   2  18          2.85          0.57         4.81 o                         
  14   2  18         15.57         16.92         6.06 o                         
 -23   3  18         25.17         22.99         6.14 o                         
 -21   3  18         48.97         46.50         5.55 o                         
 -19   3  18         68.36         76.91         5.58 o                         
 -17   3  18         31.40         42.29         4.05 o                         
 -15   3  18        358.33        382.81        10.40 o                         
 -13   3  18        171.40        195.79         7.60 o                         
 -11   3  18        111.09        119.55         4.78 o                         
  -9   3  18         41.85         47.56         3.61 o                         
  -7   3  18          0.17          0.75         2.96 o                         
  -5   3  18          4.10         -1.45         2.78 o                         
  -3   3  18         51.64         48.80         3.61 o                         
  -1   3  18         49.68         40.52         3.51 o                         
   1   3  18         32.53         27.33         3.19 o                         
   3   3  18         48.71         33.54         3.44 o                         
   5   3  18         18.65         20.06         3.44 o                         
   7   3  18         16.43         16.93         3.89 o                         
   9   3  18         10.73         18.82         4.04 o                         
  11   3  18         19.93         23.82         5.24 o                         
  13   3  18          7.81          7.42         7.01 o                         
 -22   4  18          0.59         -0.26         5.10 o                         
 -20   4  18          0.17          0.09         4.24 o                         
 -18   4  18        197.50        183.07         7.50 o                         
 -16   4  18          1.58          3.94         3.62 o                         
 -14   4  18          0.02         -0.20         3.16 o                         
 -12   4  18          8.97          7.93         3.12 o                         
 -10   4  18         19.06         15.63         2.96 o                         
  -8   4  18         17.94         20.29         3.05 o                         
  -6   4  18          6.69          4.90         2.73 o                         
  -4   4  18         35.08         36.11         3.22 o                         
  -2   4  18         17.35         12.44         2.71 o                         
   0   4  18         57.45         67.37         3.79 o                         
   2   4  18          5.28          6.72         2.77 o                         
   4   4  18          6.69          5.96         2.79 o                         
   6   4  18         36.83         39.34         4.00 o                         
   8   4  18         11.84         14.26         2.95 o                         
  10   4  18         27.42         33.75         6.40 o                         
 -21   5  18         46.85         54.57         5.20 o                         
 -19   5  18         45.24         43.46         4.51 o                         
 -17   5  18          7.29          5.11         3.88 o                         
 -15   5  18         16.43         20.22         3.77 o                         
 -13   5  18          3.70          1.36         3.14 o                         
 -11   5  18         74.94         88.87         4.81 o                         
  -9   5  18         73.57         66.56         3.33 o                         
  -7   5  18        103.16        104.15         6.44 o                         
  -5   5  18         51.10         35.99         4.51 o                         
  -3   5  18        108.36        113.98         7.37 o                         
  -1   5  18         51.08         54.08         4.81 o                         
   1   5  18          2.04         -4.11         4.23 o                         
   3   5  18          0.06         -2.73         4.40 o                         
   5   5  18         10.12         12.21         4.90 o                         
   7   5  18          0.12          3.64         4.99 o                         
   9   5  18         37.38         55.25         6.29 o                         
 -18   6  18          2.18         -6.03         6.03 o                         
 -16   6  18          0.01         -3.93         5.16 o                         
 -14   6  18         14.18         14.83         4.39 o                         
 -12   6  18         16.17         15.75         4.34 o                         
 -10   6  18          0.31          2.91         4.08 o                         
  -8   6  18         66.79         68.11         5.09 o                         
  -6   6  18         11.45          9.04         3.88 o                         
  -4   6  18          8.57          1.23         4.42 o                         
  -2   6  18          1.02         -1.27         4.34 o                         
   0   6  18          7.48          4.41         4.41 o                         
   2   6  18          6.81          6.72         4.52 o                         
   4   6  18         15.87         18.48         5.06 o                         
   6   6  18          4.14          4.11         5.58 o                         
 -13   7  18          9.52          8.85         4.67 o                         
 -11   7  18          6.38         12.43         4.59 o                         
  -9   7  18        112.55        126.37         8.63 o                         
  -7   7  18        105.55         94.32         5.60 o                         
  -5   7  18         76.43         77.17         5.14 o                         
  -3   7  18          6.75          7.49         4.19 o                         
  -1   7  18         15.50          7.40         4.95 o                         
   1   7  18         27.47         27.84         5.20 o                         
 -25   1  19         24.85         19.62         8.05 o                         
 -23   1  19         13.22         12.87         7.68 o                         
 -21   1  19         14.40          7.31         7.09 o                         
 -19   1  19          0.13         -6.73         6.73 o                         
 -17   1  19          3.85         11.97         5.89 o                         
 -15   1  19         48.18         55.81         5.63 o                         
 -13   1  19          2.63          5.60         4.02 o                         
 -11   1  19        124.14        117.74         5.61 o                         
  -9   1  19         66.88         55.53         4.31 o                         
  -7   1  19         73.42         68.49         4.32 o                         
  -5   1  19         67.46         73.99         4.21 o                         
  -3   1  19          2.79          5.69         3.29 o                         
  -1   1  19         15.43         16.33         3.41 o                         
   1   1  19        241.79        265.27         7.91 o                         
   3   1  19         27.76         26.19         3.68 o                         
   5   1  19         20.63         26.87         4.41 o                         
   7   1  19         14.73         17.68         4.91 o                         
   9   1  19          2.40          5.08         5.32 o                         
  11   1  19         41.36         38.47         6.17 o                         
  13   1  19         32.03         32.80         6.92 o                         
 -24   2  19         17.27         15.11         7.22 o                         
 -22   2  19         43.18         39.98         6.75 o                         
 -20   2  19         36.61         45.53         9.63 o                         
 -18   2  19        206.87        227.21        10.43 o                         
 -16   2  19        178.08        191.55         8.47 o                         
 -14   2  19          6.88          2.25         3.93 o                         
 -12   2  19        275.22        309.11        10.02 o                         
 -10   2  19          9.74          8.06         3.63 o                         
  -8   2  19          2.61          2.28         3.26 o                         
  -6   2  19         54.64         50.49         4.18 o                         
  -4   2  19         40.95         29.79         3.72 o                         
  -2   2  19         42.09         48.95         4.73 o                         
   0   2  19          0.45         -1.44         3.51 o                         
   2   2  19        124.75        132.67         5.33 o                         
   4   2  19        102.15        111.27         4.98 o                         
   6   2  19         47.40         40.95         4.05 o                         
   8   2  19          0.81         -2.74         4.12 o                         
  10   2  19         44.46         50.96         5.16 o                         
  12   2  19          2.75          1.59         6.06 o                         
 -23   3  19         15.61         29.69         6.67 o                         
 -21   3  19         39.56         29.28         5.61 o                         
 -19   3  19          8.80          7.66         5.11 o                         
 -17   3  19         60.69         76.22         5.19 o                         
 -15   3  19        158.00        158.64         9.87 o                         
 -13   3  19         21.17         24.99         3.84 o                         
 -11   3  19          9.64          7.78         3.46 o                         
  -9   3  19         33.42         28.68         5.09 o                         
  -7   3  19          3.79          2.46         3.09 o                         
  -5   3  19          9.59          4.22         3.10 o                         
  -3   3  19         86.27         80.51         6.72 o                         
  -1   3  19          0.98          2.84         3.19 o                         
   1   3  19         74.79         67.74         4.35 o                         
   3   3  19         68.51         83.83         6.71 o                         
   5   3  19         24.13         26.81         4.01 o                         
   7   3  19          0.09         -3.94         4.01 o                         
   9   3  19         84.90         98.84         5.78 o                         
  11   3  19         21.51         16.47         5.47 o                         
 -20   4  19        126.07        133.27         7.30 o                         
 -18   4  19          2.14          9.19         4.22 o                         
 -16   4  19          4.43          3.13         3.77 o                         
 -14   4  19         46.00         39.77         4.05 o                         
 -12   4  19          0.53         -0.79         3.65 o                         
 -10   4  19          2.82         -3.14         3.14 o                         
  -8   4  19         83.92         81.43         4.28 o                         
  -6   4  19          0.00         -2.86         3.14 o                         
  -4   4  19          6.43          4.24         3.10 o                         
  -2   4  19          5.08          7.34         2.80 o                         
   0   4  19        133.39        134.08         7.54 o                         
   2   4  19         20.75         19.86         3.31 o                         
   4   4  19         28.06         30.95         3.72 o                         
   6   4  19          0.91          2.93         2.99 o                         
   8   4  19          0.10          1.18         5.21 o                         
 -19   5  19          0.07          7.11         4.58 o                         
 -17   5  19          1.71         -0.73         3.98 o                         
 -15   5  19          0.50         -0.01         3.74 o                         
 -13   5  19         42.78         51.84         4.08 o                         
 -11   5  19         22.68         23.17         3.40 o                         
  -9   5  19          0.09          0.10         2.82 o                         
  -7   5  19         48.53         52.10         5.21 o                         
  -5   5  19          0.00          3.78         4.23 o                         
  -3   5  19         26.74         30.32         4.64 o                         
  -1   5  19          0.01          4.20         4.43 o                         
   1   5  19          0.00          3.87         4.98 o                         
   3   5  19          9.12          8.87         4.69 o                         
   5   5  19          4.39          3.63         5.28 o                         
   7   5  19         18.31          8.11         6.01 o                         
 -14   6  19          1.21          2.90         5.10 o                         
 -12   6  19          0.27         -1.43         4.90 o                         
 -10   6  19         10.53         18.38         4.93 o                         
  -8   6  19         44.95         40.11         5.51 o                         
  -6   6  19         17.11         18.26         4.86 o                         
  -4   6  19         11.07         17.00         6.22 o                         
  -2   6  19          0.06         -0.01         4.87 o                         
   0   6  19         13.11         24.08         5.27 o                         
   2   6  19        123.77        147.42         7.18 o                         
   4   6  19         14.99         19.96         6.82 o                         
  -7   7  19          9.25          4.24         8.30 o                         
  -5   7  19          0.51         -6.12         8.24 o                         
 -22   0  20          9.47         20.72        15.84 o                         
 -20   0  20         41.19         51.40        10.36 o                         
 -18   0  20         19.83         15.78        10.36 o                         
 -16   0  20          4.86         -0.51         5.89 o                         
 -14   0  20          7.21         13.02         6.07 o                         
 -12   0  20         74.75         69.42        11.58 o                         
 -10   0  20          1.26          4.35         5.85 o                         
  -8   0  20        117.88        123.30         9.75 o                         
  -6   0  20          8.77         -0.17         5.85 o                         
  -4   0  20          6.16          4.70         5.85 o                         
  -2   0  20        339.05        448.14        20.63 o                         
   0   0  20         19.80         11.49         5.85 o                         
   2   0  20         40.14         27.89         6.99 o                         
   4   0  20        126.18        138.85        18.28 o                         
   6   0  20          4.13         11.37         7.31 o                         
   8   0  20         35.44         50.07        10.36 o                         
  10   0  20         84.08         98.69        10.81 o                         
 -23   1  20          0.01          1.52         9.92 o                         
 -21   1  20         17.55         21.94         8.77 o                         
 -19   1  20          0.28         -4.75         7.88 o                         
 -17   1  20          1.31          3.13         5.74 o                         
 -15   1  20         14.31         15.92         5.31 o                         
 -13   1  20         30.96         40.10         4.58 o                         
 -11   1  20          5.21          9.10         3.82 o                         
  -9   1  20          0.04         -0.59         3.84 o                         
  -7   1  20        184.34        151.19         9.01 o                         
  -5   1  20         31.46         38.09         4.30 o                         
  -3   1  20         16.49          9.87         3.84 o                         
  -1   1  20          1.38         -0.94         3.75 o                         
   1   1  20          0.33          0.61         4.30 o                         
   3   1  20          3.91          3.13         4.59 o                         
   5   1  20         11.77          5.93         5.10 o                         
   7   1  20          3.02          6.15         4.98 o                         
   9   1  20          7.55          0.58         5.45 o                         
  11   1  20         65.21         73.86        11.61 o                         
 -22   2  20         29.09         23.95         8.24 o                         
 -20   2  20         57.13         62.77         6.82 o                         
 -18   2  20          3.49          7.06         5.23 o                         
 -16   2  20          5.20          7.20         5.10 o                         
 -14   2  20         71.10         66.08         5.08 o                         
 -12   2  20         14.24          6.69         4.12 o                         
 -10   2  20        131.30        130.79         6.81 o                         
  -8   2  20          9.95          9.54         3.84 o                         
  -6   2  20         14.39         12.85         3.78 o                         
  -4   2  20          1.12          3.86         4.73 o                         
  -2   2  20         18.35         12.52         3.95 o                         
   0   2  20          7.15          2.71         3.90 o                         
   2   2  20         26.26         43.79         4.40 o                         
   4   2  20          6.93         12.92         3.88 o                         
   6   2  20        218.51        248.39         9.36 o                         
   8   2  20         63.32         71.40         5.31 o                         
  10   2  20         30.80         34.79         6.40 o                         
 -21   3  20          0.14          0.72         5.62 o                         
 -19   3  20         52.68         55.11         5.78 o                         
 -17   3  20          0.00          2.35         4.84 o                         
 -15   3  20        115.95        100.20         8.75 o                         
 -13   3  20         87.79         77.44         6.41 o                         
 -11   3  20        106.78         89.35         5.67 o                         
  -9   3  20          0.35         -0.55         3.55 o                         
  -7   3  20         79.24         82.42         4.69 o                         
  -5   3  20         58.35         74.90         5.45 o                         
  -3   3  20          4.08          3.79         3.51 o                         
  -1   3  20          2.03         -1.16         3.75 o                         
   1   3  20          5.75          1.41         3.82 o                         
   3   3  20         22.69         20.22         4.16 o                         
   5   3  20          5.45         -0.01         4.17 o                         
   7   3  20         16.21         18.09         4.83 o                         
   9   3  20         25.36         25.77         5.24 o                         
 -20   4  20        180.94        204.56         9.32 o                         
 -18   4  20         90.33         80.31         5.47 o                         
 -16   4  20         43.22         41.91         4.61 o                         
 -14   4  20          4.18          6.94         4.03 o                         
 -12   4  20          7.15          5.72         4.03 o                         
 -10   4  20          2.42          1.39         3.37 o                         
  -8   4  20          0.30          2.50         3.31 o                         
  -6   4  20          7.54          9.05         3.34 o                         
  -4   4  20          1.63         -0.50         3.37 o                         
  -2   4  20        107.06        132.48         5.66 o                         
   0   4  20          0.00         -3.39         3.39 o                         
   2   4  20          0.01         -0.14         3.51 o                         
   4   4  20          0.20          0.61         3.53 o                         
   6   4  20          2.44          3.59         3.74 o                         
 -17   5  20         13.22         16.29         4.58 o                         
 -15   5  20          1.24          2.97         4.10 o                         
 -13   5  20          8.46          9.91         3.67 o                         
 -11   5  20          2.42          2.59         3.64 o                         
  -9   5  20          9.57         10.13         5.21 o                         
  -7   5  20         46.82         38.21         5.50 o                         
  -5   5  20          6.85          9.01         4.92 o                         
  -3   5  20         44.75         34.84         5.21 o                         
  -1   5  20         13.38         12.71         5.37 o                         
   1   5  20         33.36         38.28         5.94 o                         
   3   5  20          4.75         16.80         5.71 o                         
 -12   6  20          0.02          0.20         5.80 o                         
 -10   6  20         12.02         11.38         5.94 o                         
  -8   6  20         32.20         24.84         5.98 o                         
  -6   6  20         44.92         62.62         5.92 o                         
  -4   6  20          8.81         10.49         5.37 o                         
  -2   6  20          4.47          4.13         5.38 o                         
   0   6  20          3.48         -3.60         5.73 o                         
 -21   1  21          7.72          9.75         8.77 o                         
 -19   1  21          0.19         -8.49         8.49 o                         
 -17   1  21         14.35         15.38         6.94 o                         
 -15   1  21         22.94         26.69         5.52 o                         
 -13   1  21         55.63         53.79         5.11 o                         
 -11   1  21         11.35          7.28         4.34 o                         
  -9   1  21          1.95         -0.85         4.08 o                         
  -7   1  21          1.03         -4.10         4.10 o                         
  -5   1  21         15.58         11.30         4.51 o                         
  -3   1  21          0.36          1.52         4.67 o                         
  -1   1  21        164.96        196.38         8.76 o                         
   1   1  21         17.85         15.63         5.07 o                         
   3   1  21        146.45        159.69        10.20 o                         
   5   1  21          0.48         -0.61         5.51 o                         
   7   1  21          4.33          1.46         5.64 o                         
   9   1  21         37.11         34.97         6.82 o                         
 -20   2  21         27.92         24.83         7.80 o                         
 -18   2  21         14.77          9.69         6.31 o                         
 -16   2  21         30.91         27.46         6.46 o                         
 -14   2  21         48.18         43.64         5.73 o                         
 -12   2  21          2.38          3.23         4.97 o                         
 -10   2  21          6.26          8.39         4.88 o                         
  -8   2  21         30.65         34.15         4.58 o                         
  -6   2  21         27.52         47.03         5.01 o                         
  -4   2  21         41.85         45.38         4.74 o                         
  -2   2  21         31.14         30.67         4.58 o                         
   0   2  21          4.51          4.56         4.48 o                         
   2   2  21          1.98          8.50         4.63 o                         
   4   2  21         55.71         78.22         5.65 o                         
   6   2  21          9.31          5.26         6.76 o                         
   8   2  21         48.74         56.63         7.96 o                         
 -19   3  21          1.85          8.60         5.91 o                         
 -17   3  21         43.37         53.10         7.06 o                         
 -15   3  21          3.52          2.20         5.10 o                         
 -13   3  21          0.03         -3.43         4.58 o                         
 -11   3  21         46.35         40.96         4.60 o                         
  -9   3  21         13.07         12.39         3.88 o                         
  -7   3  21        131.03        149.05         7.14 o                         
  -5   3  21          5.73          4.87         3.82 o                         
  -3   3  21          0.03          2.60         3.79 o                         
  -1   3  21         25.94         30.57         4.56 o                         
   1   3  21          0.57          0.78         4.20 o                         
   3   3  21          4.88          5.47         4.33 o                         
   5   3  21         37.96         24.58         4.86 o                         
   7   3  21         85.26        117.15        13.25 o                         
 -18   4  21          0.02          0.88         6.81 o                         
 -16   4  21         83.08         81.79         6.96 o                         
 -14   4  21          0.99          2.20         4.64 o                         
 -12   4  21          4.37          4.45         4.15 o                         
 -10   4  21          1.17          0.26         3.96 o                         
  -8   4  21         19.77         27.48         4.65 o                         
  -6   4  21          0.00         -0.76         3.42 o                         
  -4   4  21          7.16          8.12         3.56 o                         
  -2   4  21          0.29          2.28         3.65 o                         
   0   4  21         16.54         20.52         3.70 o                         
   2   4  21         10.17         15.29         3.66 o                         
   4   4  21         77.24        103.85         6.95 o                         
 -13   5  21         47.82         52.47         4.63 o                         
 -11   5  21         20.86         22.52         4.68 o                         
  -9   5  21          4.11         -3.84         5.69 o                         
  -7   5  21          9.17          6.92         5.70 o                         
  -5   5  21        152.38        173.92         8.02 o                         
  -3   5  21         13.42         22.11         5.44 o                         
  -1   5  21          0.57          5.00         5.78 o                         
   1   5  21          4.91          2.69         5.67 o                         
 -20   0  22          9.23         19.50        13.41 o                         
 -18   0  22          0.00         12.19        12.19 o                         
 -16   0  22         12.07         21.94        13.41 o                         
 -14   0  22          7.02          6.35         7.88 o                         
 -12   0  22          0.90          2.22         7.29 o                         
 -10   0  22          1.49         -1.43         6.99 o                         
  -8   0  22          0.40          6.77         7.61 o                         
  -6   0  22         18.65         15.30         7.61 o                         
  -4   0  22        259.98        277.33        15.44 o                         
  -2   0  22         39.99         43.29         8.53 o                         
   0   0  22        197.89        288.75        20.72 o                         
   2   0  22          3.39          2.92         8.11 o                         
   4   0  22         32.39         26.46         9.14 o                         
   6   0  22          2.77         -3.05         9.02 o                         
 -19   1  22          4.03          9.92         8.77 o                         
 -17   1  22          2.25         -3.41         7.22 o                         
 -15   1  22         13.41         16.26         6.13 o                         
 -13   1  22         12.01         11.89         5.82 o                         
 -11   1  22          0.22         -3.38         5.23 o                         
  -9   1  22         17.20         14.67         5.23 o                         
  -7   1  22         10.73         12.45         6.33 o                         
  -5   1  22         94.89         98.41         6.59 o                         
  -3   1  22          0.05          1.76         4.84 o                         
  -1   1  22          0.05         -1.05         5.15 o                         
   1   1  22        105.34        117.62         8.97 o                         
   3   1  22          2.03          3.74         5.64 o                         
   5   1  22          4.66          1.96         5.71 o                         
 -18   2  22          1.93         -3.40         7.47 o                         
 -16   2  22          3.40          2.19         6.34 o                         
 -14   2  22          6.06          7.79         5.77 o                         
 -12   2  22         58.82         66.58         7.04 o                         
 -10   2  22         38.65         43.11         6.00 o                         
  -8   2  22          4.53          5.25         5.18 o                         
  -6   2  22          4.32          2.13         5.45 o                         
  -4   2  22         12.26         12.68         7.36 o                         
  -2   2  22          4.04          2.57         5.04 o                         
   0   2  22          0.73          4.62         5.32 o                         
   2   2  22         78.77         94.88         8.12 o                         
   4   2  22          0.54         -2.44         5.97 o                         
 -17   3  22         10.61          7.71         6.18 o                         
 -15   3  22          2.10          2.54         5.56 o                         
 -13   3  22          0.38          0.37         5.23 o                         
 -11   3  22         10.27         10.70         4.49 o                         
  -9   3  22         52.12         65.83         4.97 o                         
  -7   3  22         56.72         70.87         5.10 o                         
  -5   3  22          4.94         -1.64         4.26 o                         
  -3   3  22          0.58         -1.56         4.39 o                         
  -1   3  22         23.29         19.07         4.92 o                         
   1   3  22         43.60         58.25         5.49 o                         
   3   3  22         26.67         41.40         5.38 o                         
 -14   4  22          6.16          4.57         4.98 o                         
 -12   4  22          8.42          3.07         4.90 o                         
 -10   4  22          1.01          0.86         4.21 o                         
  -8   4  22         22.81         30.45         4.61 o                         
  -6   4  22          2.21          6.13         4.25 o                         
  -4   4  22         49.75         68.14         4.91 o                         
  -2   4  22          1.77         -1.84         4.28 o                         
   0   4  22          0.02          2.08         3.88 o                         
  -7   5  22          3.81          2.10         6.49 o                         
 -17   1  23          7.66          2.91         9.23 o                         
 -15   1  23         12.46         10.63         7.33 o                         
 -13   1  23          1.00          5.37         7.06 o                         
 -11   1  23         20.38         24.52         5.86 o                         
  -9   1  23          2.46          4.29         5.96 o                         
  -7   1  23         39.06         38.48         6.03 o                         
  -5   1  23          0.71         -1.13         5.49 o                         
  -3   1  23         20.48         24.67         5.71 o                         
  -1   1  23         60.48         66.54         6.92 o                         
   1   1  23          7.19          6.19         5.86 o                         
   3   1  23          1.26          6.48         6.30 o                         
 -16   2  23          7.67          6.53         7.22 o                         
 -14   2  23          2.10         -1.39         7.09 o                         
 -12   2  23          2.92         -5.82         5.82 o                         
 -10   2  23          5.29         10.42         6.08 o                         
  -8   2  23        129.98        147.94         8.49 o                         
  -6   2  23         29.19         38.45         6.16 o                         
  -4   2  23         14.56         11.68         6.87 o                         
  -2   2  23         13.21         12.33         6.58 o                         
   0   2  23          4.18          3.56         6.58 o                         
   2   2  23          8.74          6.21         6.87 o                         
 -13   3  23          8.15         14.61         6.16 o                         
 -11   3  23         10.13         12.47         5.68 o                         
  -9   3  23          0.00          1.87         4.75 o                         
  -7   3  23         29.10         39.22         7.94 o                         
  -5   3  23          1.97          4.19         5.10 o                         
  -3   3  23          2.31         -1.81         5.12 o                         
  -1   3  23         11.33         15.44         5.21 o                         
  -8   4  23          0.23         -1.26         5.10 o                         
  -6   4  23          7.14          4.68         5.19 o                         
 -14   0  24         12.76         11.39         9.66 o                         
 -12   0  24         13.42         11.02         9.02 o                         
 -10   0  24         60.20         86.78        10.54 o                         
  -8   0  24          0.08          0.52         8.77 o                         
  -6   0  24         16.65         10.62         8.77 o                         
  -4   0  24         96.85        106.23        24.98 o                         
  -2   0  24         97.39        150.83        40.83 o                         
 -13   1  24          0.77          3.92         7.91 o                         
 -11   1  24         35.51         32.24         6.85 o                         
  -9   1  24         33.66         33.91         6.85 o                         
  -7   1  24         22.42         41.14         6.77 o                         
  -5   1  24         47.88         57.96         8.29 o                         
  -3   1  24         44.97         41.93         6.75 o                         
  -1   1  24          0.56         -4.53         6.50 o                         
 -12   2  24         17.46         20.11         7.40 o                         
 -10   2  24          9.33         14.78         7.47 o                         
  -8   2  24         14.83         17.65         7.33 o                         
  -6   2  24          0.64          0.02         6.95 o                         
  -4   2  24          9.81         12.67         8.50 o                         
                                                                                
